# Supplementary material for: Identification and validation of QTL for grain yield and plant water status under contrasting water treatments in fall-sown spring wheats
Source: Theor Appl Genet. 2018 May 16;131(8):1741–59. doi: 10.1007/s00122-018-3111-9 (PMC6061171; doi:10.1007/s00122-018-3111-9)
Supplement: Supplementary file 1 — File S1. P values and validation status of SNPs that passed the primary selection criteria in the GWAS. (XLSX 1688 kb) [file 122_2018_3111_MOESM1_ESM.xlsx]

## Sheet: GY
MAF	UniqSNP	SNPinLD	LD_group	Validated	Order	SNP FullName	SNP	Chr	Pos	Dav14_Dry	Dav14_Irr	Imp13_Dry	Imp13_Irr	Imp14_Dry	Imp14_Irr	Obr13_Dry	Obr13_Irr	Obr14_Dry	Obr14_Irr	N0.05	N0.01	N0.001	Highly_Significant_QTL	DD_2014_Yield	DD_2015_Yield	LR23_2014_Yield	LR23_2015_Yield	LR3_2014_Yield	LR3_2015_Yield	PBW343_2014_Yield	PBW343_2015_Yield	RAC875_Dry_Imp2015	RAC875_Irr_Imp2015	RAC875_Dry_Davis2015	RAC875_Irr_Davis2015	RSI5_Dry_Imp2015	RSI5_Irr_Imp2015	RSI5_Dry_Davis2015	RSI5_Irr_Davis2015	UC1036_Dry_Imp2015	UC1036_Irr_Imp2015	UC1036_Dry_Davis2015	UC1036_Irr_Davis2015	UC1419_Dry_Imp2015	UC1419_Irr_Imp2015	UC1419_Dry_Davis2015	UC1419_Irr_Davis2015	DD	LR23
0.308594	IWB78703	IWB1119,IWB1356,IWB25147,IWB26384,IWB35170,IWB35371,IWB51756,IWB53229,IWB57873,IWB65188,IWB20212,IWB34384,IWB58994,IWB63363,IWB75590,IWB79378,IWB81108,IWB76036,IWB78537,IWB76149,IWB81292,IWB79289,IWB80620,IWB75338,IWB75609,IWB76333,IWB76365,IWB76549,IWB77262,IWB77684,IWB77831,IWB77832,IWB78429,IWB78430,IWB78837,IWB78954,IWB79041,IWB79553,IWB79992,IWB80041,IWB80546,IWB81510	1	1	245	wsnp_Ex_c7011_12080274	IWA4608	4A	48.8382	0.83142	0.53385	0.69431	0.03582	0.88558	0.25393	0.00153	0.58699	0.0092	0.02151	4	2	0	0	0.0625283	0.284963	0.897797	0.238894	0.265909	0.378021			0.745268	0.350628	0.618574	0.378219	0.0130536	0.402297	0.00838502	0.0135404	0.150257	0.16258	0.148806	0.030921	0.643666	0.453602	0.577194	0.234496	0	0
0.330739	IWB75590	IWB1119,IWB25147,IWB26384,IWB35170,IWB35371,IWB51756,IWB53229,IWB65188,IWB20212,IWB34384,IWB58994,IWB78703,IWB79378,IWB81108,IWB76036,IWB78537,IWB76149,IWB81292,IWB80620,IWB75338,IWB76333,IWB76365,IWB76549,IWB77262,IWB77684,IWB77831,IWB77832,IWB78429,IWB78430,IWB78837,IWB78954,IWB79041,IWB79553,IWB79992,IWB80546,IWB81510	1	0	244	wsnp_BE591195A_Ta_1_1	IWA371	4A	47.5316	0.70738	0.18475	0.80381	0.22572	0.5805	0.0955	0.00293	0.51307	0.03972	0.01751	3	1	0	0			0.423876	0.441822					0.720411	0.276078	0.890983	0.137815	0.0122634	0.615662	0.145421	0.058913	0.41034	0.151856	0.394727	0.11737	0.493316	0.41556	0.871057	0.913242	0	0
0.346774	IWB35371	IWB1119,IWB1356,IWB25147,IWB26384,IWB35170,IWB51756,IWB53229,IWB65188,IWB20212,IWB34384,IWB58994,IWB63363,IWB75590,IWB78703,IWB79378,IWB81108,IWB76036,IWB78537,IWB76149,IWB81292,IWB79289,IWB80620,IWB75338,IWB75609,IWB76333,IWB76365,IWB76549,IWB77262,IWB77684,IWB77831,IWB77832,IWB78429,IWB78430,IWB78837,IWB78954,IWB79041,IWB79553,IWB79992,IWB80041,IWB80546,IWB81510	1	1	251	IAAV7636	IWB35371	4A	48.9814	0.9544	0.75326	0.73568	0.33706	0.73182	0.20319	0.00442	0.53763	0.00241	0.01223	3	2	0	0			0.962937	0.493156	0.399069	0.444998			0.833892	0.3494	0.762007	0.276554	0.0094007	0.484538	0.000953554	0.0048387	0.040896	0.0846445	0.0474175	0.0130167	0.470005	0.667758	0.513377	0.282259	0	0
0.349206	IWB76149	IWB1119,IWB1356,IWB25147,IWB26384,IWB35170,IWB35371,IWB51756,IWB53229,IWB65188,IWB20212,IWB34384,IWB58994,IWB63363,IWB75590,IWB78703,IWB79378,IWB81108,IWB76036,IWB78537,IWB81292,IWB79289,IWB80620,IWB75338,IWB75609,IWB76333,IWB76365,IWB76549,IWB77262,IWB77684,IWB77831,IWB77832,IWB78429,IWB78430,IWB78837,IWB78954,IWB79041,IWB79553,IWB79992,IWB80041,IWB80546,IWB81510	1	1	260	wsnp_Ex_c10186_16720660	IWA1295	4A	48.9814	0.53762	0.2513	0.93724	0.25636	0.62048	0.29345	0.00099696	0.65221	0.00204	0.02306	3	2	1	0			0.550722	0.415127	0.330292	0.524308			0.92569	0.420239	0.86667	0.163924	0.00533656	0.502188	0.0266316	0.00665176	0.199125	0.218797	0.350928	0.10437	0.661922	0.590789	0.521679	0.389954	0	0
0.350394	IWB1119	IWB1356,IWB25147,IWB26384,IWB35170,IWB35371,IWB51756,IWB53229,IWB65188,IWB20212,IWB34384,IWB58994,IWB63363,IWB75590,IWB78703,IWB79378,IWB81108,IWB76036,IWB78537,IWB76149,IWB81292,IWB79289,IWB80620,IWB75338,IWB75609,IWB76333,IWB76365,IWB76549,IWB77262,IWB77684,IWB77831,IWB77832,IWB78429,IWB78430,IWB78837,IWB78954,IWB79041,IWB79553,IWB79992,IWB80041,IWB80546,IWB81510	1	1	246	BobWhite_c17999_112	IWB1119	4A	48.9814	0.56197	0.25311	0.93153	0.24721	0.68917	0.24011	0.00083467	0.72582	0.00199	0.02681	3	2	1	0			0.550722	0.415127	0.330292	0.524308			0.985942	0.352891	0.843918	0.248368	0.00776888	0.502188	0.00898163	0.00413608	0.118667	0.15971	0.111654	0.0390319	0.661922	0.590789	0.521679	0.389954	0	0
0.351779	IWB76036	IWB1119,IWB1356,IWB25147,IWB26384,IWB35170,IWB35371,IWB51756,IWB53229,IWB65188,IWB20212,IWB34384,IWB58994,IWB63363,IWB75590,IWB78703,IWB79378,IWB81108,IWB78537,IWB76149,IWB81292,IWB79289,IWB80620,IWB75338,IWB75609,IWB76333,IWB76365,IWB76549,IWB77262,IWB77684,IWB77831,IWB77832,IWB78429,IWB78430,IWB78837,IWB78954,IWB79041,IWB79553,IWB79992,IWB80041,IWB80546,IWB81510	1	1	258	wsnp_CAP7_c2931_1395666	IWA1074	4A	48.9814	0.61519	0.31133	0.96554	0.21499	0.90952	0.18754	0.0005948	0.65913	0.00193	0.02366	3	2	1	0			0.810021	0.524279	0.253489	0.305608			0.892483	0.416197	0.728125	0.309457	0.00695127	0.401805	0.00754352	0.00649477	0.11866	0.183259	0.130904	0.0397466	0.661922	0.590789	0.521679	0.389954	0	0
0.353846	IWB81510	IWB1119,IWB1356,IWB25147,IWB26384,IWB35170,IWB35371,IWB51756,IWB53229,IWB65188,IWB20212,IWB34384,IWB58994,IWB63363,IWB75590,IWB78703,IWB79378,IWB81108,IWB76036,IWB78537,IWB76149,IWB81292,IWB79289,IWB80620,IWB75338,IWB76333,IWB76365,IWB76549,IWB77262,IWB77684,IWB77831,IWB77832,IWB78429,IWB78430,IWB78837,IWB78954,IWB79041,IWB79553,IWB79992,IWB80041,IWB80546	1	0	273	wsnp_RFL_Contig3634_3841260	IWA8495	4A	48.9814	0.60353	0.29357	0.89736	0.17888	0.79668	0.1508	0.00073484	0.27887	0.00080843	0.03748	3	2	2	0	0.0403987	0.17136	0.591191	0.335228	0.219286	0.326356																			1	0
0.356863	IWB26384	IWB1119,IWB1356,IWB25147,IWB35170,IWB35371,IWB51756,IWB53229,IWB65188,IWB20212,IWB34384,IWB58994,IWB63363,IWB75590,IWB78703,IWB79378,IWB81108,IWB76036,IWB78537,IWB76149,IWB81292,IWB79289,IWB80620,IWB75338,IWB75609,IWB76333,IWB76365,IWB76549,IWB77262,IWB77684,IWB77831,IWB77832,IWB78429,IWB78430,IWB78837,IWB78954,IWB79041,IWB79553,IWB79992,IWB80041,IWB80546,IWB81510	1	1	249	Excalibur_c4283_201	IWB26384	4A	48.9814	0.49724	0.25356	0.92084	0.25037	0.69227	0.21778	0.00085311	0.69444	0.00178	0.02173	3	2	1	0			0.799208	0.327571	0.233951	0.355284			0.934108	0.330408	0.975591	0.177464	0.00680213	0.402733	0.0128945	0.00973067	0.156479	0.249291	0.198643	0.0806658	0.653737	0.524294	0.546188	0.306683	0	0
0.358566	IWB65188	IWB1119,IWB1356,IWB25147,IWB26384,IWB35170,IWB35371,IWB51756,IWB53229,IWB20212,IWB34384,IWB58994,IWB63363,IWB75590,IWB78703,IWB79378,IWB81108,IWB76036,IWB78537,IWB76149,IWB81292,IWB79289,IWB80620,IWB75338,IWB75609,IWB76333,IWB76365,IWB76549,IWB77262,IWB77684,IWB77831,IWB77832,IWB78429,IWB78430,IWB78837,IWB78954,IWB79041,IWB79553,IWB79992,IWB80041,IWB80546,IWB81510	1	1	255	RFL_Contig5998_745	IWB65188	4A	48.9814	0.55761	0.2151	0.88783	0.13707	0.89189	0.17269	0.00164	0.87815	0.00244	0.04756	3	2	0	0			0.810021	0.524279	0.337479	0.428777			0.839604	0.346326	0.958313	0.248382	0.00903666	0.57752	0.0264889	0.0179335	0.0231587	0.0985559	0.0468122	0.0157776	0.433268	0.586222	0.561688	0.71069	0	0
0.358566	IWB81292	IWB1119,IWB1356,IWB25147,IWB26384,IWB35170,IWB35371,IWB51756,IWB53229,IWB65188,IWB20212,IWB34384,IWB58994,IWB63363,IWB75590,IWB78703,IWB79378,IWB81108,IWB76036,IWB78537,IWB76149,IWB79289,IWB80620,IWB75338,IWB75609,IWB76333,IWB76365,IWB76549,IWB77262,IWB77684,IWB77831,IWB77832,IWB78429,IWB78430,IWB78837,IWB78954,IWB79041,IWB79553,IWB79992,IWB80041,IWB80546,IWB81510	1	1	261	wsnp_Ra_rep_c107017_90667618	IWA8131	4A	48.9814	0.55761	0.2151	0.88783	0.13707	0.89189	0.17269	0.00164	0.87815	0.00244	0.04756	3	2	0	0			0.550722	0.415127	0.332475	0.451284			0.81883	0.338902	0.801956	0.259367	0.0141581	0.358973	0.00561316	0.00785285	0.0590886	0.0598471	0.0378913	0.00970051	0.661922	0.590789	0.521679	0.389954	0	0
0.359073	IWB76365	IWB1119,IWB1356,IWB25147,IWB26384,IWB35170,IWB35371,IWB51756,IWB53229,IWB65188,IWB20212,IWB34384,IWB58994,IWB63363,IWB75590,IWB78703,IWB79378,IWB81108,IWB76036,IWB78537,IWB76149,IWB81292,IWB79289,IWB80620,IWB75338,IWB76333,IWB76549,IWB77262,IWB77684,IWB77831,IWB77832,IWB78429,IWB78430,IWB78837,IWB78954,IWB79041,IWB79553,IWB79992,IWB80041,IWB80546,IWB81510	1	0	266	wsnp_Ex_c12_21212	IWA1570	4A	48.9814	0.57633	0.07072	0.90331	0.30966	0.91888	0.71458	0.00103	0.63614	0.00117	0.02502	3	2	0	0			0.962937	0.493156																					0	0
0.361538	IWB53229	IWB1119,IWB1356,IWB25147,IWB26384,IWB35170,IWB35371,IWB51756,IWB65188,IWB20212,IWB34384,IWB58994,IWB63363,IWB75590,IWB78703,IWB79378,IWB81108,IWB76036,IWB78537,IWB76149,IWB81292,IWB79289,IWB80620,IWB75338,IWB75609,IWB76333,IWB76365,IWB76549,IWB77262,IWB77684,IWB77831,IWB77832,IWB78429,IWB78430,IWB78837,IWB78954,IWB79041,IWB79553,IWB79992,IWB80041,IWB80546,IWB81510	1	1	254	RAC875_c110384_153	IWB53229	4A	48.9814	0.41484	0.25726	0.88924	0.27003	0.771	0.21632	0.00090232	0.54268	0.00117	0.02799	3	2	1	0			0.550722	0.415127	0.300991	0.397204			0.985942	0.352891	0.843918	0.248368	0.00739288	0.360448	0.00886398	0.00574725	0.118667	0.15971	0.111654	0.0390319	0.661922	0.590789	0.521679	0.389954	0	0
0.363281	IWB79553	IWB1119,IWB1356,IWB25147,IWB26384,IWB35170,IWB35371,IWB51756,IWB53229,IWB65188,IWB20212,IWB34384,IWB58994,IWB63363,IWB75590,IWB78703,IWB79378,IWB81108,IWB76036,IWB78537,IWB76149,IWB81292,IWB79289,IWB80620,IWB75338,IWB75609,IWB76333,IWB76365,IWB76549,IWB77262,IWB77684,IWB77831,IWB77832,IWB78429,IWB78430,IWB78837,IWB78954,IWB79041,IWB79992,IWB80041,IWB80546,IWB81510	1	1	271	wsnp_Ex_rep_c70327_69270561	IWA5687	4A	48.9814	0.81686	0.41924	0.82131	0.23016	0.88106	0.29289	0.00088988	0.37625	0.00227	0.01555	3	2	1	0			0.677753	0.579313	0.399069	0.444998			0.395794	0.368775	0.540928	0.358967	0.0123071	0.252373	0.00562973	0.0133842	0.0391309	0.103235	0.0696468	0.0133751	0.630963	0.539059	0.576235	0.449425	0	0
0.363636	IWB79378	IWB1119,IWB1356,IWB25147,IWB26384,IWB35170,IWB35371,IWB51756,IWB53229,IWB65188,IWB20212,IWB34384,IWB58994,IWB63363,IWB75590,IWB78703,IWB81108,IWB76036,IWB78537,IWB76149,IWB81292,IWB79289,IWB80620,IWB75338,IWB75609,IWB76333,IWB76365,IWB76549,IWB77262,IWB77684,IWB77831,IWB77832,IWB78429,IWB78430,IWB78837,IWB78954,IWB79041,IWB79553,IWB79992,IWB80041,IWB80546,IWB81510	1	1	256	wsnp_Ex_rep_c67779_66463916	IWA5453	4A	48.9814	0.49555	0.2553	0.77491	0.16621	0.93436	0.2237	0.00768	0.78588	0.00321	0.03424	3	2	0	0			0.834578	0.531721					0.994448	0.368482	0.738753	0.342904	0.00531101	0.912393	0.031425	0.0142127	0.11866	0.183259	0.130904	0.0397466	0.476594	0.40889	0.608772	0.252678	0	0
0.363636	IWB78537	IWB1119,IWB1356,IWB25147,IWB26384,IWB35170,IWB35371,IWB51756,IWB53229,IWB65188,IWB20212,IWB34384,IWB58994,IWB63363,IWB75590,IWB78703,IWB79378,IWB81108,IWB76036,IWB76149,IWB81292,IWB79289,IWB80620,IWB75338,IWB75609,IWB76333,IWB76365,IWB76549,IWB77262,IWB77684,IWB77831,IWB77832,IWB78429,IWB78430,IWB78837,IWB78954,IWB79041,IWB79553,IWB79992,IWB80041,IWB80546,IWB81510	1	1	259	wsnp_Ex_c5979_10480527	IWA4395	4A	48.9814	0.66732	0.21255	0.73669	0.1415	0.83114	0.2085	0.00295	0.78742	0.00317	0.04493	3	2	0	0	0.0476667	0.156112	0.810021	0.524279	0.347751	0.327291			0.927526	0.530213	0.686095	0.495524	0.00373988	0.439379	0.0109003	0.0061954	0.115748	0.216405	0.176469	0.0411169	0.547086	0.621357	0.634549	0.665763	1	0
0.364706	IWB81108	IWB1119,IWB1356,IWB25147,IWB26384,IWB35170,IWB35371,IWB51756,IWB53229,IWB65188,IWB20212,IWB34384,IWB58994,IWB63363,IWB75590,IWB78703,IWB79378,IWB76036,IWB78537,IWB76149,IWB81292,IWB79289,IWB80620,IWB75338,IWB75609,IWB76333,IWB76365,IWB76549,IWB77262,IWB77684,IWB77831,IWB77832,IWB78429,IWB78430,IWB78837,IWB78954,IWB79041,IWB79553,IWB79992,IWB80041,IWB80546,IWB81510	1	1	257	wsnp_Ra_c33762_42584098	IWA7875	4A	48.9814	0.51974	0.36226	0.80629	0.31506	0.97391	0.22836	0.00271	0.61528	0.00234	0.02005	3	2	0	0			0.817158	0.416571					0.913738	0.45215	0.975824	0.245056	0.00332252	0.583496	0.0244779	0.00474952	0.256251	0.279656	0.405511	0.204956	0.403826	0.292748	0.667423	0.322421	0	0
0.365079	IWB76549	IWB1119,IWB1356,IWB25147,IWB26384,IWB35170,IWB35371,IWB51756,IWB53229,IWB65188,IWB20212,IWB34384,IWB58994,IWB63363,IWB75590,IWB78703,IWB79378,IWB81108,IWB76036,IWB78537,IWB76149,IWB81292,IWB79289,IWB80620,IWB75338,IWB76333,IWB76365,IWB77262,IWB77684,IWB77831,IWB77832,IWB78429,IWB78430,IWB78837,IWB78954,IWB79041,IWB79553,IWB79992,IWB80041,IWB80546,IWB81510	1	1	267	wsnp_Ex_c13623_21404172	IWA1795	4A	48.9814	0.68668	0.23486	0.93525	0.47874	0.9904	0.67247	0.00239	0.6367	0.00326	0.01012	3	2	0	0			0.870344	0.455667					0.768586	0.37521	0.707325	0.333057	0.00675428	0.544736	0.0156489	0.0163425	0.158118	0.284473	0.230885	0.0837773	0.264013	0.40251	0.851584	0.228599	0	0
0.366142	IWB51756	IWB1119,IWB1356,IWB25147,IWB26384,IWB35170,IWB35371,IWB53229,IWB65188,IWB20212,IWB34384,IWB58994,IWB63363,IWB75590,IWB78703,IWB79378,IWB81108,IWB76036,IWB78537,IWB76149,IWB81292,IWB79289,IWB80620,IWB75338,IWB76333,IWB76365,IWB76549,IWB77262,IWB77684,IWB77831,IWB77832,IWB78429,IWB78430,IWB78837,IWB78954,IWB79041,IWB79553,IWB79992,IWB80041,IWB80546,IWB81510	1	1	253	Ra_c30013_483	IWB51756	4A	48.9814	0.7201	0.23694	0.93061	0.49488	0.96946	0.62947	0.0027	0.59257	0.00357	0.00958	3	3	0	0			0.661329	0.384637	0.441278	0.477692			0.75942	0.371679	0.664283	0.382703	0.00665079	0.445303	0.0185361	0.0126977	0.122537	0.189468	0.133723	0.0445446	0.263392	0.328708	0.78214	0.229711	0	0
0.366142	IWB80620	IWB1119,IWB1356,IWB25147,IWB26384,IWB35170,IWB35371,IWB51756,IWB53229,IWB65188,IWB20212,IWB34384,IWB58994,IWB63363,IWB75590,IWB78703,IWB79378,IWB81108,IWB76036,IWB78537,IWB76149,IWB81292,IWB79289,IWB75338,IWB75609,IWB76333,IWB76365,IWB76549,IWB77262,IWB77684,IWB77831,IWB77832,IWB78429,IWB78430,IWB78837,IWB78954,IWB79041,IWB79553,IWB79992,IWB80041,IWB80546,IWB81510	1	1	263	wsnp_Ku_c5979_10559245	IWA7203	4A	48.9814	0.48813	0.25426	0.77981	0.17454	0.95791	0.21728	0.00746	0.7989	0.00292	0.02915	3	2	0	0			0.962937	0.493156	0.399069	0.444998			0.922814	0.425433	0.727264	0.381277	0.00465398	0.605787	0.0109835	0.012289	0.040896	0.0846445	0.0474175	0.0130167	0.541744	0.356589	0.556304	0.261719	0	0
0.370079	IWB35170	IWB1119,IWB1356,IWB25147,IWB26384,IWB35371,IWB51756,IWB53229,IWB65188,IWB20212,IWB34384,IWB58994,IWB63363,IWB75590,IWB78703,IWB79378,IWB81108,IWB76036,IWB78537,IWB76149,IWB81292,IWB79289,IWB80620,IWB75338,IWB75609,IWB76333,IWB76365,IWB76549,IWB77262,IWB77684,IWB77831,IWB77832,IWB78429,IWB78430,IWB78837,IWB78954,IWB79041,IWB79553,IWB79992,IWB80041,IWB80546,IWB81510	1	1	250	IAAV6223	IWB35170	4A	48.9814	0.61222	0.46758	0.74649	0.33618	0.87834	0.19127	0.00209	0.54079	0.00215	0.02724	3	2	0	0			0.962937	0.493156	0.399069	0.444998			0.92702	0.474344	0.625548	0.103362	0.000107149	0.86196	0.0447251	0.00531422	0.238393	0.304455	0.498726	0.221231	0.450817	0.190482	0.758818	0.303077	0	0
0.373016	IWB77831	IWB1119,IWB1356,IWB25147,IWB26384,IWB35170,IWB35371,IWB51756,IWB53229,IWB57873,IWB65188,IWB20212,IWB34384,IWB58994,IWB63363,IWB75590,IWB78703,IWB79378,IWB81108,IWB76036,IWB78537,IWB76149,IWB81292,IWB79289,IWB80620,IWB75338,IWB76333,IWB76365,IWB76549,IWB77262,IWB77684,IWB77832,IWB78429,IWB78430,IWB78837,IWB78954,IWB79041,IWB79553,IWB79992,IWB80041,IWB80546,IWB81510	1	1	268	wsnp_Ex_c3463_6348659	IWA3489	4A	48.9814	0.86263	0.18512	0.87485	0.18416	0.87494	0.60674	0.00339	0.55525	0.00236	0.01367	3	2	0	0			0.975195	0.466944					0.75942	0.371679	0.664283	0.382703	0.00355007	0.48614	0.0237934	0.0131199	0.11866	0.183259	0.130904	0.0397466	0.3805	0.279529	0.874433	0.421487	0	0
0.375	IWB79992	IWB1119,IWB1356,IWB25147,IWB26384,IWB35170,IWB35371,IWB51756,IWB53229,IWB65188,IWB20212,IWB34384,IWB58994,IWB63363,IWB75590,IWB78703,IWB79378,IWB81108,IWB76036,IWB78537,IWB76149,IWB81292,IWB79289,IWB80620,IWB75338,IWB75609,IWB76333,IWB76365,IWB76549,IWB77262,IWB77684,IWB77831,IWB77832,IWB78429,IWB78430,IWB78837,IWB78954,IWB79041,IWB79553,IWB80041,IWB80546,IWB81510	1	1	281	wsnp_Ku_c10224_16965872	IWA6377	4A	49.7996	0.57253	0.18867	0.84603	0.56688	0.75663	0.5834	0.00522	0.61828	0.00221	0.01315	3	2	0	0									0.7739	0.59456	0.798144	0.273813	0.0103864	0.682598	0.00563748	0.0160508	0.11866	0.183259	0.130904	0.0397466	0.597078	0.431966	0.419928	0.224401	0	0
0.375	IWB78429	IWB1119,IWB1356,IWB25147,IWB26384,IWB35170,IWB35371,IWB51756,IWB53229,IWB65188,IWB20212,IWB34384,IWB58994,IWB63363,IWB75590,IWB78703,IWB79378,IWB81108,IWB76036,IWB78537,IWB76149,IWB81292,IWB79289,IWB80620,IWB75338,IWB75609,IWB76333,IWB76365,IWB76549,IWB77262,IWB77684,IWB77831,IWB77832,IWB78430,IWB78837,IWB78954,IWB79041,IWB79553,IWB79992,IWB80041,IWB80546,IWB81510	1	1	283	wsnp_Ex_c5492_9691241	IWA4253	4A	50.086	0.57253	0.18867	0.84603	0.56688	0.75663	0.5834	0.00522	0.61828	0.00221	0.01315	3	2	0	0			0.962937	0.493156	0.399069	0.444998			0.997203	0.395979	0.6427	0.422725	0.00618778	0.502354	0.00891435	0.00676594	0.128888	0.155747	0.118729	0.0374621	0.511003	0.357291	0.538208	0.249218	0	0
0.376923	IWB25147	IWB1119,IWB1356,IWB26384,IWB35170,IWB35371,IWB51756,IWB53229,IWB65188,IWB20212,IWB34384,IWB58994,IWB63363,IWB75590,IWB78703,IWB79378,IWB81108,IWB76036,IWB78537,IWB76149,IWB81292,IWB79289,IWB80620,IWB75338,IWB75609,IWB76333,IWB76365,IWB76549,IWB77262,IWB77684,IWB77831,IWB77832,IWB78429,IWB78430,IWB78837,IWB78954,IWB79041,IWB79553,IWB79992,IWB80041,IWB80546,IWB81510	1	1	248	Excalibur_c31814_298	IWB25147	4A	48.9814	0.70248	0.58966	0.93258	0.4605	0.8116	0.17877	0.00277	0.41296	0.00169	0.0174	3	2	0	0			0.795208	0.371301					0.994448	0.368482	0.738753	0.342904	0.00499715	0.556453	0.00776942	0.00779838	0.11866	0.183259	0.130904	0.0397466	0.541744	0.356589	0.556304	0.261719	0	0
0.377953	IWB58994	IWB1119,IWB1356,IWB25147,IWB26384,IWB35170,IWB35371,IWB51756,IWB53229,IWB65188,IWB20212,IWB34384,IWB63363,IWB75590,IWB78703,IWB79378,IWB81108,IWB76036,IWB78537,IWB76149,IWB81292,IWB79289,IWB80620,IWB75338,IWB76333,IWB76365,IWB76549,IWB77262,IWB77684,IWB77831,IWB77832,IWB78429,IWB78430,IWB78837,IWB78954,IWB79041,IWB79553,IWB79992,IWB80041,IWB80546,IWB81510	1	1	276	RAC875_c5394_1052	IWB58994	4A	49.7996	0.55956	0.16942	0.83515	0.57138	0.79791	0.58398	0.00573	0.64366	0.00189	0.01485	3	2	0	0			0.962937	0.493156	0.399069	0.444998			0.785665	0.382541	0.779028	0.275885	0.00499715	0.556453	0.00776942	0.00779838					0.541744	0.356589	0.556304	0.261719	0	0
0.378378	IWB79041	IWB1119,IWB1356,IWB25147,IWB26384,IWB35170,IWB35371,IWB51756,IWB53229,IWB57873,IWB65188,IWB20212,IWB34384,IWB58994,IWB63363,IWB75590,IWB78703,IWB79378,IWB81108,IWB76036,IWB78537,IWB76149,IWB81292,IWB79289,IWB80620,IWB75338,IWB76333,IWB76365,IWB76549,IWB77262,IWB77684,IWB77831,IWB77832,IWB78429,IWB78430,IWB78837,IWB78954,IWB79553,IWB79992,IWB80041,IWB80546,IWB81510	1	0	270	wsnp_Ex_rep_c101826_87124211	IWA5036	4A	48.9814	0.68389	0.23401	0.94502	0.33765	0.77015	0.64424	0.00166	0.34212	0.00114	0.01098	3	2	0	0			0.843038	0.504103																					0	0
0.378906	IWB78430	IWB1119,IWB1356,IWB25147,IWB26384,IWB35170,IWB35371,IWB51756,IWB53229,IWB65188,IWB20212,IWB34384,IWB58994,IWB63363,IWB75590,IWB78703,IWB79378,IWB81108,IWB76036,IWB78537,IWB76149,IWB81292,IWB79289,IWB80620,IWB75338,IWB76333,IWB76365,IWB76549,IWB77262,IWB77684,IWB77831,IWB77832,IWB78429,IWB78837,IWB78954,IWB79041,IWB79553,IWB79992,IWB80041,IWB80546,IWB81510	1	1	279	wsnp_Ex_c5492_9691880	IWA4254	4A	49.7996	0.54482	0.24364	0.95808	0.5189	0.84076	0.47008	0.00543	0.53251	0.00146	0.01391	3	2	0	0			0.889514	0.90815	0.399069	0.444998			0.994448	0.368482	0.738753	0.342904	0.00499715	0.556453	0.00776942	0.00779838	0.11866	0.183259	0.130904	0.0397466	0.541744	0.356589	0.556304	0.261719	0	0
0.379447	IWB75338	IWB1119,IWB1356,IWB25147,IWB26384,IWB35170,IWB35371,IWB51756,IWB53229,IWB57873,IWB65188,IWB20212,IWB34384,IWB58994,IWB63363,IWB75590,IWB78703,IWB79378,IWB81108,IWB76036,IWB78537,IWB76149,IWB81292,IWB79289,IWB80620,IWB76333,IWB76365,IWB76549,IWB77262,IWB77684,IWB77831,IWB77832,IWB78429,IWB78430,IWB78837,IWB78954,IWB79041,IWB79553,IWB79992,IWB80041,IWB80546,IWB81510	1	1	264	wsnp_BE398523A_Ta_2_1	IWA8	4A	48.9814	0.7398	0.15185	0.8546	0.20846	0.70635	0.66036	0.00543	0.5828	0.00206	0.01393	3	2	0	0			0.797789	0.389946	0.441278	0.477692			0.747128	0.366643	0.610192	0.462895	0.00917755	0.313889	0.0101901	0.00484752	0.11866	0.183259	0.130904	0.0397466	0.288063	0.457043	0.844404	0.309038	0	0
0.379447	IWB77832	IWB1119,IWB1356,IWB25147,IWB26384,IWB35170,IWB35371,IWB51756,IWB53229,IWB57873,IWB65188,IWB20212,IWB34384,IWB58994,IWB63363,IWB75590,IWB78703,IWB79378,IWB81108,IWB76036,IWB78537,IWB76149,IWB81292,IWB79289,IWB80620,IWB75338,IWB76333,IWB76365,IWB76549,IWB77262,IWB77684,IWB77831,IWB78429,IWB78430,IWB78837,IWB78954,IWB79041,IWB79553,IWB79992,IWB80041,IWB80546,IWB81510	1	1	269	wsnp_Ex_c3463_6348808	IWA3490	4A	48.9814	0.7398	0.15185	0.8546	0.20846	0.70635	0.66036	0.00543	0.5828	0.00206	0.01393	3	2	0	0			0.975195	0.466944					0.761431	0.398233	0.575792	0.464282	0.0145201	0.310308	0.00393849	0.00388358	0.158118	0.284473	0.230885	0.0837773	0.288063	0.457043	0.844404	0.309038	0	0
0.380769	IWB20212	IWB1119,IWB1356,IWB25147,IWB26384,IWB35170,IWB35371,IWB51756,IWB53229,IWB65188,IWB34384,IWB58994,IWB63363,IWB75590,IWB78703,IWB79378,IWB81108,IWB76036,IWB78537,IWB76149,IWB81292,IWB79289,IWB80620,IWB75338,IWB75609,IWB76333,IWB76365,IWB76549,IWB77262,IWB77684,IWB77831,IWB77832,IWB78429,IWB78430,IWB78837,IWB78954,IWB79041,IWB79553,IWB79992,IWB80041,IWB80546,IWB81510	1	1	274	Ex_c23792_486	IWB20212	4A	49.7996	0.51897	0.18308	0.9235	0.66808	0.89744	0.43104	0.00609	0.57442	0.00175	0.02462	3	2	0	0	0.0387373	0.150007	0.625642	0.962923					0.985329	0.736083	0.432672	0.786613	0.00341129	0.556066	0.0242697	0.00724175	0.040896	0.0846445	0.0474175	0.0130167	0.540144	0.254891	0.439381	0.255926	1	0
0.384314	IWB34384	IWB1119,IWB1356,IWB25147,IWB26384,IWB35170,IWB35371,IWB51756,IWB53229,IWB65188,IWB20212,IWB58994,IWB63363,IWB75590,IWB78703,IWB79378,IWB81108,IWB76036,IWB78537,IWB76149,IWB81292,IWB79289,IWB80620,IWB75338,IWB75609,IWB76333,IWB76365,IWB76549,IWB77262,IWB77684,IWB77831,IWB77832,IWB78429,IWB78430,IWB78837,IWB78954,IWB79041,IWB79553,IWB79992,IWB80041,IWB80546,IWB81510	1	1	275	IAAV1461	IWB34384	4A	49.7996	0.65435	0.3579	0.87814	0.43602	0.97505	0.48332	0.00392	0.59725	0.00285	0.01111	3	2	0	0			0.962937	0.493156	0.399069	0.444998			0.869066	0.603489	0.781317	0.467219	0.0184976	0.652559	0.0291897	0.00734667	0.229497	0.659039	0.196957	0.0897489	0.355882	0.597865	0.29221	0.173256	0	0
0.384314	IWB80546	IWB1119,IWB1356,IWB25147,IWB26384,IWB35170,IWB35371,IWB51756,IWB53229,IWB65188,IWB20212,IWB34384,IWB58994,IWB63363,IWB75590,IWB78703,IWB79378,IWB81108,IWB76036,IWB78537,IWB76149,IWB81292,IWB79289,IWB80620,IWB75338,IWB75609,IWB76333,IWB76365,IWB76549,IWB77262,IWB77684,IWB77831,IWB77832,IWB78429,IWB78430,IWB78837,IWB78954,IWB79041,IWB79553,IWB79992,IWB80041,IWB81510	1	0	282	wsnp_Ku_c48043_54334230	IWA7107	4A	49.7996	0.65435	0.3579	0.87814	0.43602	0.97505	0.48332	0.00392	0.59725	0.00285	0.01111	3	2	0	0			0.834578	0.531721																					0	0
0.387352	IWB77262	IWB1119,IWB1356,IWB25147,IWB26384,IWB35170,IWB35371,IWB51756,IWB53229,IWB65188,IWB20212,IWB34384,IWB58994,IWB63363,IWB75590,IWB78703,IWB79378,IWB81108,IWB76036,IWB78537,IWB76149,IWB81292,IWB79289,IWB80620,IWB75338,IWB75609,IWB76333,IWB76365,IWB76549,IWB77684,IWB77831,IWB77832,IWB78429,IWB78430,IWB78837,IWB78954,IWB79041,IWB79553,IWB79992,IWB80041,IWB80546,IWB81510	1	1	277	wsnp_Ex_c2266_4247520	IWA2734	4A	49.7996	0.61044	0.35965	0.89161	0.4165	0.99769	0.4884	0.00458	0.59915	0.00259	0.01231	3	2	0	0			0.962937	0.493156	0.441278	0.477692			0.880796	0.385217	0.679184	0.439257	0.0040576	0.794473	0.0123164	0.0138511	0.11866	0.183259	0.130904	0.0397466	0.541744	0.356589	0.556304	0.261719	0	0
0.387352	IWB78837	IWB1119,IWB1356,IWB25147,IWB26384,IWB35170,IWB35371,IWB51756,IWB53229,IWB65188,IWB20212,IWB34384,IWB58994,IWB63363,IWB75590,IWB78703,IWB79378,IWB81108,IWB76036,IWB78537,IWB76149,IWB81292,IWB79289,IWB80620,IWB75338,IWB75609,IWB76333,IWB76365,IWB76549,IWB77262,IWB77684,IWB77831,IWB77832,IWB78429,IWB78430,IWB78954,IWB79041,IWB79553,IWB79992,IWB80041,IWB80546,IWB81510	1	1	280	wsnp_Ex_c8092_13695482	IWA4768	4A	49.7996	0.64811	0.35977	0.81627	0.4402	0.97165	0.48006	0.00416	0.58295	0.00324	0.01059	3	2	0	0			0.817158	0.416571	0.316792	0.400105			0.800349	0.459479	0.990863	0.279214	0.00499715	0.556453	0.00776942	0.00779838	0.327236	0.391934	0.392567	0.221868	0.513913	0.320259	0.524849	0.244686	0	0
0.388235	IWB63363	IWB1119,IWB1356,IWB25147,IWB26384,IWB35170,IWB35371,IWB51756,IWB53229,IWB65188,IWB20212,IWB34384,IWB58994,IWB78703,IWB79378,IWB81108,IWB76036,IWB78537,IWB76149,IWB81292,IWB79289,IWB80620,IWB75338,IWB76333,IWB76365,IWB76549,IWB77262,IWB77684,IWB77831,IWB77832,IWB78429,IWB78430,IWB78837,IWB78954,IWB79041,IWB79553,IWB79992,IWB80041,IWB80546,IWB81510	1	1	285	RAC875_rep_c97967_340	IWB63363	4A	51.367	0.56102	0.43649	0.39383	0.46114	0.88659	0.03415	0.00822	0.52178	0.04221	0.48822	3	1	0	0			0.634037	0.823365					0.951457	0.222692	0.189325	0.975605	0.00361174	0.777528	0.0239584	0.017924	0.0884542	0.130724	0.224959	0.0492749	0.614074	0.124018	0.799662	0.278001	0	0
0.391473	IWB78954	IWB1119,IWB1356,IWB25147,IWB26384,IWB35170,IWB35371,IWB51756,IWB53229,IWB65188,IWB20212,IWB34384,IWB58994,IWB63363,IWB75590,IWB78703,IWB79378,IWB81108,IWB76036,IWB78537,IWB76149,IWB81292,IWB79289,IWB80620,IWB75338,IWB76333,IWB76365,IWB76549,IWB77262,IWB77684,IWB77831,IWB77832,IWB78429,IWB78430,IWB78837,IWB79041,IWB79553,IWB79992,IWB80041,IWB80546,IWB81510	1	0	284	wsnp_Ex_c9464_15689857	IWA4921	4A	50.086	0.61495	0.44459	0.92787	0.55586	0.9561	0.47171	0.00475	0.51998	0.00215	0.01082	3	2	0	0			0.962937	0.493156	0.350313	0.377851																			0	0
0.396154	IWB77684	IWB1119,IWB1356,IWB25147,IWB26384,IWB35170,IWB35371,IWB51756,IWB53229,IWB65188,IWB20212,IWB34384,IWB58994,IWB63363,IWB75590,IWB78703,IWB79378,IWB81108,IWB76036,IWB78537,IWB76149,IWB81292,IWB79289,IWB80620,IWB75338,IWB76333,IWB76365,IWB76549,IWB77262,IWB77831,IWB77832,IWB78429,IWB78430,IWB78837,IWB78954,IWB79041,IWB79553,IWB79992,IWB80041,IWB80546,IWB81510	1	1	278	wsnp_Ex_c30876_39741201	IWA3302	4A	49.7996	0.54072	0.47173	0.86289	0.51028	0.81564	0.35157	0.00422	0.77806	0.00251	0.01004	3	2	0	0			0.843267	0.453283					0.994448	0.368482	0.738753	0.342904	0.00499715	0.556453	0.00776942	0.00779838	0.040896	0.0846445	0.0474175	0.0130167	0.541744	0.356589	0.556304	0.261719	0	0
0.40239	IWB76333	IWB1119,IWB1356,IWB25147,IWB26384,IWB35170,IWB35371,IWB51756,IWB53229,IWB57873,IWB65188,IWB20212,IWB34384,IWB58994,IWB63363,IWB75590,IWB78703,IWB79378,IWB81108,IWB76036,IWB78537,IWB76149,IWB81292,IWB79289,IWB80620,IWB75338,IWB76365,IWB76549,IWB77262,IWB77684,IWB77831,IWB77832,IWB78429,IWB78430,IWB78837,IWB78954,IWB79041,IWB79553,IWB79992,IWB80041,IWB80546,IWB81510	1	1	265	wsnp_Ex_c11663_18779609	IWA1527	4A	48.9814	0.65511	0.21783	0.98569	0.3657	0.79205	0.5945	0.00686	0.63376	0.00198	0.02602	3	2	0	0			0.905957	0.446887	0.399069	0.444998			0.388865	0.446983	0.761888	0.256616	0.00508638	0.360448	0.0260614	0.00910616	0.396552	0.409283	0.504203	0.216835	0.382906	0.420724	0.946844	0.427344	0	0
0.464844	IWB79289	IWB1119,IWB1356,IWB25147,IWB26384,IWB35170,IWB35371,IWB51756,IWB53229,IWB65188,IWB20212,IWB34384,IWB58994,IWB63363,IWB78703,IWB79378,IWB81108,IWB76036,IWB78537,IWB76149,IWB81292,IWB80620,IWB75338,IWB76333,IWB76365,IWB76549,IWB77262,IWB77684,IWB77831,IWB77832,IWB78429,IWB78430,IWB78837,IWB78954,IWB79041,IWB79553,IWB79992,IWB80041,IWB80546,IWB81510	1	1	262	wsnp_Ex_rep_c66930_65358529	IWA5335	4A	48.9814	0.70813	0.81257	0.80412	0.85432	0.77572	0.04842	0.00534	0.215	0.00032374	0.03371	4	2	1	0			0.550722	0.415127	0.291875	0.423072							0.00926867	0.402297	0.0247307	0.020737	0.522488	0.229067	0.320194	0.201213	0.688337	0.625563	0.581749	0.449892	0	0
0.466667	IWB80041	IWB1119,IWB1356,IWB25147,IWB26384,IWB35170,IWB35371,IWB51756,IWB53229,IWB65188,IWB20212,IWB34384,IWB58994,IWB63363,IWB78703,IWB79378,IWB81108,IWB76036,IWB78537,IWB76149,IWB81292,IWB79289,IWB80620,IWB75338,IWB76333,IWB76365,IWB76549,IWB77262,IWB77684,IWB77831,IWB77832,IWB78429,IWB78430,IWB78837,IWB78954,IWB79041,IWB79553,IWB79992,IWB80546,IWB81510	1	1	272	wsnp_Ku_c11945_19406789	IWA6443	4A	48.9814	0.63893	0.82621	0.79979	0.83234	0.77581	0.04889	0.00517	0.21742	0.00030226	0.03381	4	2	1	0			0.745207	0.342971	0.264638	0.384674							0.0141581	0.358973	0.00561316	0.00785285	0.273149	0.160524	0.0670284	0.0842836	0.661922	0.590789	0.521679	0.389954	0	0
0.472222	IWB1356	IWB1119,IWB25147,IWB26384,IWB35170,IWB35371,IWB51756,IWB53229,IWB65188,IWB20212,IWB34384,IWB58994,IWB63363,IWB78703,IWB79378,IWB81108,IWB76036,IWB78537,IWB76149,IWB81292,IWB79289,IWB80620,IWB75338,IWB76333,IWB76365,IWB76549,IWB77262,IWB77684,IWB77831,IWB77832,IWB78429,IWB78430,IWB78837,IWB78954,IWB79041,IWB79553,IWB79992,IWB80041,IWB80546,IWB81510	1	1	247	BobWhite_c20163_456	IWB1356	4A	48.9814	0.60568	0.97375	0.68562	0.64794	0.8311	0.0447	0.01201	0.31268	0.00044987	0.06916	3	1	1	0			0.550722	0.415127	0.300991	0.397204							0.0100528	0.358973	0.017389	0.0120373	0.462744	0.390444	0.518089	0.35316	0.661922	0.590789	0.521679	0.389954	0	0
0.171756	IWB77054	IWB34835,IWB74770,IWB26930	2	1	1	wsnp_Ex_c19717_28713417	IWA2452	1A	36.7349	0.68934	0.36173	0.17018	0.10113	0.58066	0.91245	0.00327	0.01807	0.00823	0.46591	3	2	0	0	0.998933	0.0336891	0.131744	0.540689																	0.00438788	0.338708	0.0328065	0.363822	1	0
0.173745	IWB34835	IWB74770,IWB26930,IWB77054	2	0	2	IAAV4132	IWB34835	1A	38.1113	0.89466	0.3358	0.48244	0.1782	0.57732	0.82169	0.00319	0.01138	0.02046	0.53573	3	1	0	0	0.881185	0.0569182	0.162517	0.705159																					0	0
0.203922	IWB26930	IWB34835,IWB74770,IWB77054	2	0	463	Excalibur_c48152_818	IWB26930	NA	NA	0.63159	0.39519	0.4736	0.3603	0.66622	0.90854	0.00042973	0.0323	0.01755	0.38789	3	1	1	0																									0	0
0.211538	IWB74770	IWB34835,IWB26930,IWB77054	2	0	3	tplb0043h23_1346	IWB74770	1A	38.1113	0.45444	0.4921	0.38338	0.16357	0.82291	0.58037	0.00051072	0.0065	0.00944	0.45784	3	3	1	0			0.331501	0.543213																					0	0
0.265385	IWB26466	IWB22398,IWB25424,IWB56774,IWB45758,IWB11526,IWB47034,IWB76085	3	1	23	Excalibur_c43567_850	IWB26466	1B	53.3487	0.85945	0.53567	0.59862	0.37886	0.00455	0.02401	0.5426	0.73175	0.06113	0.00922	3	2	0	0			0.32543	0.678356	0.581694	0.768405	0.0193985	0.00977028					0.823364	0.672865	0.167534	0.358475	0.0454441	0.160313	0.0701061	0.0276923	0.800126	0.911977	0.735562	0.798444	0	0
0.265385	IWB56774	IWB22398,IWB25424,IWB26466,IWB45758,IWB11526,IWB47034,IWB76085	3	1	24	RAC875_c32874_1164	IWB56774	1B	53.3487	0.85945	0.53567	0.59862	0.37886	0.00455	0.02401	0.5426	0.73175	0.06113	0.00922	3	2	0	0			0.265383	0.63262	0.532574	0.639313	0.0811261	0.0171754									0.017365	0.176784	0.0369395	0.00454202	0.77958	0.867082	0.716648	0.64293	0	0
0.337209	IWB45758	IWB26466,IWB56774	3	0	25	Kukri_c47342_73	IWB45758	1B	56.6482	0.29071	0.38727	0.18856	0.84038	0.00321	0.03442	0.66422	0.83811	0.09174	0.00801	3	2	0	0	0.284854	0.00721162					0.0503606	0.0172014																	1	0
0.241935	IWB38400		4	1	39	Ku_c13622_482	IWB38400	1D	29.1835	0.60485	0.90454	0.0024	0.00308	0.04628	0.06701	0.79337	0.75746	0.19744	0.69911	3	2	0	0	0.452742	0.788419	0.000956737	0.00631917																					0	2
0.213439	IWB11049	IWB24013,IWB32560,IWB57330,IWB9011,IWB32722,IWB9589	5	1	236	BS00079029_51	IWB11049	3B	140.508	0.07446	0.01609	0.92434	0.68898	0.88299	0.56555	0.00619	0.72307	0.00909	0.56316	3	2	0	0									0.2553	0.860199	0.971624	0.508476					0.384747	0.0624095	0.0177114	0.0180486					0	0
0.225681	IWB57330	IWB11049,IWB24013,IWB32560,IWB9011,IWB32722,IWB9589	5	0	237	RAC875_c37741_218	IWB57330	3B	142.143	0.0472	0.09373	0.8547	0.75924	0.86663	0.82253	0.00034191	0.5083	0.00608	0.88338	3	2	1	0							0.106493	0.939213	0.119509	0.773783	0.918923	0.781201					0.34182	0.240702	0.0802664	0.0340486	0.15652	0.252034	0.632701	0.873066	0	0
0.194553	IWB76487	IWB59110	6	0	412	wsnp_Ex_c13034_20630123	IWA1721	6B	56.9803	0.87828	0.95325	0.08832	0.20478	0.00385	0.02109	0.65284	0.58263	0.00616	0.92199	3	2	0	0							0.827312	0.64251	0.966412	0.17637	0.0707458	0.00897575													0	0
0.197674	IWB59110	IWB76487	6	1	411	RAC875_c55347_506	IWB59110	6B	56.9803	0.99772	0.97771	0.10272	0.25775	0.00523	0.02902	0.74503	0.4467	0.00832	0.795	3	2	0	0							0.902621	0.645594	0.465587	0.10845	0.0270609	0.00360277													0	0
0.242308	IWB30269	IWB25391,IWB50882,IWB77566,IWB78463,IWB78464	7	1	5	Excalibur_rep_c107489_168	IWB30269	1A	70.1018	0.84293	0.41529	0.31021	0.71505	0.14231	0.91571	0.02961	0.00243	0.09011	0.02826	3	1	0	0	0.973614	0.449376	0.617564	0.591246	0.0677481	0.84596															0.0249797	0.339626	0.00439159	0.289397	0	0
0.245211	IWB25391	IWB30269,IWB50882,IWB77566,IWB78463,IWB78464	7	1	4	Excalibur_c33881_618	IWB25391	1A	70.1018	0.7728	0.38596	0.25201	0.75655	0.12562	0.94997	0.02297	0.00363	0.11803	0.03136	3	1	0	0	0.957961	0.313758	0.617564	0.591246	0.0822749	0.945714															0.0108045	0.290865	0.0102927	0.0163523	0	0
0.246154	IWB77566	IWB25391,IWB30269,IWB50882,IWB78463,IWB78464	7	0	6	wsnp_Ex_c2840_5247386	IWA3160	1A	71.096	0.69799	0.296	0.34118	0.78855	0.10701	0.9529	0.02338	0.00397	0.12232	0.0375	3	1	0	0	0.798408	0.665727	0.617564	0.591246																	0.0751165	0.367883	0.00429555	0.279898	0	0
0.0503876	IWB10926	IWB38367	8	0	7	BS00077432_51	IWB10926	1A	84.3255	0.04847	0.34497	0.87523	0.17525	0.79887	0.11457	0.4468	0.00027214	0.20522	0.01792	3	1	1	0																									0	0
0.0576923	IWB38367	IWB10926	8	1	8	Ku_c13107_579	IWB38367	1A	84.3255	0.01234	0.17203	0.53455	0.15273	0.5826	0.03482	0.47959	0.00078968	0.13184	0.0205	4	1	1	0									0.636819	0.575592	0.0353026	0.027677													0	0
0.463035	IWB24000	IWB62751	9	0	11	Excalibur_c23598_1502	IWB24000	1A	130.086	0.36936	0.59978	0.33087	0.03868	0.00559	0.00575	0.86381	0.22752	0.47103	0.24333	3	2	0	0	0.208247	0.00198965	0.368961	0.906858	0.509225	0.489572	0.387685	0.939566																	1	0
0.485944	IWB62751	IWB24000	9	1	12	RAC875_rep_c71093_1070	IWB62751	1A	130.941	0.5572	0.69549	0.31066	0.04043	0.00198	0.01417	0.88828	0.4064	0.38673	0.14619	3	1	0	0	0.175878	0.00968139					0.335911	0.897077					0.0496114	0.0203394	0.162355	0.947986					0.937981	0.167533	0.490322	0.574202	1	0
0.211765	IWB77795	IWB27824,IWB45383,IWB60993,IWB9236,IWB27167,IWB50944,IWB39764,IWB55370,IWB76672,IWB77572	11	0	30	wsnp_Ex_c33654_42106735	IWA3443	1B	56.8812	0.68149	0.53189	0.39816	0.21557	0.00098807	0.03555	0.17646	0.47454	0.01135	0.08634	3	1	1	0	0.333519	0.0123466	0.545467	0.788836	0.491017	0.56092	0.0503606	0.0172014																	1	0
0.214008	IWB76672	IWB27824,IWB45383,IWB60993,IWB9236,IWB27167,IWB50944,IWB39764,IWB55370,IWB77572,IWB77795	11	0	32	wsnp_Ex_c14832_22953906	IWA1949	1B	57.3088	0.72264	0.52627	0.33174	0.17794	0.0011	0.02853	0.20745	0.44308	0.01622	0.06307	3	1	0	0	0.333519	0.0123466	0.545467	0.788836	0.456506	0.541971	0.0811261	0.0171754					0.674086	0.512406	0.126042	0.447791	0.0644723	0.0996089	0.147809	0.0272411	0.747557	0.706923	0.888063	0.81881	1	0
0.214559	IWB39764	IWB27824,IWB45383,IWB60993,IWB9236,IWB27167,IWB50944,IWB55370,IWB76672,IWB77572,IWB77795	11	1	33	Ku_c6440_336	IWB39764	1B	57.596	0.77922	0.68401	0.40838	0.15726	0.00118	0.04356	0.1324	0.31118	0.01361	0.04808	4	1	0	0	0.384017	0.0128816	0.681431	0.469058	0.423206	0.518057	0.0503606	0.0172014					0.681769	0.431852	0.10375	0.620955	0.0470036	0.0861755	0.0803167	0.0148703	0.819365	0.63583	0.927468	0.899637	1	0
0.217054	IWB50944	IWB27824,IWB45383,IWB60993,IWB9236,IWB27167,IWB39764,IWB55370,IWB76672,IWB77572,IWB77795	11	1	31	Ra_c11488_297	IWB50944	1B	57.3088	0.59209	0.3339	0.55956	0.21503	0.00086087	0.03143	0.20597	0.48457	0.01606	0.04933	4	1	1	0	0.333519	0.0123466	0.545467	0.788836	0.498107	0.636992	0.0428466	0.0213288					0.74359	0.615871	0.0882871	0.429836	0.0479798	0.0955626	0.0931643	0.0178273	0.904447	0.63779	0.928418	0.620549	1	0
0.253906	IWB77572	IWB27824,IWB27167,IWB50944,IWB39764,IWB55370,IWB76672,IWB77795	11	1	35	wsnp_Ex_c28495_37622019	IWA3169	1B	57.596	0.56676	0.6453	0.1517	0.67734	0.03335	0.00988	0.03629	0.08679	0.03694	0.38017	4	1	0	0	0.310736	0.0168488	0.542112	0.693244	0.488076	0.535894			0.337683	0.466713	0.324666	0.105158	0.859392	0.587426	0.103844	0.455963	0.0135046	0.0863344	0.113729	0.00392152	0.904447	0.63779	0.928418	0.620549	1	0
0.25463	IWB27824	IWB27167,IWB50944,IWB39764,IWB55370,IWB76672,IWB77572,IWB77795	11	1	26	Excalibur_c58582_169	IWB27824	1B	56.8812	0.18174	0.25823	0.04775	0.54707	0.10634	0.00703	0.26853	0.04065	0.29805	0.70629	3	1	0	0	0.333519	0.0123466	0.416407	0.62148	0.456506	0.541971	0.0174012	0.033883																	1	0
0.258065	IWB55370	IWB27824,IWB27167,IWB50944,IWB39764,IWB76672,IWB77572,IWB77795	11	0	34	RAC875_c2257_728	IWB55370	1B	57.596	0.18117	0.26579	0.03932	0.5572	0.07798	0.00799	0.3103	0.04019	0.30362	0.74732	3	1	0	0	0.333519	0.0123466	0.416407	0.62148	0.488076	0.535894	0.176586	0.0186479																	1	0
0.402299	IWB60993	IWB45383,IWB9236,IWB27167,IWB50944,IWB39764,IWB76672,IWB77795	11	0	28	RAC875_c90169_393	IWB60993	1B	56.8812	0.88489	0.85168	0.29861	0.15444	0.00197	0.04107	0.89556	0.94041	0.15797	0.02255	3	1	0	0	0.22253	0.00664263	0.754535	0.684404	0.35732	0.854756	0.0503606	0.0172014					0.64442	0.724815	0.0709811	0.205042	0.0524517	0.107916	0.108126	0.0221105	0.904447	0.63779	0.928418	0.620549	1	0
0.40856	IWB9236	IWB45383,IWB60993,IWB27167,IWB50944,IWB39764,IWB76672,IWB77795	11	0	29	BS00064263_51	IWB9236	1B	56.8812	0.9055	0.91484	0.21515	0.21797	0.00172	0.03229	0.69508	0.94576	0.21658	0.02247	3	1	0	0	0.213962	0.00729614	0.550742	0.599347	0.301521	0.935149	0.0503606	0.0172014																	1	0
0.457364	IWB45383	IWB60993,IWB9236,IWB27167,IWB50944,IWB39764,IWB76672,IWB77795	11	1	27	Kukri_c4376_388	IWB45383	1B	56.8812	0.90237	0.8671	0.07198	0.62947	0.00303	0.03959	0.87788	0.7543	0.32622	0.0499	3	1	0	0	0.333519	0.0123466					0.0428466	0.0213288					0.79625	0.607131	0.0418508	0.378743	0.221687	0.516017	0.306972	0.0413974	0.904447	0.63779	0.928418	0.620549	1	0
0.330739	IWB61210		12	1	38	RAC875_c9770_123	IWB61210	1B	158.591	0.01757	0.18594	0.9626	0.25898	0.89165	0.69552	0.04451	0.18261	0.00926	0.42417	3	1	0	0					0.0479787	0.986776	0.0479169	0.0380805													0.578025	0.455716	0.946506	0.178478	0	0
0.156863	IWB17311	IWB59245,IWB15693,IWB35354,IWB36377	13	1	40	D_F1BEJMU01DOR77_203	IWB17311	1D	55.823	0.01549	0.01986	0.18275	0.54054	0.20817	0.75259	0.17192	0.00578	0.05362	0.16801	3	1	0	0													0.967477	0.826866	0.0179117	0.0113402									0	0
0.16092	IWB15693	IWB59245,IWB17311,IWB35354,IWB36377	13	1	41	D_contig13475_402	IWB15693	1D	56.3392	0.01029	0.01612	0.28122	0.3857	0.2326	0.64407	0.16045	0.00258	0.03712	0.26769	4	1	0	0													0.665412	0.822423	0.0106714	0.00577913									0	0
0.300781	IWB3681	IWB27392,IWB27964,IWB79111	14	0	478	BobWhite_c48560_103	IWB3681	NA	NA	0.16397	0.0511	0.83878	0.96252	0.44815	0.82183	0.03299	0.01063	0.59726	0.00391	3	1	0	0					0.118664	0.612138																			0	0
0.320463	IWB27964	IWB27392,IWB66862,IWB21128,IWB38473,IWB40963,IWB48720,IWB63540,IWB63730,IWB64666,IWB68967,IWB81450,IWB80777,IWB78539,IWB75655,IWB76298,IWB79934,IWB79147,IWB3681	14	0	154	Excalibur_c6040_762	IWB27964	3A	85.386	0.04699	0.03094	0.71629	0.58669	0.67792	0.97346	0.04653	0.01178	0.22387	0.00341	5	1	0	0	0.223473	0.566203	0.748687	0.452831			0.645464	0.990003	0.974883	0.301743	0.464343	0.612553	0.499656	0.77028	0.312954	0.408945	0.944117	0.139178	0.0423549	0.26497	0.0295321	0.564152	0.658168	0.248376	0	0
0.376	IWB63540	IWB27392,IWB27964,IWB51117,IWB66862,IWB21128,IWB38473,IWB40963,IWB42984,IWB48720,IWB63730,IWB64666,IWB68967,IWB76838,IWB78946,IWB76248,IWB75430,IWB78947,IWB81450,IWB80777,IWB78539,IWB75655,IWB76298,IWB79934,IWB79147	14	0	169	RFL_Contig102_119	IWB63540	3A	86.6637	0.03338	0.00767	0.71228	0.83088	0.85187	0.86476	0.03321	0.0344	0.68971	0.05456	4	1	0	0	0.20731	0.636858	0.796852	0.356811			0.98425	0.84505																	0	0
0.377953	IWB38473	IWB27392,IWB27964,IWB51117,IWB66862,IWB21128,IWB40963,IWB42984,IWB48720,IWB63540,IWB63730,IWB64666,IWB68967,IWB76838,IWB78946,IWB76248,IWB75430,IWB78947,IWB77564,IWB81450,IWB80777,IWB78539,IWB75655,IWB76298,IWB79934,IWB79147	14	1	166	Ku_c14982_168	IWB38473	3A	86.6637	0.02923	0.00524	0.73617	0.7138	0.93902	0.96825	0.05306	0.02958	0.68597	0.03533	4	1	0	0	0.20731	0.636858	0.796852	0.356811			0.98425	0.84505	0.742282	0.243139	0.450752	0.559236	0.865987	0.745956	0.118461	0.144006	0.738073	0.044106	0.0255498	0.184885	0.010981	0.580438	0.327447	0.144146	0	0
0.385214	IWB40963	IWB27964,IWB51117,IWB66862,IWB21128,IWB38473,IWB42984,IWB48720,IWB63540,IWB63730,IWB64666,IWB68967,IWB76838,IWB78946,IWB76248,IWB75430,IWB78947,IWB77564,IWB81450,IWB80777,IWB78539,IWB75655,IWB76298,IWB79934,IWB79147	14	0	167	Kukri_c1307_1223	IWB40963	3A	86.6637	0.02443	0.00373	0.90887	0.75829	0.8818	0.72315	0.04201	0.01826	0.46191	0.01774	5	1	0	0	0.20731	0.636858	0.796852	0.356811			0.8177	0.778811																	0	0
0.387597	IWB79934	IWB27964,IWB51117,IWB66862,IWB21128,IWB38473,IWB40963,IWB42984,IWB48720,IWB63540,IWB63730,IWB64666,IWB68967,IWB76838,IWB78946,IWB76248,IWB75430,IWB78947,IWB77564,IWB81450,IWB80777,IWB78539,IWB75655,IWB76298,IWB79147	14	0	172	wsnp_JD_rep_c49174_33405622	IWA6256	3A	86.6637	0.02437	0.00372	0.91003	0.75527	0.87659	0.73004	0.04201	0.01861	0.45791	0.01695	5	1	0	0	0.20731	0.636858	0.796852	0.356811			0.8177	0.778811																	0	0
0.389764	IWB66862	IWB27964,IWB51117,IWB21128,IWB38473,IWB40963,IWB42984,IWB48720,IWB63540,IWB63730,IWB64666,IWB68967,IWB76838,IWB78946,IWB76248,IWB75430,IWB78947,IWB77564,IWB81450,IWB80777,IWB78539,IWB75655,IWB76298,IWB79934,IWB79147	14	0	155	Tdurum_contig10979_1523	IWB66862	3A	85.386	0.02969	0.00311	0.84235	0.64122	0.91822	0.59184	0.06375	0.02182	0.4624	0.01527	4	1	0	0	0.20731	0.636858	0.657054	0.464834			0.981535	0.918919	0.690247	0.211079	0.607354	0.699009	0.424484	0.714619	0.098367	0.085977	0.872595	0.0895081	0.0448801	0.2277	0.00776797	0.542731	0.208388	0.113787	0	0
0.392157	IWB48720	IWB27392,IWB27964,IWB51117,IWB66862,IWB21128,IWB38473,IWB40963,IWB42984,IWB63540,IWB63730,IWB64666,IWB68967,IWB76838,IWB78946,IWB76248,IWB75430,IWB78947,IWB77564,IWB81450,IWB80777,IWB78539,IWB75655,IWB76298,IWB79934,IWB79147	14	0	168	Kukri_rep_c102095_679	IWB48720	3A	86.6637	0.0205	0.00408	0.83055	0.75919	0.98665	0.73662	0.04772	0.01789	0.48968	0.02002	5	1	0	0	0.20731	0.636858	0.996922	0.297309			0.98425	0.84505																	0	0
0.395349	IWB75655	IWB27392,IWB27964,IWB51117,IWB66862,IWB21128,IWB38473,IWB40963,IWB42984,IWB48720,IWB63540,IWB63730,IWB64666,IWB68967,IWB76838,IWB78946,IWB76248,IWB75430,IWB78947,IWB81450,IWB80777,IWB78539,IWB76298,IWB79934,IWB79147	14	0	171	wsnp_BF429272A_Ta_2_1	IWA462	3A	86.6637	0.02285	0.00194	0.84461	0.76597	0.85572	0.78682	0.05576	0.02838	0.31007	0.02966	4	1	0	0			0.812474	0.314528			0.98425	0.84505																	0	0
0.396887	IWB80777	IWB27392,IWB27964,IWB51117,IWB66862,IWB21128,IWB38473,IWB40963,IWB42984,IWB48720,IWB63540,IWB63730,IWB64666,IWB68967,IWB76838,IWB78946,IWB76248,IWB75430,IWB78947,IWB81450,IWB78539,IWB75655,IWB76298,IWB79934,IWB79147	14	1	170	wsnp_Ku_rep_c104691_91086871	IWA7415	3A	86.6637	0.0227	0.00201	0.87491	0.76269	0.9149	0.78772	0.06259	0.0283	0.30895	0.02988	4	1	0	0	0.20731	0.636858	0.996922	0.297309			0.98425	0.84505	0.877447	0.234682	0.439396	0.480846	0.542138	0.960692	0.101018	0.0927103	0.738073	0.044106	0.0255498	0.184885	0.00596514	0.401012	0.108799	0.137213	0	0
0.403162	IWB21128	IWB27392,IWB27964,IWB51117,IWB66862,IWB38473,IWB40963,IWB42984,IWB48720,IWB63540,IWB63730,IWB64666,IWB68967,IWB76838,IWB78946,IWB76248,IWB75430,IWB78947,IWB81450,IWB80777,IWB78539,IWB75655,IWB76298,IWB79934,IWB79147	14	1	165	Ex_c67794_487	IWB21128	3A	86.6637	0.02356	0.00153	0.83662	0.73552	0.81606	0.71895	0.0724	0.0284	0.30958	0.03186	4	1	0	0	0.23123	0.698477	0.996922	0.297309			0.965545	0.929993	0.974883	0.301743	0.464343	0.612553	0.594076	0.874119	0.124212	0.161272	0.684817	0.0460314	0.0649905	0.303062	0.0186111	0.304445	0.0243271	0.0534771	0	0
0.291339	IWB73354	IWB883,IWB73353	15	1	303	Tdurum_contig76213_958	IWB73354	4B	38.0698	0.73762	0.64308	0.93327	0.00489	0.04866	0.03083	0.29798	0.21158	0.5212	0.89626	3	1	0	0			0.155207	0.00427476			0.327116	0.34603	0.989788	0.0721139	0.935036	0.208868	0.0068493	0.165975	0.0131486	0.333161									0	1
0.297619	IWB73353	IWB883,IWB73354	15	1	302	Tdurum_contig76213_1156	IWB73353	4B	38.0698	0.76588	0.72504	0.75365	0.00381	0.04459	0.03099	0.24819	0.18723	0.50633	0.91692	3	1	0	0			0.155207	0.00427476			0.308847	0.391092	0.922481	0.054364	0.954461	0.179932	0.00634186	0.224917	0.0149052	0.240618									0	1
0.445736	IWB78872	IWB4190,IWB78444,IWB75918	17	1	354	wsnp_Ex_c8543_14357051	IWA4813	5A	93.2347	0.4844	0.19175	0.13367	0.00284	0.50515	0.1352	0.03403	0.01146	0.57794	0.29374	3	1	0	0	0.513463	0.993336	0.900223	0.339415					0.912834	0.907315	0.00249271	0.0114282	0.958845	0.144547	0.626805	0.779359									0	0
0.453488	IWB75918	IWB12135,IWB12366,IWB78872	17	1	353	wsnp_CAP11_rep_c4073_1924782	IWA835	5A	93.2288	0.99937	0.66315	0.90402	0.04492	0.65371	0.28438	0.94001	0.02048	0.00622	0.12821	3	1	0	0	0.513463	0.993336	0.582697	0.398042					0.813595	0.967535	0.00547453	0.0186454	0.93678	0.379018	0.709863	0.885553									0	0
0.457031	IWB78444	IWB4190,IWB78872	17	1	352	wsnp_Ex_c55777_58153636	IWA4276	5A	93.2288	0.26684	0.35834	0.13093	0.00822	0.30576	0.18115	0.01854	0.01785	0.28854	0.69269	3	1	0	0	0.513463	0.993336	0.92227	0.30496					0.853736	0.908745	0.00127101	0.00602024	0.644188	0.308572	0.799191	0.8247									0	0
0.461538	IWB4190	IWB78444,IWB78872	17	0	351	BobWhite_c658_377	IWB4190	5A	93.2288	0.26094	0.33077	0.12725	0.00946	0.35431	0.21078	0.01893	0.01711	0.28354	0.70363	3	1	0	0	0.513463	0.993336	0.92227	0.30496																					0	0
0.464844	IWB12135	IWB12366,IWB75918	17	1	355	BS00100510_51	IWB12135	5A	93.75	0.64235	0.74006	0.85713	0.03565	0.3262	0.23593	0.58126	0.00825	0.01387	0.09002	3	1	0	0	0.653038	0.892961	0.671341	0.366572					0.897941	0.939321	0.00143786	0.0100997	0.832232	0.297081	0.826187	0.7693									0	0
0.473896	IWB12366	IWB12135,IWB75918	17	1	356	BS00108474_51	IWB12366	5A	93.75	0.73439	0.95582	0.91176	0.0226	0.42328	0.13629	0.72099	0.01806	0.00851	0.09707	3	1	0	0	0.513463	0.993336	0.671341	0.366572					0.814289	0.956153	0.00444567	0.0128713	0.920717	0.487741	0.54443	0.789778									0	0
0.23506	IWB8755		18	0	177	BS00058860_51	IWB8755	3B	11.8367	0.99312	0.89764	0.15754	0.93096	0.62561	0.78107	0.00483	0.00889	0.00801	0.00914	4	4	0	1			0.945405	0.758156	0.310645	0.151486	0.390664	0.405589	0.729915	0.935259	0.0748229	0.581522					0.95122	0.605626	0.259107	0.664329					0	0
0.178988	IWB29817	IWB62592,IWB62594,IWB42586,IWB75818,IWB78040	21	0	68	Excalibur_rep_c102310_1429	IWB29817	2A	133.704	0.09166	0.10386	0.00448	0.0093	0.01036	0.01381	0.78962	0.25955	0.87216	0.8789	4	2	0	0	0.566255	0.656939	0.893091	0.940475																					0	0
0.334646	IWB62594	IWB62592,IWB42586,IWB29817,IWB75818,IWB78040,IWB76342	21	0	63	RAC875_rep_c69619_78	IWB62594	2A	130.891	0.01914	0.03312	0.00695	0.17911	0.08535	0.04686	0.96869	0.27545	0.60866	0.1888	4	1	0	0	0.675553	0.902706			0.461038	0.267115			0.472494	0.881772	0.00451931	0.108145													0	0
0.341176	IWB75818	IWB62592,IWB62594,IWB42586,IWB29817,IWB78040,IWB76342	21	0	64	wsnp_CAP11_c1711_934478	IWA684	2A	130.891	0.01708	0.03103	0.00406	0.16036	0.07034	0.02965	0.95795	0.3338	0.5116	0.19788	4	1	0	0	0.606928	0.714024			0.293579	0.247029			0.41452	0.935131	0.00401588	0.0960877													0	0
0.341176	IWB78040	IWB62592,IWB62594,IWB42586,IWB29817,IWB75818,IWB76342	21	0	65	wsnp_Ex_c41007_47932833	IWA3752	2A	130.891	0.01708	0.03103	0.00406	0.16036	0.07034	0.02965	0.95795	0.3338	0.5116	0.19788	4	1	0	0	0.566255	0.656939			0.293579	0.247029			0.418293	0.889579	0.00611797	0.128932													0	0
0.347656	IWB42586	IWB62592,IWB62594,IWB29817,IWB75818,IWB78040,IWB76342	21	0	66	Kukri_c22047_313	IWB42586	2A	133.142	0.05788	0.20574	0.0004993	0.10556	0.00626	0.03454	0.91692	0.56043	0.30195	0.36124	3	2	1	0	0.566255	0.656939			0.253706	0.186438			0.441508	0.773194	0.00262248	0.079401													0	0
0.360465	IWB62592	IWB62594,IWB42586,IWB29817,IWB75818,IWB78040,IWB76342	21	0	62	RAC875_rep_c69619_145	IWB62592	2A	130.891	0.04035	0.08299	0.00737	0.12825	0.05755	0.04222	0.7633	0.36887	0.71942	0.2384	3	1	0	0	0.620841	0.725602			0.214256	0.186912			0.323019	0.911483	0.00502347	0.0935155													0	0
0.46875	IWB76342	IWB62592,IWB62594,IWB42586,IWB75818,IWB78040	21	0	67	wsnp_Ex_c11827_18986376	IWA1539	2A	133.142	0.00117	0.00771	0.00821	0.42956	0.24235	0.16648	0.32526	0.99239	0.45669	0.01961	4	3	0	0					0.00272568	0.996771	0.810921	0.154519																	0	0
0.308594	IWB41607	IWB27775,IWB34377,IWB60671,IWB70765,IWB73441,IWB9044,IWB77061,IWB79032,IWB81169	23	0	119	Kukri_c16601_822	IWB41607	2B	115.797	0.83365	0.09763	0.61853	0.32498	0.15252	0.25945	0.02259	0.00354	0.01364	0.02779	4	1	0	0	0.0577268	0.137189			0.000950999	0.881826	0.969592	0.786196																	0	0
0.313492	IWB60671	IWB27775,IWB34377,IWB41607,IWB70765,IWB73441,IWB9044,IWB77061,IWB79032,IWB81169	23	0	120	RAC875_c81984_707	IWB60671	2B	115.797	0.90082	0.11369	0.7736	0.39349	0.16378	0.36493	0.01874	0.00249	0.01501	0.03285	4	1	0	0	0.0577268	0.137189	0.895555	0.993732			0.949712	0.854537																	0	0
0.315175	IWB34377	IWB27775,IWB41607,IWB60671,IWB70765,IWB73441,IWB9044,IWB77061,IWB79032,IWB81169	23	0	118	IAAV1401	IWB34377	2B	115.797	0.89912	0.15721	0.75687	0.37505	0.128	0.30985	0.01721	0.00373	0.01635	0.03194	4	1	0	0	0.0666691	0.161789			0.00121967	0.961895	0.969592	0.786196																	0	0
0.318898	IWB70765	IWB27775,IWB34377,IWB41607,IWB60671,IWB73441,IWB9044,IWB77061,IWB79032,IWB81169	23	0	121	Tdurum_contig42046_1390	IWB70765	2B	115.797	0.98756	0.17785	0.8985	0.41411	0.12373	0.37856	0.0166	0.00298	0.01821	0.03538	4	1	0	0	0.0577268	0.137189	0.895555	0.993732			0.969592	0.786196																	0	0
0.34749	IWB9044	IWB27775,IWB34377,IWB41607,IWB60671,IWB70765,IWB73441,IWB77061,IWB79032,IWB81169	23	0	116	BS00063365_51	IWB9044	2B	114.817	0.46753	0.09316	0.91876	0.35566	0.25109	0.51106	0.01012	0.00327	0.0152	0.04307	4	1	0	0	0.0577268	0.137189			0.000867952	0.873853	0.969592	0.786196																	0	0
0.370079	IWB79032	IWB27775,IWB34377,IWB41607,IWB60671,IWB70765,IWB73441,IWB9044,IWB77061,IWB81169	23	0	124	wsnp_Ex_rep_c101581_86924089	IWA5024	2B	115.797	0.52615	0.1011	0.43273	0.7117	0.48563	0.94307	0.0058	0.0074	0.01081	0.08878	3	2	0	0	0.0577268	0.137189			0.000950999	0.881826	0.887323	0.702541																	0	0
0.377953	IWB81169	IWB27775,IWB34377,IWB41607,IWB60671,IWB70765,IWB73441,IWB9044,IWB77061,IWB79032	23	0	125	wsnp_Ra_c4660_8405634	IWA7955	2B	115.797	0.46303	0.10825	0.43094	0.79231	0.46462	0.87153	0.00411	0.00598	0.01111	0.0573	3	2	0	0	0.0761695	0.170271			0.000614313	0.826305	0.969592	0.786196																	0	0
0.380392	IWB73441	IWB27775,IWB34377,IWB41607,IWB60671,IWB70765,IWB9044,IWB77061,IWB79032,IWB81169	23	0	122	Tdurum_contig78534_314	IWB73441	2B	115.797	0.28956	0.05705	0.42441	0.76021	0.55975	0.92877	0.00393	0.00339	0.01044	0.07185	3	2	0	0	0.0596774	0.172071			0.00129907	0.884798																			0	0
0.380392	IWB77061	IWB27775,IWB34377,IWB41607,IWB60671,IWB70765,IWB73441,IWB9044,IWB79032,IWB81169	23	0	123	wsnp_Ex_c19772_28771627	IWA2459	2B	115.797	0.28956	0.05705	0.42441	0.76021	0.55975	0.92877	0.00393	0.00339	0.01044	0.07185	3	2	0	0	0.0265488	0.118006	0.895555	0.993732			0.887323	0.702541																	1	0
0.384921	IWB27775	IWB34377,IWB41607,IWB60671,IWB70765,IWB73441,IWB9044,IWB77061,IWB79032,IWB81169	23	0	117	Excalibur_c5801_177	IWB27775	2B	115.797	0.27724	0.07151	0.43127	0.80331	0.4914	0.99002	0.0035	0.00288	0.009	0.05647	3	3	0	0	0.0785872	0.123639			0.000913496	0.814682	0.969592	0.786196																	0	0
0.0620155	IWB41804	IWB63986	24	0	176	Kukri_c1771_715	IWB41804	3B	9.0488	0.00577	0.00569	0.78067	0.24529	0.86399	0.00496	0.35441	0.89674	0.34703	0.90291	3	3	0	0																									0	0
0.0954198	IWB63986	IWB41804,IWB65800	24	0	174	RFL_Contig2549_565	IWB63986	3B	5.85834	0.04657	0.00468	0.80091	0.24289	0.51694	0.00998	0.89183	0.96755	0.90204	0.63041	3	2	0	0	0.321706	0.460796			0.255034	0.163308																			0	0
0.196078	IWB78219		25	0	178	wsnp_Ex_c47078_52393295	IWA3983	3B	53.5977	0.01415	0.2294	0.6349	0.64374	0.00952	0.19009	0.25158	0.0066	0.56865	0.00023054	4	3	1	0	0.411551	0.667837	0.154853	0.437767	0.126894	0.0664187																			0	0
0.125	IWB17109	IWB64265,IWB56592,IWB20993,IWB29845,IWB49442,IWB35354,IWB55936,IWB44401,IWB54764,IWB59560,IWB71858,IWB71859,IWB73466,IWB8082,IWB6562,IWB62666,IWB16623,IWB71672,IWB7194,IWB70386,IWB6424,IWB15785,IWB17698,IWB59364,IWB31327,IWB35501,IWB56845,IWB68613,IWB72426,IWB45770,IWB8079,IWB5820,IWB41660,IWB15481,IWB75142,IWB36377,IWB32770,IWB33026,IWB35512,IWB51307,IWB59740,IWB71426,IWB76062,IWB76569,IWB76971,…	26	0	239	D_contig72157_427	IWB17109	3D	97.6569	0.60119	0.16605	0.7203	0.43989	0.80008	0.03723	0.00481	0.70378	0.02462	0.55743	3	1	0	0					0.0023554	0.807022																			0	0
0.0648855	IWB73987	IWB72945	27	0	235	Tdurum_contig9738_170	IWB73987	3B	135.915	0.46645	0.85501	0.68828	0.61046	0.60946	0.86091	0.00583	0.4049	0.00018691	0.00846	3	3	1	0																									0	0
0.0653846	IWB72945	IWB73987	27	0	234	Tdurum_contig63460_144	IWB72945	3B	135.915	0.47523	0.82396	0.68806	0.60202	0.61173	0.8684	0.00618	0.40528	0.00018787	0.00852	3	3	1	0																									0	0
0.356863	IWB6517	IWB54196	32	0	10	BS00012042_51	IWB6517	1A	102.918	0.26331	0.6992	0.86248	0.26535	0.50045	0.34541	0.00769	0.03886	0.00604	0.12602	3	2	0	0	0.584192	0.214856	0.374726	0.736151	0.0860065	0.961397	0.65736	0.886499									0.243551	0.0902751	0.483221	0.610026	0.0911112	0.110518	0.47276	0.0918804	0	0
0.372549	IWB54196	IWB6517	32	0	9	RAC875_c15975_1208	IWB54196	1A	101.943	0.21018	0.44719	0.56233	0.13239	0.29292	0.51251	0.00205	0.04646	0.02598	0.75094	3	1	0	0	0.63548	0.254749	0.337703	0.732853	0.0536354	0.884028	0.575683	0.715734					0.303707	0.622808	0.279496	0.546303	0.292981	0.129208	0.564214	0.622884	0.0920131	0.102255	0.581686	0.0457714	0	0
0.116279	IWB22117	IWB10132	33	0	14	Excalibur_c1255_293	IWB22117	1A	139.744	0.00491	0.16526	0.73403	0.66205	0.91109	0.03647	0.00723	0.15845	0.13543	0.78388	3	2	0	0			0.87559	0.546908	0.338652	0.705142	0.443998	0.821253													0.371856	0.392839	0.916845	0.440953	0	0
0.123077	IWB10132	IWB22117	33	0	13	BS00067741_51	IWB10132	1A	139.744	0.00594	0.14342	0.77432	0.7853	0.88628	0.02289	0.00565	0.09626	0.08049	0.97015	3	2	0	0			0.850169	0.530565	0.338652	0.705142	0.337706	0.87859																	0	0
0.203125	IWB76721	IWB35143,IWB77911,IWB79090	34	0	15	wsnp_Ex_c15377_23637176	IWA2015	1A	142.309	0.03402	0.00718	0.92116	0.47432	0.06264	0.00144	0.12205	0.34269	0.67196	0.97631	3	2	0	0	0.913837	0.102433																							0	0
0.407115	IWB70057	IWB22047,IWB23707,IWB25513,IWB45531,IWB69592,IWB71619,IWB71620,IWB71621,IWB75554,IWB76122	36	0	53	Tdurum_contig30569_126	IWB70057	2A	101.974	0.84183	0.65497	0.04922	0.58008	0.85025	0.30601	0.00696	0.68497	0.02704	0.31643	3	1	0	0							0.855882	0.915123					0.781542	0.53005	0.23911	0.266773	0.900462	0.339438	0.464061	0.849529	0.240778	0.452756	0.526933	0.224054	0	0
0.40873	IWB25513	IWB22047,IWB23707,IWB45531,IWB69592,IWB70057,IWB71619,IWB71620,IWB71621,IWB75554,IWB76122	36	0	50	Excalibur_c34839_187	IWB25513	2A	101.974	0.8735	0.6484	0.04627	0.50915	0.89063	0.35042	0.00789	0.71652	0.02725	0.2966	3	1	0	0							0.855882	0.915123					0.752355	0.311892	0.124594	0.454899	0.915168	0.307505	0.423308	0.829681	0.297385	0.142596	0.674671	0.101784	0	0
0.410359	IWB23707	IWB22047,IWB25513,IWB45531,IWB69592,IWB70057,IWB71619,IWB71620,IWB71621,IWB75554,IWB76122	36	0	49	Excalibur_c21872_135	IWB23707	2A	101.974	0.86225	0.64898	0.04473	0.50693	0.8823	0.36316	0.00783	0.69398	0.02744	0.30791	3	1	0	0							0.819971	0.785903					0.668128	0.439764	0.440035	0.532699	0.900462	0.339438	0.464061	0.849529	0.240778	0.452756	0.526933	0.224054	0	0
0.411067	IWB45531	IWB22047,IWB23707,IWB25513,IWB69592,IWB70057,IWB71619,IWB71620,IWB71621,IWB75554,IWB76122	36	0	51	Kukri_c45411_223	IWB45531	2A	101.974	0.87673	0.64847	0.04787	0.49796	0.87395	0.33675	0.00776	0.71561	0.02571	0.27335	3	1	0	0							0.855882	0.915123					0.690828	0.383959	0.339112	0.359334	0.848573	0.41791	0.563044	0.965903	0.203879	0.512709	0.656525	0.132753	0	0
0.411067	IWB71621	IWB22047,IWB23707,IWB25513,IWB45531,IWB69592,IWB70057,IWB71619,IWB71620,IWB75554,IWB76122	36	0	55	Tdurum_contig45580_3981	IWB71621	2A	101.974	0.87673	0.64847	0.04787	0.49796	0.87395	0.33675	0.00776	0.71561	0.02571	0.27335	3	1	0	0							0.93064	0.817916					0.690828	0.383959	0.339112	0.359334	0.848573	0.41791	0.563044	0.965903	0.203879	0.512709	0.656525	0.132753	0	0
0.412	IWB69592	IWB22047,IWB23707,IWB25513,IWB45531,IWB70057,IWB71619,IWB71620,IWB71621,IWB75554,IWB76122	36	0	52	Tdurum_contig28682_120	IWB69592	2A	101.974	0.88618	0.68122	0.04393	0.50467	0.91742	0.36241	0.00773	0.69212	0.0262	0.3171	3	1	0	0			0.698525	0.0293806									0.690828	0.383959	0.339112	0.359334	0.970524	0.352619	0.533524	0.977806	0.240778	0.452756	0.526933	0.224054	0	1
0.413655	IWB22047	IWB23707,IWB25513,IWB45531,IWB69592,IWB70057,IWB71619,IWB71620,IWB71621,IWB75554,IWB76122	36	0	48	Excalibur_c12169_1088	IWB22047	2A	101.974	0.6439	0.42937	0.02814	0.55834	0.68375	0.71012	0.00392	0.50778	0.0202	0.06955	3	1	0	0							0.855882	0.915123					0.386218	0.246517	0.180195	0.289158	0.943521	0.191418	0.357026	0.698161	0.163654	0.412763	0.480797	0.242288	0	0
0.453441	IWB75554	IWB22047,IWB23707,IWB25513,IWB45531,IWB69592,IWB70057,IWB71619,IWB71620,IWB71621,IWB76122	36	0	56	wsnp_BE498730A_Ta_2_2	IWA314	2A	101.974	0.93887	0.52132	0.03776	0.1484	0.46313	0.85776	0.00746	0.16441	0.0052	0.03697	4	2	0	0							0.855882	0.915123					0.778058	0.702367	0.47562	0.399748	0.803728	0.498182	0.719957	0.924059	0.102175	0.732611	0.865977	0.501791	0	0
0.455645	IWB76122	IWB22047,IWB23707,IWB25513,IWB45531,IWB69592,IWB70057,IWB71619,IWB71620,IWB71621,IWB75554	36	0	57	wsnp_CD453913A_Ta_2_1	IWA1256	2A	101.974	0.79167	0.50576	0.04672	0.1836	0.69304	0.67944	0.00315	0.19638	0.00339	0.0571	3	2	0	0							0.93064	0.817916					0.530843	0.96144	0.988389	0.972458	0.794384	0.293619	0.447979	0.779313	0.218263	0.340384	0.63664	0.123812	0	0
0.465587	IWB71619	IWB22047,IWB23707,IWB25513,IWB45531,IWB69592,IWB70057,IWB71620,IWB71621,IWB75554,IWB76122	36	0	54	Tdurum_contig45580_1717	IWB71619	2A	101.974	0.74518	0.55259	0.04998	0.17072	0.64612	0.74288	0.00433	0.19662	0.00399	0.05698	3	2	0	0							0.855882	0.915123					0.695742	0.382815	0.32719	0.26537	0.900462	0.339438	0.464061	0.849529	0.203879	0.512709	0.656525	0.132753	0	0
0.273092	IWB55113	IWB13459,IWB26001,IWB77166	38	0	71	RAC875_c21013_1187	IWB55113	2A	149.831	0.00903	0.01903	0.19658	0.21168	0.51026	0.0044	0.16287	0.46691	0.38174	0.45014	3	2	0	0																									0	0
0.3125	IWB13459	IWB55113,IWB26001,IWB77166	38	0	69	CAP12_c575_105	IWB13459	2A	149.648	0.04918	0.64538	0.03885	0.63322	0.91101	0.11176	0.00945	0.83146	0.297	0.41564	3	1	0	0					0.00395243	0.0672949	0.493607	0.74781																	0	0
0.374016	IWB77166	IWB13459,IWB55113,IWB26001	38	0	70	wsnp_Ex_c2137_4014287	IWA2601	2A	149.648	0.08464	0.71849	0.00841	0.71207	0.61219	0.04633	0.00793	0.62675	0.77781	0.55932	3	2	0	0					0.00556448	0.078013	0.510492	0.805944													0.78664	0.3421	0.762239	0.991929	0	0
0.427451	IWB26001	IWB13459,IWB55113,IWB56077,IWB77166,IWB76190	38	0	72	Excalibur_c39151_104	IWB26001	2A	150.115	0.07339	0.28198	0.0299	0.16524	0.33835	0.03843	0.00808	0.70688	0.07099	0.48563	3	1	0	0					0.0313792	0.0716494	0.406146	0.950778													0.962673	0.267358	0.511013	0.684019	0	0
0.431373	IWB56077	IWB26001,IWB76190	38	0	73	RAC875_c27530_860	IWB56077	2A	151.032	0.58022	0.73401	0.01607	0.35148	0.48892	0.08961	0.00259	0.50315	0.04017	0.06192	3	1	0	0					0.0633312	0.0817487	0.305728	0.725178					0.824075	0.848441	0.594608	0.222302	0.299179	0.933621	0.335803	0.305792	0.762236	0.284334	0.480358	0.729887	0	0
0.465116	IWB76190	IWB26001,IWB56077	38	0	74	wsnp_Ex_c10555_17235832	IWA1348	2A	151.292	0.70146	0.4984	0.02262	0.14037	0.20185	0.01873	0.00307	0.36497	0.04531	0.0329	5	1	0	0					0.0672969	0.0790311	0.214663	0.801352																	0	0
0.249027	IWB35009	IWB21403,IWB20601,IWB26221,IWB7968,IWB36170,IWB29808,IWB77934,IWB78998,IWB78999,IWB79062,IWB79134,IWB80319,IWB80362,IWB81165	39	0	113	IAAV5331	IWB35009	2B	96.1354	0.00115	0.00263	0.82606	0.93827	0.01653	0.44748	0.33526	0.18933	0.56005	0.72123	3	2	0	0			0.123446	0.758411													0.0738909	0.583315	0.815841	0.976726					0	0
0.285156	IWB81165	IWB21403,IWB20601,IWB26221,IWB7968,IWB35009,IWB36170,IWB29808,IWB77934,IWB78998,IWB78999,IWB79062,IWB79134,IWB80319,IWB80362	39	0	115	wsnp_Ra_c46023_52004149	IWA7951	2B	97.2642	0.04433	0.01372	0.91871	0.0708	0.00794	0.74222	0.81516	0.58372	0.26561	0.30658	3	1	0	0	0.635046	0.383001			0.0297249	0.940324	0.485591	0.431073	0.390305	0.170626	0.978336	0.398991	0.490249	0.31034	0.723855	0.981785	0.118118	0.793107	0.88211	0.27164	0.755399	0.17005	0.688479	0.21851	0	0
0.287356	IWB20601	IWB21403,IWB26221,IWB7968,IWB35009,IWB36170,IWB29808,IWB77934,IWB78998,IWB78999,IWB79062,IWB79134,IWB80319,IWB80362,IWB81165	39	0	110	Ex_c3769_791	IWB20601	2B	95.1469	0.03842	0.00664	0.58647	0.06362	0.01292	0.91677	0.72082	0.46433	0.1995	0.28636	3	1	0	0	0.518797	0.365057			0.0200307	0.985757	0.867177	0.339032																	0	0
0.292	IWB36170	IWB21403,IWB20601,IWB26221,IWB7968,IWB35009,IWB29808,IWB77934,IWB78998,IWB78999,IWB79062,IWB79134,IWB80319,IWB80362,IWB81165	39	0	114	IACX6743	IWB36170	2B	96.9867	0.05427	0.00927	0.46258	0.04999	0.0188	0.80665	0.59054	0.785	0.19881	0.3176	3	1	0	0	0.635046	0.383001			0.0262845	0.95915			0.40755	0.167768	0.997915	0.486516	0.43629	0.231209	0.478223	0.993199	0.0879549	0.861181	0.98619	0.352134	0.845044	0.440702	0.870233	0.345193	0	0
0.292969	IWB26221	IWB21403,IWB20601,IWB7968,IWB35009,IWB36170,IWB29808,IWB77934,IWB78998,IWB78999,IWB79062,IWB79134,IWB80319,IWB80362,IWB81165	39	0	111	Excalibur_c41397_439	IWB26221	2B	95.1469	0.0417	0.01155	0.67829	0.08879	0.00995	0.85424	0.98258	0.55333	0.2411	0.29283	3	1	0	0	0.731982	0.341068			0.0389324	0.845277	0.520168	0.532176																	0	0
0.292969	IWB78999	IWB21403,IWB20601,IWB26221,IWB7968,IWB35009,IWB36170,IWB29808,IWB77934,IWB78998,IWB79062,IWB79134,IWB80319,IWB80362,IWB81165	39	0	112	wsnp_Ex_c9935_16358536	IWA4984	2B	95.1469	0.0417	0.01155	0.67829	0.08879	0.00995	0.85424	0.98258	0.55333	0.2411	0.29283	3	1	0	0	0.635046	0.383001			0.0297249	0.940324	0.578507	0.419451																	0	0
0.178988	IWB76971	IWB57663,IWB17109,IWB34446,IWB47479,IWB77460	40	0	131	wsnp_Ex_c18686_27560445	IWA2343	2B	129.09	0.45421	0.92733	0.94399	0.03354	0.30104	0.56452	0.03636	0.99753	0.00842	0.25938	3	1	0	0	0.266988	0.0484963	0.391528	0.831911	0.00360198	0.842553	0.501942	0.720967																	1	0
0.271318	IWB77460	IWB57663,IWB69629,IWB69630,IWB81486,IWB34446,IWB47479,IWB76971	40	0	608	wsnp_Ex_c25943_35203857	IWA3010	NA	NA	0.03952	0.7659	0.74875	0.39318	0.07506	0.46343	0.00123	0.74665	0.00154	0.09249	3	2	0	0	0.418731	0.131147			0.0038071	0.647143	0.501942	0.720967					0.20419	0.560179	0.753547	0.868998	0.013899	0.896158	0.705407	0.241307					0	0
0.390625	IWB69630	IWB57663,IWB69629,IWB81486,IWB34446,IWB47479,IWB77460	40	0	128	Tdurum_contig28795_322	IWB69630	2B	126.134	0.00514	0.86658	0.25298	0.45833	0.78788	0.53936	0.03649	0.0456	0.06712	0.00135	4	2	0	0	0.511116	0.141102			0.00490914	0.688204	0.526776	0.668771																	0	0
0.391304	IWB81486	IWB57663,IWB69629,IWB69630,IWB34446,IWB47479,IWB77460	40	0	129	wsnp_RFL_Contig3273_3319580	IWA8449	2B	126.143	0.01178	0.97027	0.23006	0.60306	0.91309	0.58474	0.04294	0.02331	0.05658	0.0015	4	1	0	0	0.462593	0.157257			0.00490463	0.620468	0.592147	0.656949					0.416547	0.676342	0.346727	0.653658	0.022444	0.846868	0.64276	0.174868					0	0
0.392308	IWB57663	IWB69629,IWB69630,IWB81486,IWB34446,IWB47479,IWB76971,IWB77460	40	0	126	RAC875_c40992_113	IWB57663	2B	126.134	0.0055	0.88018	0.33059	0.57291	0.49797	0.64385	0.02378	0.16308	0.10175	0.00102	3	2	0	0	0.35324	0.0982028			0.00481535	0.614542	0.689997	0.694805					0.192961	0.379973	0.640876	0.771004	0.0294745	0.761064	0.611148	0.208005					0	0
0.396078	IWB69629	IWB57663,IWB69630,IWB81486,IWB34446,IWB47479,IWB77460	40	0	127	Tdurum_contig28795_273	IWB69629	2B	126.134	0.00955	0.92994	0.26037	0.59351	0.87817	0.47112	0.04342	0.07432	0.06403	0.00148	3	2	0	0	0.418731	0.131147					0.501942	0.720967																	0	0
0.466387	IWB55936	IWB17109,IWB25663	40	0	107	RAC875_c26469_480	IWB55936	2B	76.7019	0.02471	0.00018096	0.83003	0.04472	0.46967	0.25171	0.49406	0.02484	0.17492	0.53268	4	1	1	0	0.547265	0.350359	0.650558	0.440787	0.114283	0.647064	0.0529557	0.00983288																	0	0
0.189922	IWB41351	IWB11457,IWB26329,IWB3969	41	0	150	Kukri_c1526_616	IWB41351	2Dx	97.1352	0.00877	0.00852	0.29168	0.32153	0.95864	0.44488	0.27698	0.393	0.15366	0.04026	3	2	0	0	0.946574	0.177566	0.986769	0.832422	0.21127	0.781321																			0	0
0.215385	IWB26329	IWB11457,IWB3969,IWB41351	41	0	149	Excalibur_c42413_442	IWB26329	2Dx	97.1352	0.01763	0.00679	0.26594	0.73248	0.69464	0.2376	0.27918	0.71648	0.04635	0.11549	3	1	0	0	0.946574	0.177566	0.831648	0.950416	0.21127	0.781321			0.6106	0.526699	0.207346	0.942401													0	0
0.254826	IWB77252	IWB11008,IWB41742,IWB49635,IWB81529,IWB9840,IWB76628	43	0	163	wsnp_Ex_c22435_31629303	IWA2716	3A	86.1583	0.00839	0.01407	0.35111	0.01668	0.49921	0.30315	0.09906	0.13799	0.09322	0.53368	3	1	0	0					0.304083	0.22116							0.707858	0.888367	0.0807733	0.170027									0	0
0.256809	IWB41742	IWB11008,IWB49635,IWB77252,IWB81529,IWB9840,IWB76628	43	0	161	Kukri_c17313_667	IWB41742	3A	86.1583	0.00747	0.01304	0.34751	0.02026	0.49858	0.34834	0.10114	0.12558	0.0946	0.56775	3	1	0	0					0.340801	0.296285							0.730988	0.844573	0.0687212	0.162748									0	0
0.258687	IWB49635	IWB11008,IWB41742,IWB77252,IWB81529,IWB9840,IWB76628	43	0	162	Kukri_rep_c114028_94	IWB49635	3A	86.1583	0.00928	0.02545	0.23529	0.00797	0.37055	0.45448	0.08355	0.13495	0.07251	0.41606	3	2	0	0					0.369124	0.280273							0.707858	0.888367	0.0807733	0.170027									0	0
0.276265	IWB81529	IWB11008,IWB41742,IWB49635,IWB77252,IWB9840,IWB76628	43	0	164	wsnp_RFL_Contig3866_4228783	IWA8526	3A	86.1583	0.00492	0.01852	0.2621	0.02709	0.65431	0.19446	0.13676	0.14512	0.11567	0.81273	3	1	0	0					0.401895	0.38036			0.361955	0.819228	0.621012	0.769246	0.769662	0.514624	0.0336838	0.0524524									0	0
0.285156	IWB11008	IWB41742,IWB49635,IWB77252,IWB81529,IWB9840,IWB76628	43	0	160	BS00078430_51	IWB11008	3A	86.1583	0.00703	0.01777	0.225	0.0431	0.37027	0.28346	0.17489	0.15835	0.15047	0.83391	3	1	0	0					0.369124	0.280273			0.361838	0.779313	0.724612	0.881517	0.730988	0.844573	0.0687212	0.162748									0	0
0.0613027	IWB29321	IWB11463,IWB3565,IWB37373	45	0	184	Excalibur_c90987_248	IWB29321	3B	62.6665	0.25085	0.97286	0.00293	0.49772	0.51759	0.03689	0.21831	0.01198	0.33287	0.11348	3	1	0	0																									0	0
0.0613027	IWB3565	IWB11463,IWB29321,IWB37373	45	0	185	BobWhite_c47140_77	IWB3565	3B	62.6665	0.25085	0.97286	0.00293	0.49772	0.51759	0.03689	0.21831	0.01198	0.33287	0.11348	3	1	0	0																									0	0
0.0930233	IWB11463	IWB29321,IWB3565	45	0	183	BS00086717_51	IWB11463	3B	62.6665	0.20744	0.77448	0.00872	0.50713	0.6123	0.02958	0.45971	0.00279	0.68346	0.05037	3	2	0	0	0.931043	0.17664					0.774357	0.259971	0.729564	0.317348	0.933073	0.581839													0	0
0.0501931	IWB36387	IWB45059,IWB66016,IWB35991,IWB8186,IWB12267	46	0	188	IACX9430	IWB36387	3B	67.6697	0.27637	0.00885	0.02706	0.08105	0.499	0.03904	0.66196	0.51018	0.14655	0.24543	3	1	0	0							0.589391	0.560129																	0	0
0.0501931	IWB8396	IWB45059,IWB8629	46	0	192	BS00045330_51	IWB8396	3B	67.7847	0.1806	0.25958	0.23971	0.00463	0.40678	0.1695	0.4074	0.02818	0.01007	0.30117	3	1	0	0			0.848496	0.333859	0.856695	0.419473	0.464156	0.640231																	0	0
0.0503876	IWB66016	IWB36387,IWB45059,IWB35991,IWB8186,IWB12267	46	0	191	TA005793-0515	IWB66016	3B	67.7847	0.28518	0.00897	0.02705	0.08262	0.49843	0.04184	0.66199	0.53978	0.1454	0.24842	3	1	0	0																									0	0
0.123016	IWB7617	IWB38582	47	0	203	BS00026264_51	IWB7617	3B	78.1612	0.41738	0.5597	0.44251	0.14273	0.15464	0.21517	0.00172	0.02733	0.17726	0.02257	3	1	0	0			0.260349	0.28534																					0	0
0.185039	IWB38582	IWB7617,IWB50871	47	0	202	Ku_c172_840	IWB38582	3B	78.1612	0.0288	0.94339	0.40762	0.24922	0.13022	0.049	0.00181	0.008	0.51293	0.26257	4	2	0	0					0.6703	0.176708																			0	0
0.225681	IWB66054		48	0	209	TA006103-0916	IWB66054	3B	120.015	0.0541	0.58107	0.99818	0.62284	0.52097	0.67666	0.06508	0.03535	8.5249e-05	0.00496	3	2	1	0																									0	0
0.391304	IWB74074	IWB10559,IWB10560,IWB10751,IWB32924,IWB55652,IWB69415,IWB74076	49	0	219	Tdurum_contig99764_139	IWB74074	3B	125.365	0.30009	0.041	0.98653	0.64344	0.29489	0.85471	0.17363	0.65843	0.00296	0.02214	3	1	0	0			0.781422	0.640481	0.875245	0.344817	0.952695	0.800913	0.802042	0.0651846	0.496582	0.182311													0	0
0.392157	IWB74076	IWB10559,IWB10560,IWB10751,IWB32924,IWB55652,IWB69415,IWB74074	49	0	220	Tdurum_contig99764_60	IWB74076	3B	125.365	0.31507	0.04723	0.92942	0.73724	0.28006	0.86401	0.18862	0.72188	0.00343	0.0159	3	1	0	0			0.706447	0.612808	0.900104	0.333438	0.943242	0.977358	0.654744	0.0546287	0.600484	0.322961													0	0
0.406375	IWB69415	IWB10559,IWB10560,IWB10751,IWB32924,IWB55652,IWB74074,IWB74076	49	0	218	Tdurum_contig28053_218	IWB69415	3B	125.365	0.42212	0.04041	0.80477	0.43405	0.32645	0.98782	0.12996	0.66957	0.00118	0.0084	3	2	0	0			0.706447	0.612808	0.78554	0.39885	0.835965	0.78165																	0	0
0.409449	IWB32924	IWB10559,IWB10560,IWB10751,IWB55652,IWB69415,IWB74074,IWB74076	49	0	216	GENE-2405_141	IWB32924	3B	125.365	0.28618	0.04512	0.77408	0.97706	0.19118	0.75339	0.0981	0.51461	0.00064598	0.0151	3	1	1	0									0.779842	0.0846203	0.712858	0.271836	0.469554	0.800834	0.160559	0.631366									0	0
0.412955	IWB10559	IWB10560,IWB10751,IWB32924,IWB55652,IWB69415,IWB74074,IWB74076	49	0	214	BS00071597_51	IWB10559	3B	125.365	0.226	0.03785	0.58574	0.98594	0.34747	0.80756	0.04917	0.44492	0.00060706	0.01113	4	1	1	0			0.706447	0.612808	0.923689	0.318175	0.952695	0.800913	0.570404	0.0582938	0.511446	0.230105													0	0
0.414062	IWB55652	IWB10559,IWB10560,IWB10751,IWB32924,IWB69415,IWB74074,IWB74076	49	0	217	RAC875_c24401_277	IWB55652	3B	125.365	0.30322	0.04441	0.6659	0.96323	0.2071	0.78738	0.08505	0.48996	0.00062954	0.0145	3	1	1	0			0.706447	0.612808	0.913447	0.343006	0.804122	0.710697	0.614376	0.0688371	0.512401	0.213573													0	0
0.417004	IWB10560	IWB10559,IWB10751,IWB32924,IWB55652,IWB69415,IWB74074,IWB74076	49	0	215	BS00071598_51	IWB10560	3B	125.365	0.23691	0.04449	0.68282	0.96088	0.3823	0.8146	0.04737	0.44009	0.00059393	0.00984	4	2	1	0			0.706447	0.612808	0.895313	0.316521	0.952695	0.800913	0.570297	0.0649536	0.589666	0.278178													0	0
0.283525	IWB47235	IWB11438,IWB34902,IWB42697,IWB54457,IWB55547,IWB57092,IWB57093,IWB57094,IWB57095,IWB60179	50	0	225	Kukri_c65481_121	IWB47235	3B	134.834	0.91369	0.04182	0.6482	0.28466	0.91767	0.65702	0.40221	0.71265	0.00163	0.03742	3	1	0	0			0.749566	0.876688	0.898295	0.151745	0.571668	0.872282																	0	0
0.320158	IWB11438	IWB34902,IWB42697,IWB47235,IWB54457,IWB55547,IWB57092,IWB57093,IWB57094,IWB57095,IWB60179	50	0	221	BS00086093_51	IWB11438	3B	134.834	0.82927	0.20225	0.885	0.88299	0.52113	0.68225	0.01633	0.24999	4.7118e-07	0.00138	3	2	1	0			0.869783	0.811826	0.895313	0.316521	0.857978	0.95544																	0	0
0.324219	IWB60179	IWB11438,IWB34902,IWB42697,IWB47235,IWB54457,IWB55547,IWB57092,IWB57093,IWB57094,IWB57095	50	0	232	RAC875_c68392_137	IWB60179	3B	134.834	0.80091	0.19404	0.99687	0.68226	0.7056	0.71592	0.02968	0.30056	8.0091e-07	0.00036966	3	2	2	0			0.869783	0.811826	0.895313	0.316521	0.988542	0.923397																	0	0
0.32549	IWB34902	IWB11438,IWB42697,IWB47235,IWB54457,IWB55547,IWB57092,IWB57093,IWB57094,IWB57095,IWB60179	50	0	223	IAAV4641	IWB34902	3B	134.834	0.81184	0.19486	0.98513	0.68743	0.70302	0.69779	0.02995	0.28612	7.6705e-07	0.00038827	3	2	2	0			0.900495	0.750232	0.715243	0.371236																			0	0
0.32549	IWB57093	IWB11438,IWB34902,IWB42697,IWB47235,IWB54457,IWB55547,IWB57092,IWB57094,IWB57095,IWB60179	50	0	229	RAC875_c35672_205	IWB57093	3B	134.834	0.81184	0.19486	0.98513	0.68743	0.70302	0.69779	0.02995	0.28612	7.6705e-07	0.00038827	3	2	2	0			0.708142	0.908676	0.920323	0.286067	0.857978	0.95544																	0	0
0.32549	IWB57094	IWB11438,IWB34902,IWB42697,IWB47235,IWB54457,IWB55547,IWB57092,IWB57093,IWB57095,IWB60179	50	0	230	RAC875_c35672_336	IWB57094	3B	134.834	0.81184	0.19486	0.98513	0.68743	0.70302	0.69779	0.02995	0.28612	7.6705e-07	0.00038827	3	2	2	0			0.869783	0.811826																					0	0
0.32549	IWB57095	IWB11438,IWB34902,IWB42697,IWB47235,IWB54457,IWB55547,IWB57092,IWB57093,IWB57094,IWB60179	50	0	231	RAC875_c35672_73	IWB57095	3B	134.834	0.81184	0.19486	0.98513	0.68743	0.70302	0.69779	0.02995	0.28612	7.6705e-07	0.00038827	3	2	2	0			0.981448	0.688799	0.948718	0.307632	0.861831	0.74372																	0	0
0.326772	IWB57092	IWB11438,IWB34902,IWB42697,IWB47235,IWB54457,IWB55547,IWB57093,IWB57094,IWB57095,IWB60179	50	0	228	RAC875_c35672_136	IWB57092	3B	134.834	0.61842	0.1671	0.94006	0.67376	0.75501	0.73826	0.02225	0.27149	6.9415e-07	0.00023431	3	2	2	0			0.807215	0.429232	0.948718	0.307632	0.857978	0.95544																	0	0
0.329457	IWB42697	IWB11438,IWB34902,IWB47235,IWB54457,IWB55547,IWB57092,IWB57093,IWB57094,IWB57095,IWB60179	50	0	224	Kukri_c22748_211	IWB42697	3B	134.834	0.79642	0.18909	0.9265	0.69857	0.68409	0.74139	0.03001	0.2574	1.0706e-06	0.0004672	3	2	2	0			0.778953	0.967228			0.857978	0.95544																	0	0
0.332046	IWB55547	IWB11438,IWB34902,IWB42697,IWB47235,IWB54457,IWB57092,IWB57093,IWB57094,IWB57095,IWB60179	50	0	227	RAC875_c23665_68	IWB55547	3B	134.834	0.7361	0.22372	0.9412	0.62635	0.64609	0.76698	0.03408	0.31941	3.8194e-07	0.00015243	3	2	2	0			0.945733	0.969597	0.901985	0.265656	0.906514	0.985844																	0	0
0.333333	IWB54457	IWB11438,IWB34902,IWB42697,IWB47235,IWB55547,IWB57092,IWB57093,IWB57094,IWB57095,IWB60179	50	0	226	RAC875_c17373_848	IWB54457	3B	134.834	0.82291	0.1825	0.92094	0.70195	0.71679	0.70179	0.03017	0.22562	1.1246e-06	0.00048569	3	2	2	0			0.980737	0.7436			0.857978	0.95544																	0	0
0.123077	IWB3924	IWB52694	51	0	252	BobWhite_c5640_282	IWB3924	4A	48.9814	0.00232	0.00525	0.87967	0.16268	0.25633	0.79654	0.78453	0.02717	0.13287	0.2772	3	2	0	0									0.933638	0.208076	0.721617	0.196359													0	0
0.143411	IWB54888	IWB12302,IWB4821,IWB61099,IWB34660,IWB35095,IWB42154	52	0	294	RAC875_c19718_551	IWB54888	4A	64.0777	0.07737	0.14696	0.00909	0.04603	0.07841	0.00069331	0.2811	0.94198	0.90346	0.21895	3	2	1	0									0.550215	0.212222	0.203537	0.54457	0.0658933	0.603378	0.176413	0.0172096	0.030929	0.518945	0.735694	0.238127	0.465483	0.184456	0.155369	0.427068	0	0
0.146718	IWB42154	IWB12302,IWB4821,IWB61099,IWB34660,IWB35095,IWB54888	52	0	293	Kukri_c19562_127	IWB42154	4A	64.0777	0.04353	0.17406	0.00936	0.02985	0.04106	0.00023716	0.25149	0.89734	0.69558	0.18511	5	2	1	0									0.654023	0.137006	0.418881	0.665676	0.0550022	0.999359	0.187235	0.0182009	0.0261216	0.322217	0.739233	0.297694	0.237345	0.262439	0.287122	0.443288	0	0
0.148438	IWB34660	IWB12302,IWB4821,IWB61099,IWB35095,IWB42154,IWB54888	52	0	291	IAAV3080	IWB34660	4A	63.5306	0.03281	0.0996	0.01984	0.02218	0.05347	0.00039674	0.25724	0.9109	0.79534	0.19612	4	1	1	0									0.612466	0.179178	0.221179	0.591989	0.0847822	0.745057	0.120559	0.00743755	0.0391826	0.489432	0.757686	0.181896	0.264862	0.242728	0.187267	0.388955	0	0
0.150579	IWB35095	IWB12302,IWB4821,IWB61099,IWB34660,IWB42154,IWB54888	52	0	292	IAAV5818	IWB35095	4A	64.0777	0.01591	0.07057	0.02137	0.01282	0.05659	0.00047765	0.20993	0.91769	0.72502	0.2623	4	1	1	0									0.45419	0.19043	0.265728	0.593996	0.0563285	0.497215	0.227498	0.0139769	0.0342902	0.429462	0.708259	0.268712	0.286065	0.291272	0.247248	0.422705	0	0
0.196078	IWB12302	IWB1321,IWB4821,IWB61099,IWB34660,IWB35095,IWB42154,IWB54888	52	0	287	BS00107069_51	IWB12302	4A	61.912	0.41715	0.46324	0.15115	0.01818	0.11469	4.1692e-06	0.01009	0.49022	0.40025	0.71727	3	1	1	0									0.600613	0.305864	0.132845	0.454862	0.124782	0.971952	0.159261	0.0125728	0.0299139	0.354898	0.926589	0.161108	0.566581	0.516088	0.836582	0.747828	0	0
0.19685	IWB61099	IWB12302,IWB1321,IWB4821,IWB34660,IWB35095,IWB42154,IWB54888	52	0	290	RAC875_c94519_448	IWB61099	4A	61.912	0.41787	0.44783	0.15333	0.018	0.1211	4.2062e-06	0.00907	0.49111	0.39879	0.72373	3	2	1	0									0.717042	0.142765	0.194762	0.586738	0.10971	0.896944	0.186757	0.018021	0.0677973	0.496934	0.883627	0.248777	0.609801	0.556475	0.751269	0.826771	0	0
0.2	IWB4821	IWB12302,IWB61099,IWB34660,IWB35095,IWB42154,IWB54888	52	0	289	BobWhite_rep_c49931_364	IWB4821	4A	61.912	0.44788	0.66214	0.14303	0.02133	0.06495	1.3343e-06	0.01061	0.73677	0.29867	0.62325	3	1	1	0									0.550215	0.212222	0.203537	0.54457	0.0827878	0.954177	0.221614	0.0125891	0.0550526	0.358184	0.997887	0.206855	0.787515	0.528295	0.688529	0.935216	0	0
0.22179	IWB1321	IWB12302,IWB61099	52	0	288	BobWhite_c19919_516	IWB1321	4A	61.912	0.18101	0.43521	0.84741	0.09148	0.02742	0.00262	0.00346	0.9394	0.23571	0.09182	3	2	0	0					0.879558	0.852025																			0	0
0.146154	IWB59450	IWB12722,IWB4308,IWB59451	53	0	298	RAC875_c59673_188	IWB59450	4A	103.757	0.00233	0.00119	0.69374	0.94764	0.9138	0.33264	0.33343	0.02689	0.89265	0.59301	3	2	0	0																									0	0
0.15	IWB59451	IWB12722,IWB4308,IWB59450	53	0	299	RAC875_c59673_500	IWB59451	4A	103.757	0.00312	0.00055258	0.61775	0.72507	0.92577	0.44695	0.3009	0.02037	0.87044	0.57507	3	2	1	0																									0	0
0.153257	IWB12722	IWB4308,IWB59450,IWB59451	53	0	296	CAP11_c18_238	IWB12722	4A	103.038	0.00291	0.00019799	0.68253	0.59248	0.85695	0.59562	0.53675	0.04192	0.9481	0.63697	3	2	1	0																									0	0
0.153846	IWB4308	IWB12722,IWB59450,IWB59451	53	0	297	BobWhite_c7217_317	IWB4308	4A	103.038	0.00294	0.0001981	0.68724	0.59454	0.85591	0.59067	0.5359	0.03902	0.94796	0.63579	3	2	1	0																									0	0
0.237548	IWB49195	IWB49194	54	0	305	Kukri_rep_c106598_51	IWB49195	4B	38.2994	0.60551	0.64297	0.01492	0.00694	0.14249	0.01655	0.17416	0.21196	0.26644	0.10801	3	1	0	0			0.195705	0.0053353	0.372467	1.35701e-05																			0	1
0.266094	IWB49194	IWB49195	54	0	304	Kukri_rep_c106598_114	IWB49194	4B	38.2994	0.61292	0.65462	0.0175	0.00643	0.12379	0.00891	0.1881	0.18224	0.26978	0.08973	3	2	0	0			0.195705	0.0053353	0.476489	1.90775e-05																			0	1
0.420233	IWB77422	IWB36446,IWB70599,IWB73146,IWB11963,IWB34975,IWB49563,IWB65023,IWB20500,IWB39214,IWB77764	55	0	311	wsnp_Ex_c25373_34639805	IWA2963	4B	66.8894	0.24494	0.5622	0.03603	0.19652	0.6336	0.33858	0.00053834	0.72926	0.71768	0.00838	3	2	1	0			0.221583	0.0824128	0.109154	4.32238e-08			0.262566	0.18049	0.085649	0.0193491	0.288431	0.128555	0.0160117	0.0710197	0.488535	0.204038	0.883097	0.53234					0	0
0.456349	IWB65023	IWB36446,IWB70599,IWB73146,IWB11963,IWB34975,IWB49563,IWB20500,IWB39214,IWB77422,IWB77764	55	0	315	RFL_Contig5498_1000	IWB65023	4B	71.4614	0.32797	0.79892	0.00577	0.57435	0.73966	0.74168	0.00216	0.13218	0.19857	0.02251	3	2	0	0																	0.188038	0.127398	0.921645	0.416741					0	0
0.456693	IWB34975	IWB36446,IWB70599,IWB73146,IWB11963,IWB49563,IWB65023,IWB20500,IWB39214,IWB77422,IWB77764	55	0	313	IAAV5117	IWB34975	4B	71.4614	0.3265	0.79659	0.01138	0.46125	0.9422	0.78042	0.00135	0.18079	0.17141	0.03981	3	1	0	0																	0.177591	0.0753558	0.916354	0.371728					0	0
0.456693	IWB77764	IWB36446,IWB70599,IWB73146,IWB11963,IWB34975,IWB49563,IWB65023,IWB20500,IWB39214,IWB77422	55	0	316	wsnp_Ex_c32540_41180493	IWA3400	4B	71.4614	0.3265	0.79659	0.01138	0.46125	0.9422	0.78042	0.00135	0.18079	0.17141	0.03981	3	1	0	0																	0.358238	0.11766	0.915877	0.458441					0	0
0.460938	IWB39214	IWB36446,IWB70599,IWB73146,IWB11963,IWB34975,IWB49563,IWB65023,IWB20500,IWB77422,IWB77764	55	0	318	Ku_c33858_325	IWB39214	4B	72.5238	0.38291	0.77135	0.01284	0.48413	0.99207	0.74228	0.0012	0.17021	0.16987	0.0372	3	1	0	0																									0	0
0.462451	IWB20500	IWB36446,IWB70599,IWB73146,IWB11963,IWB34975,IWB49563,IWB65023,IWB39214,IWB77422,IWB77764	55	0	317	Ex_c32540_659	IWB20500	4B	72.5238	0.3301	0.79155	0.0113	0.4558	0.9425	0.79771	0.00136	0.17522	0.17099	0.04074	3	1	0	0																	0.223119	0.0504165	0.767569	0.318503					0	0
0.462745	IWB11963	IWB36446,IWB70599,IWB73146,IWB34975,IWB49563,IWB65023,IWB20500,IWB39214,IWB77422,IWB77764	55	0	312	BS00096604_51	IWB11963	4B	71.4614	0.34844	0.76992	0.01199	0.44584	0.97812	0.7812	0.00125	0.17194	0.17372	0.0399	3	1	0	0																	0.255036	0.161991	0.657497	0.623005					0	0
0.463035	IWB49563	IWB36446,IWB70599,IWB73146,IWB11963,IWB34975,IWB65023,IWB20500,IWB39214,IWB77422,IWB77764	55	0	314	Kukri_rep_c112556_53	IWB49563	4B	71.4614	0.40605	0.6296	0.00557	0.63902	0.91823	0.78395	0.00252	0.11705	0.19595	0.01672	3	2	0	0																	0.137705	0.0689865	0.87073	0.359343					0	0
0.466403	IWB73146	IWB36446,IWB70599,IWB11963,IWB34975,IWB49563,IWB65023,IWB20500,IWB39214,IWB77422,IWB77764,IWB78275	55	0	309	Tdurum_contig69405_332	IWB73146	4B	66.5741	0.49657	0.87156	0.00867	0.71519	0.11608	0.70659	0.01393	0.0739	0.0275	0.00825	4	2	0	0									0.267457	0.179457	0.0964288	0.024432	0.23379	0.203286	0.0214655	0.0784532	0.426839	0.151672	0.96004	0.416067					0	0
0.470817	IWB70599	IWB36446,IWB73146,IWB11963,IWB34975,IWB49563,IWB65023,IWB20500,IWB39214,IWB77422,IWB77764,IWB78275	55	0	308	Tdurum_contig37811_134	IWB70599	4B	66.5741	0.58018	0.78292	0.01089	0.65325	0.16041	0.68956	0.01509	0.06792	0.02803	0.00699	4	1	0	0									0.268575	0.16469	0.0692115	0.0157908	0.32121	0.184989	0.0240677	0.0545441	0.188334	0.0725293	0.864288	0.434867					0	0
0.478261	IWB36446	IWB70599,IWB73146,IWB11963,IWB34975,IWB49563,IWB65023,IWB20500,IWB39214,IWB77422,IWB77764,IWB78275	55	0	307	Jagger_c1432_289	IWB36446	4B	66.5741	0.72811	0.67323	0.01078	0.70456	0.18855	0.58324	0.01591	0.05032	0.03057	0.00506	4	1	0	0									0.335262	0.158988	0.0671911	0.0111606	0.164559	0.192695	0.0386413	0.073328	0.302353	0.0651799	0.793241	0.2906					0	0
0.160784	IWB48339	IWB21806	57	0	336	Kukri_c9358_269	IWB48339	5A	25.0918	0.0326	0.12778	0.91414	0.00323	0.90617	0.79704	0.09714	0.00142	0.08048	0.12088	3	2	0	0																	0.326273	0.952867	0.17807	0.280039					0	0
0.0888031	IWB55500		58	0	338	RAC875_c23404_474	IWB55500	5A	43.2669	0.00111	0.00194	0.43203	0.29235	0.33328	0.46852	0.64252	0.81954	0.28052	0.02207	3	2	0	0																									0	0
0.294574	IWB9669	IWB50494	59	0	365	BS00065915_51	IWB9669	5A	120.138	0.04215	0.00074412	0.01621	0.01509	0.23822	0.0102	0.72117	0.66689	0.31944	0.71327	5	1	1	0																									0	0
0.422481	IWB50494	IWB9669	59	0	364	Kukri_rep_c91370_381	IWB50494	5A	119.81	0.03435	0.00645	0.0008771	0.19055	0.95635	0.39916	0.5907	0.62389	0.15029	0.96987	3	2	1	0																									0	0
0.400794	IWB34553	IWB19921,IWB33430,IWB34844,IWB3561,IWB72268,IWB80184,IWB79400,IWB77791,IWB79401,IWB79285	60	0	372	IAAV2421	IWB34553	5B	55.5202	0.00208	0.03207	0.89099	0.82876	0.18411	0.70326	0.0863	0.91664	0.03207	0.05115	3	1	0	0	0.572321	0.490787					0.71501	0.0438417																	0	0
0.401575	IWB72268	IWB19921,IWB33430,IWB34553,IWB34844,IWB3561,IWB80184,IWB79400,IWB77791,IWB79401,IWB79285	60	0	380	Tdurum_contig52447_814	IWB72268	5B	57.8314	0.00228	0.03898	0.93567	0.84319	0.18829	0.68725	0.08645	0.90848	0.03116	0.05907	3	1	0	0	0.519909	0.43895					0.841526	0.0542606					0.622633	0.423222	0.159671	0.0842158	0.600854	0.903442	0.201804	0.962454					0	0
0.403101	IWB19921	IWB33430,IWB34553,IWB34844,IWB3561,IWB72268,IWB80184,IWB79400,IWB77791,IWB79401,IWB79285	60	0	370	Ex_c1583_1138	IWB19921	5B	55.5202	0.00514	0.04711	0.8569	0.69636	0.25536	0.3578	0.04705	0.74062	0.02405	0.0658	4	1	0	0	0.519909	0.43895					0.864583	0.0544939					0.824669	0.323893	0.216654	0.153225	0.53716	0.937795	0.216923	0.85394					0	0
0.403162	IWB34844	IWB19921,IWB33430,IWB34553,IWB3561,IWB72268,IWB80184,IWB79400,IWB77791,IWB79401,IWB79285	60	0	373	IAAV4188	IWB34844	5B	55.5202	0.00233	0.03898	0.93341	0.8314	0.19404	0.65608	0.08678	0.89421	0.03095	0.05947	3	1	0	0	0.519909	0.43895					0.841526	0.0542606					0.493925	0.471352	0.252804	0.0972791	0.627808	0.957898	0.0937867	0.806073					0	0
0.404762	IWB3561	IWB19921,IWB33430,IWB34553,IWB34844,IWB72268,IWB80184,IWB79400,IWB77791,IWB79401,IWB79285	60	0	374	BobWhite_c47103_84	IWB3561	5B	55.5202	0.0037	0.03513	0.90489	0.99583	0.1186	0.67165	0.08032	0.76052	0.02405	0.06669	3	1	0	0	0.519909	0.43895					0.997899	0.0591977					0.445107	0.456883	0.219855	0.10707	0.966452	0.962567	0.201222	0.926935					0	0
0.405512	IWB33430	IWB19921,IWB34553,IWB34844,IWB3561,IWB72268,IWB80184,IWB79400,IWB77791,IWB79401,IWB79285	60	0	371	GENE-3506_53	IWB33430	5B	55.5202	0.0023	0.03312	0.87756	0.79841	0.17169	0.7168	0.08866	0.89497	0.03568	0.04596	4	1	0	0													0.57025	0.408932	0.131991	0.0625198	0.595793	0.811493	0.282218	0.991649					0	0
0.407115	IWB80184	IWB19921,IWB33430,IWB34553,IWB34844,IWB3561,IWB72268,IWB79400,IWB77791,IWB79401,IWB79285	60	0	375	wsnp_Ku_c17875_27051169	IWA6638	5B	55.5202	0.00502	0.03648	0.95021	0.87456	0.16755	0.55411	0.0589	0.8294	0.02425	0.05927	3	1	0	0	0.519909	0.43895					0.997899	0.0591977					0.605146	0.465681	0.200093	0.126408	0.600854	0.903442	0.201804	0.962454					0	0
0.40856	IWB79401	IWB19921,IWB33430,IWB34553,IWB34844,IWB3561,IWB72268,IWB80184,IWB79400,IWB77791,IWB79285	60	0	378	wsnp_Ex_rep_c68023_66768770	IWA5486	5B	55.5202	0.00462	0.03138	0.80245	0.79315	0.16851	0.41077	0.02343	0.80615	0.00743	0.0702	4	2	0	0	0.519909	0.43895					0.997899	0.0591977																	0	0
0.409449	IWB77791	IWB19921,IWB33430,IWB34553,IWB34844,IWB3561,IWB72268,IWB80184,IWB79400,IWB79401,IWB79285	60	0	377	wsnp_Ex_c33455_41940691	IWA3436	5B	55.5202	0.00735	0.04607	0.68044	0.94611	0.13063	0.48221	0.02303	0.94392	0.01659	0.06008	4	1	0	0	0.519909	0.43895					0.841526	0.0542606					0.685596	0.452951	0.195749	0.0823964	0.71844	0.7198	0.156396	0.956609					0	0
0.411067	IWB79285	IWB19921,IWB33430,IWB34553,IWB34844,IWB3561,IWB72268,IWB80184,IWB79400,IWB77791,IWB79401	60	0	379	wsnp_Ex_rep_c66903_65319487	IWA5331	5B	55.5202	0.0075	0.04608	0.68364	0.93323	0.13551	0.45616	0.02315	0.92982	0.01646	0.06053	4	1	0	0	0.428912	0.51224					0.841526	0.0542606					0.445799	0.976886	0.395876	0.118415	0.600854	0.903442	0.201804	0.962454					0	0
0.413386	IWB79400	IWB19921,IWB33430,IWB34553,IWB34844,IWB3561,IWB72268,IWB80184,IWB77791,IWB79401,IWB79285	60	0	376	wsnp_Ex_rep_c68023_66768700	IWA5485	5B	55.5202	0.00844	0.04711	0.68219	0.90307	0.1289	0.47844	0.02374	0.92993	0.0186	0.05099	4	1	0	0	0.553997	0.573449					0.841526	0.0542606					0.503487	0.470462	0.217294	0.126331	0.566462	0.943577	0.184368	0.882241					0	0
0.455598	IWB10951	IWB46089	62	0	385	BS00077733_51	IWB10951	5B	188.578	0.04693	0.38705	0.97568	0.40179	0.00776	0.79655	0.00425	0.73062	0.56473	0.56995	3	2	0	0			0.708653	0.18548	0.338278	0.510962	0.707931	0.301796																	0	0
0.47012	IWB46089	IWB10951	62	0	295	Kukri_c50720_397	IWB46089	4A	73.6459	0.03546	0.36945	0.77374	0.17074	0.02145	0.59471	0.00487	0.84764	0.57112	0.92808	3	1	0	0	0.859918	0.767914	0.638672	0.187025	0.616721	0.637667	0.991935	0.302997																	0	0
0.199219	IWB69989	IWB62649,IWB24946,IWB29652,IWB64260,IWB64047,IWB64257,IWB73927,IWB1654,IWB53134,IWB75682	63	0	406	Tdurum_contig30262_75	IWB69989	6A	138.044	0.81904	0.72534	0.96123	0.19714	0.02722	0.0096	0.6029	0.00096365	0.22497	0.39379	3	2	1	0																	0.61743	0.931668	0.822806	0.729185					0	0
0.199234	IWB53134	IWB62649,IWB24946,IWB29652,IWB64260,IWB64047,IWB64257,IWB73927,IWB69989,IWB55411,IWB1654,IWB8342,IWB53890,IWB75682	63	0	396	RAC875_c10648_86	IWB53134	6A	136.514	0.04069	0.22556	0.14354	0.09934	0.03701	0.00427	0.72532	0.00283	0.68725	0.26056	4	2	0	0							0.504803	0.523978									0.658126	0.914447	0.46295	0.946887					0	0
0.2	IWB1654	IWB62649,IWB24946,IWB29652,IWB64260,IWB64047,IWB64257,IWB73927,IWB69989,IWB55411,IWB53134,IWB8342,IWB53890,IWB75682	63	0	403	BobWhite_c2296_94	IWB1654	6A	136.851	0.03641	0.16725	0.14548	0.08125	0.04846	0.00481	0.6234	0.00242	0.65424	0.24978	4	2	0	0																	0.658126	0.914447	0.46295	0.946887					0	0
0.20155	IWB62649	IWB24946,IWB29652,IWB64260,IWB64047,IWB64257,IWB73927,IWB69989,IWB1654,IWB53134,IWB75682	63	0	393	RAC875_rep_c70106_1236	IWB62649	6A	132.138	0.76546	0.67037	0.9635	0.21943	0.03077	0.00807	0.49621	0.00157	0.23312	0.50371	3	2	0	0																	0.404045	0.941439	0.533607	0.999654					0	0
0.217054	IWB75682	IWB62649,IWB24946,IWB29652,IWB64260,IWB64047,IWB64257,IWB73927,IWB69989,IWB1654,IWB53134	63	0	395	wsnp_BF483091A_Ta_2_5	IWA504	6A	135.858	0.73513	0.54418	0.92578	0.19327	0.03924	0.01043	0.5027	0.00369	0.16289	0.44839	3	1	0	0																	0.674061	0.91609	0.468525	0.924356					0	0
0.228346	IWB73927	IWB62649,IWB24946,IWB29652,IWB64260,IWB64047,IWB64257,IWB69989,IWB1654,IWB53134,IWB75682	63	0	405	Tdurum_contig9503_575	IWB73927	6A	137.026	0.17561	0.27039	0.28574	0.06971	0.0407	0.00321	0.62721	0.00081567	0.29036	0.0863	3	2	1	0																	0.426934	0.789259	0.727463	0.751995					0	0
0.3125	IWB64047	IWB62649,IWB24946,IWB29652,IWB64260,IWB64257,IWB73927,IWB69989,IWB1654,IWB53134,IWB75682	63	0	401	RFL_Contig2765_669	IWB64047	6A	136.851	0.59078	0.60119	0.39473	0.047	0.02824	0.0093	0.42113	0.07504	0.20291	0.52433	3	1	0	0																	0.483252	0.919623	0.600434	0.895357					0	0
0.319231	IWB64257	IWB62649,IWB24946,IWB29652,IWB64260,IWB64047,IWB73927,IWB69989,IWB1654,IWB53134,IWB75682	63	0	402	RFL_Contig3175_1271	IWB64257	6A	136.851	0.41166	0.41235	0.40869	0.02475	0.02653	0.00753	0.30077	0.07871	0.23223	0.5341	3	1	0	0																	0.658126	0.914447	0.46295	0.946887					0	0
0.320463	IWB29652	IWB62649,IWB24946,IWB64260,IWB64047,IWB64257,IWB73927,IWB69989,IWB1654,IWB53134,IWB75682	63	0	398	Excalibur_c99101_82	IWB29652	6A	136.701	0.34289	0.11298	0.17029	0.05879	0.01691	0.00303	0.20442	0.02468	0.11138	0.15265	3	1	0	0																									0	0
0.320463	IWB64260	IWB62649,IWB24946,IWB29652,IWB64047,IWB64257,IWB73927,IWB69989,IWB1654,IWB53134,IWB75682	63	0	399	RFL_Contig3175_749	IWB64260	6A	136.701	0.42074	0.4216	0.41856	0.02662	0.02946	0.00868	0.29398	0.09074	0.22256	0.53502	3	1	0	0																	0.779238	0.871055	0.379264	0.726286					0	0
0.322957	IWB24946	IWB62649,IWB29652,IWB64260,IWB64047,IWB64257,IWB73927,IWB69989,IWB1654,IWB53134,IWB75682	63	0	397	Excalibur_c30234_130	IWB24946	6A	136.701	0.4163	0.50367	0.42242	0.02333	0.03437	0.00818	0.27704	0.10012	0.23768	0.48253	3	1	0	0																	0.483252	0.919623	0.600434	0.895357					0	0
0.0846154	IWB22258		64	0	424	Excalibur_c1334_1002	IWB22258	7A	126.799	0.03537	0.00411	0.49801	0.54803	0.2423	0.00341	0.33938	0.05683	0.32842	0.84038	3	2	0	0																									0	0
0.276923	IWB3369		65	0	428	BobWhite_c44404_312	IWB3369	7B	44.3408	0.02823	0.00988	0.10772	0.58585	0.63463	0.73323	0.00576	0.27888	0.64579	0.04485	4	2	0	0			0.40274	0.044444	0.0445778	0.336947	0.344392	0.103859																	0	1
0.132296	IWB31792	IWB5875,IWB53206,IWB78625,IWB80706,IWB60	66	0	430	GENE-0293_65	IWB31792	7B	57.0534	0.01262	0.00023837	0.43406	0.01036	0.24826	0.12634	0.80696	0.0629	0.02522	0.25634	4	1	1	0																									0	0
0.132812	IWB60	IWB31792,IWB5875,IWB53206,IWB78625,IWB80706	66	0	431	BobWhite_c10448_80	IWB60	7B	58.1716	0.01223	0.00028181	0.58237	0.00732	0.36174	0.18205	0.93168	0.05433	0.02887	0.17993	4	2	1	0																									0	0
0.139535	IWB5875	IWB31792,IWB53206,IWB78625,IWB80706,IWB60	66	0	432	BS00003726_51	IWB5875	7B	58.6307	0.02077	0.00053894	0.7747	0.02166	0.1826	0.34501	0.95521	0.20463	0.05152	0.22303	3	1	1	0																					0.897789	0.305065	0.652919	0.349246	0	0
0.249012	IWB78625	IWB31792,IWB5875,IWB53206,IWB61463,IWB80706,IWB60,IWB76919,IWB19608,IWB20808,IWB35358	66	0	433	wsnp_Ex_c64709_63402325	IWA4516	7B	58.6307	0.01031	0.00798	0.91738	0.10402	0.47477	0.19001	0.55261	0.05065	0.35512	0.04436	3	1	0	0																					0.981562	0.537495	0.319232	0.108553	0	0
0.252918	IWB53206	IWB31792,IWB5875,IWB61463,IWB78625,IWB80706,IWB60,IWB76919,IWB19608,IWB20808,IWB35358	66	0	434	RAC875_c10932_1697	IWB53206	7B	58.8806	0.00863	0.00754	0.85826	0.08775	0.4648	0.19475	0.53727	0.03911	0.34178	0.03853	4	2	0	0																					0.870698	0.673022	0.345442	0.124722	0	0
0.254902	IWB80706	IWB31792,IWB5875,IWB53206,IWB61463,IWB78625,IWB60,IWB76919,IWB19608,IWB20808,IWB35358	66	0	435	wsnp_Ku_c8497_14429303	IWA7326	7B	58.8806	0.00869	0.00758	0.87847	0.08897	0.46804	0.1896	0.54099	0.04092	0.33992	0.03819	4	2	0	0																									0	0
0.118774	IWB5524		67	0	453	BobWhite_rep_c65034_450	IWB5524	7D	105.298	0.10509	0.13889	0.08102	0.16386	0.10917	0.70172	0.02835	0.00209	0.00104	0.75702	3	2	0	0					0.697938	0.14518																			0	0
0.1	IWB5742		69	0	483	BS00000244_51	IWB5742	NA	NA	0.00257	0.23772	0.91442	0.00029249	0.93928	0.02645	0.06828	0.24306	0.18577	0.24588	3	2	1	0																									0	0
0.0689655	IWB10372	IWB6256,IWB6834,IWB12177,IWB36372,IWB71903	70	0	505	BS00069045_51	IWB10372	NA	NA	0.51135	0.52658	0.58435	0.02944	0.1229	0.51636	0.001	0.05462	0.0074	0.23852	3	2	0	0	0.539575	0.836384																							0	0
0.05	IWB8153	IWB6546,IWB7153,IWB7631,IWB11771,IWB12213,IWB25796,IWB35147,IWB64685,IWB74347	71	0	495	BS00039145_51	IWB8153	NA	NA	0.03665	0.00524	0.02245	0.07848	0.99626	0.01973	0.3837	0.42022	0.57958	0.12792	4	1	0	0																					0.117977	0.33204	0.0584293	0.242724	0	0
0.05	IWB64685	IWB6546,IWB7153,IWB7631,IWB8153,IWB11771,IWB12213,IWB25796,IWB35147,IWB74347	71	0	596	RFL_Contig4441_505	IWB64685	NA	NA	0.03665	0.00524	0.02245	0.07848	0.99626	0.01973	0.3837	0.42022	0.57958	0.12792	4	1	0	0																					0.117977	0.33204	0.0584293	0.242724	0	0
0.0536398	IWB7153	IWB6546,IWB7631,IWB8153,IWB11771,IWB12213,IWB25796,IWB35147,IWB64685,IWB74347	71	0	493	BS00022554_51	IWB7153	NA	NA	0.02051	0.0008266	0.00486	0.06685	0.81488	0.02732	0.43252	0.35922	0.5393	0.08418	4	2	1	0																					0.178503	0.384392	0.0609932	0.209034	0	0
0.0536398	IWB25796	IWB6546,IWB7153,IWB7631,IWB8153,IWB11771,IWB12213,IWB35147,IWB64685,IWB74347	71	0	528	Excalibur_c37240_609	IWB25796	NA	NA	0.02051	0.0008266	0.00486	0.06685	0.81488	0.02732	0.43252	0.35922	0.5393	0.08418	4	2	1	0																					0.143849	0.289669	0.0915855	0.316706	0	0
0.123077	IWB9578		72	0	503	BS00065548_51	IWB9578	NA	NA	0.03393	0.65852	0.39487	0.80927	0.06122	0.96469	0.01513	6.049e-05	0.00234	0.01921	5	2	1	0																	0.0312551	0.832964	0.776337	0.505199					0	0
0.247059	IWB11541	IWB331,IWB20412,IWB57726,IWB6437,IWB20413,IWB50034,IWB39591,IWB11740,IWB77604,IWB81132,IWB77637,IWB23878,IWB33728,IWB33729,IWB33818,IWB53967,IWB55267,IWB58169,IWB59855,IWB59858,IWB66423,IWB76054,IWB76604,IWB77603	74	0	507	BS00087997_51	IWB11541	NA	NA	0.00042589	0.02772	0.15709	0.7669	0.51083	0.55383	0.16843	0.59876	0.1262	0.01885	3	1	1	0									0.883835	0.519668	0.967981	0.597883													0	0
0.328125	IWB331	IWB20412,IWB57726,IWB6437,IWB20413,IWB50034,IWB51469,IWB39591,IWB11740,IWB77604,IWB81132,IWB77637,IWB11541,IWB23878,IWB33728,IWB33729,IWB33818,IWB53967,IWB55267,IWB58169,IWB59855,IWB59858,IWB66423,IWB76054,IWB76604,IWB77603	74	0	392	BobWhite_c12261_130	IWB331	6A	130.7	0.01593	0.05753	0.37945	0.00506	0.08078	0.02909	0.22407	0.60204	0.26045	0.39775	3	1	0	0							0.0942229	0.896869																	0	0
0.330769	IWB23878	IWB331,IWB20412,IWB57726,IWB6437,IWB20413,IWB50034,IWB51469,IWB39591,IWB11740,IWB77604,IWB81132,IWB77637,IWB11541,IWB33728,IWB33729,IWB33818,IWB53967,IWB55267,IWB58169,IWB59855,IWB59858,IWB66423,IWB76054,IWB76604,IWB77603	74	0	524	Excalibur_c22876_1040	IWB23878	NA	NA	0.0089	0.02657	0.53271	0.00601	0.06406	0.03511	0.2604	0.5481	0.32507	0.34332	4	2	0	0							0.0942229	0.896869	0.710566	0.524093	0.792417	0.307419													0	0
0.338521	IWB53967	IWB331,IWB20412,IWB57726,IWB20413,IWB50034,IWB51469,IWB39591,IWB11740,IWB77604,IWB81132,IWB77637,IWB11541,IWB23878,IWB33728,IWB33729,IWB33818,IWB55267,IWB58169,IWB59855,IWB59858,IWB66423,IWB76054,IWB76604,IWB77603	74	0	579	RAC875_c14659_1066	IWB53967	NA	NA	0.00076741	0.00999	0.87356	0.15079	0.10421	0.179	0.47064	0.44345	0.11854	0.03656	3	2	1	0							0.0906522	0.95937	0.813468	0.531579	0.920813	0.456878													0	0
0.341085	IWB33728	IWB331,IWB20412,IWB57726,IWB6437,IWB20413,IWB50034,IWB51469,IWB39591,IWB11740,IWB77604,IWB81132,IWB77637,IWB11541,IWB23878,IWB33729,IWB33818,IWB53967,IWB55267,IWB58169,IWB59855,IWB59858,IWB66423,IWB76054,IWB76604,IWB77603	74	0	537	GENE-4008_395	IWB33728	NA	NA	0.04032	0.08619	0.74194	0.00863	0.16917	0.0236	0.27727	0.82295	0.27121	0.47497	3	1	0	0									0.703928	0.519411	0.834425	0.359156													0	0
0.356589	IWB33818	IWB331,IWB20412,IWB57726,IWB20413,IWB50034,IWB51469,IWB39591,IWB11740,IWB77604,IWB81132,IWB77637,IWB11541,IWB23878,IWB33728,IWB33729,IWB53967,IWB55267,IWB58169,IWB59855,IWB59858,IWB66423,IWB76054,IWB76604,IWB77603	74	0	538	GENE-4184_410	IWB33818	NA	NA	0.00111	0.00633	0.58093	0.06528	0.03202	0.06727	0.2992	0.54387	0.13903	0.05486	3	2	0	0																									0	0
0.443137	IWB77603	IWB331,IWB20412,IWB57726,IWB20413,IWB50034,IWB51469,IWB39591,IWB11740,IWB77604,IWB81132,IWB77637,IWB11541,IWB23878,IWB33728,IWB33729,IWB33818,IWB53967,IWB55267,IWB58169,IWB59855,IWB59858,IWB66423,IWB76604	74	0	609	wsnp_Ex_c28973_38050405	IWA3204	NA	NA	0.01061	0.00813	0.71389	0.62013	0.0732	0.21057	0.53329	0.36265	0.12785	0.02017	3	1	0	0					0.00393648	0.580112	0.0942229	0.896869	0.587566	0.576577	0.849453	0.305698													0	0
0.467181	IWB20413	IWB331,IWB20412,IWB57726,IWB6437,IWB50034,IWB11740,IWB77604,IWB81132,IWB77637,IWB11541,IWB23878,IWB33728,IWB33729,IWB33818,IWB53967,IWB55267,IWB58169,IWB59855,IWB59858,IWB66423,IWB76604,IWB77603	74	0	408	Ex_c28973_947	IWB20413	6A	140.866	0.02761	0.038	0.71666	0.5967	0.05458	0.28853	0.44996	0.16255	0.10343	0.00648	3	1	0	0					0.00393648	0.580112	0.140715	0.953627	0.778233	0.598556	0.819954	0.339874													0	0
0.47451	IWB50034	IWB331,IWB20412,IWB57726,IWB6437,IWB20413,IWB11740,IWB77604,IWB81132,IWB77637,IWB11541,IWB23878,IWB33728,IWB33729,IWB33818,IWB53967,IWB55267,IWB58169,IWB59855,IWB59858,IWB66423,IWB76604,IWB77603	74	0	409	Kukri_rep_c70558_246	IWB50034	6A	140.866	0.03369	0.04032	0.69762	0.72603	0.11946	0.41318	0.57849	0.18762	0.11369	0.00633	3	1	0	0					0.00385448	0.51895	0.0942229	0.896869	0.689764	0.59787	0.870771	0.363055													0	0
0.480159	IWB20412	IWB331,IWB57726,IWB6437,IWB20413,IWB50034,IWB11740,IWB77604,IWB81132,IWB77637,IWB11541,IWB23878,IWB33728,IWB33729,IWB33818,IWB53967,IWB55267,IWB58169,IWB59855,IWB59858,IWB66423,IWB76604,IWB77603	74	0	407	Ex_c28973_935	IWB20412	6A	140.704	0.04168	0.04784	0.65723	0.73851	0.16514	0.47861	0.57119	0.24379	0.10144	0.00882	3	1	0	0					0.00385448	0.51895	0.140715	0.953627	0.611904	0.527496	0.920315	0.367661													0	0
0.119691	IWB36541		77	0	548	Jagger_c3435_145	IWB36541	NA	NA	0.00632	0.01193	0.6168	0.84631	0.00048252	0.16103	0.65093	0.81969	0.77336	0.23684	3	2	1	0																									0	0
0.10728	IWB44254		78	0	562	Kukri_c33828_801	IWB44254	NA	NA	0.40216	0.19607	0.03846	0.10282	0.31878	0.72295	0.05635	0.00598	0.00687	0.20013	3	2	0	0																									0	0
0.0888031	IWB62774		80	0	591	RAC875_rep_c71278_345	IWB62774	NA	NA	0.00583	0.00061383	0.067	0.12855	0.68076	0.74082	0.04835	0.34051	0.41054	0.80749	3	2	1	0			0.655394	0.410034			0.612959	0.697096																	0	0
0.384	IWB22174	IWB26765,IWB30871,IWB31955,IWB31956,IWB31959	81	0	17	Excalibur_c12932_2102	IWB22174	1A	151.254	0.9559	0.13322	0.00241	0.04845	0.14297	0.0341	0.82096	0.78905	0.71363	0.15708	3	1	0	0			0.926343	0.811162	0.511426	0.953614	0.25481	0.743879	0.267098	0.303281	0.660555	0.977734	0.201195	0.192523	0.982413	0.621635									0	0
0.386454	IWB31955	IWB26765,IWB22174,IWB30871,IWB31956,IWB31959	81	0	19	GENE-0543_1074	IWB31955	1A	151.254	0.93316	0.13159	0.0027	0.04754	0.15148	0.037	0.71047	0.93086	0.69332	0.20247	3	1	0	0													0.306762	0.719154	0.570087	0.896458									0	0
0.391304	IWB31959	IWB26765,IWB22174,IWB30871,IWB31955,IWB31956	81	0	21	GENE-0543_594	IWB31959	1A	151.254	0.78116	0.10431	0.0039	0.02713	0.10818	0.02346	0.51572	0.72031	0.54789	0.23801	3	1	0	0																									0	0
0.395349	IWB26765	IWB22174,IWB30871,IWB31955,IWB31956,IWB31959	81	0	16	Excalibur_c46365_304	IWB26765	1A	151.224	0.93061	0.12537	0.00243	0.02561	0.07561	0.0128	0.54783	0.71916	0.65018	0.21124	3	1	0	0			0.958033	0.771412	0.594321	0.864284	0.25481	0.743879	0.239583	0.307658	0.704029	0.933932	0.107591	0.268025	0.913884	0.845295									0	0
0.396078	IWB30871	IWB26765,IWB22174,IWB31955,IWB31956,IWB31959	81	0	18	Excalibur_rep_c67492_1119	IWB30871	1A	151.254	0.99055	0.13507	0.00296	0.04639	0.11926	0.0349	0.73796	0.83115	0.61574	0.16778	3	1	0	0			0.926734	0.769887	0.727331	0.782443	0.362924	0.594018																	0	0
0.396078	IWB31956	IWB26765,IWB22174,IWB30871,IWB31955,IWB31959	81	0	20	GENE-0543_113	IWB31956	1A	151.254	0.91233	0.12803	0.00192	0.035	0.09381	0.02271	0.65531	0.76739	0.60848	0.22359	3	1	0	0																									0	0
0.263566	IWB31617	IWB9378	82	0	534	GENE-0019_427	IWB31617	NA	NA	0.78784	0.1217	0.05929	0.03974	0.10425	0.92564	0.04049	0.39832	0.00422	0.2677	3	1	0	0													0.159341	0.941129	0.0418809	0.690617	0.651214	0.460114	0.436647	0.708923					0	0
0.268199	IWB9378	IWB31617	82	0	22	BS00064829_51	IWB9378	1B	30.9025	0.6826	0.1438	0.0691	0.04693	0.1687	0.99105	0.03349	0.51309	0.00505	0.23697	3	1	0	0																									0	0
0.10728	IWB10764		85	0	42	BS00074824_51	IWB10764	1D	67.7153	0.84334	0.32288	0.97766	0.77038	0.65946	0.23728	0.02208	0.02452	0.00335	0.05184	3	1	0	0							0.237375	0.404292																	0	0
0.42126	IWB99	IWB100	86	0	46	BobWhite_c10673_138	IWB99	2A	25.9702	0.15843	0.17492	0.00415	0.0314	0.40832	0.01287	0.79302	0.14664	0.30887	0.47262	3	1	0	0			0.86784	0.577701			0.298113	0.598855																	0	0
0.423529	IWB100	IWB99	86	0	45	BobWhite_c10673_330	IWB100	2A	25.9702	0.17184	0.17205	0.00373	0.03398	0.41341	0.01566	0.78367	0.1402	0.31922	0.48791	3	1	0	0																									0	0
0.19084	IWB62976	IWB54551,IWB54549	87	0	592	RAC875_rep_c73777_683	IWB62976	NA	NA	0.09612	0.02531	0.08391	0.0402	0.54681	0.32633	0.16426	0.00235	0.02887	0.33137	4	1	0	0			0.518783	0.313985									0.144568	0.567126	0.875196	0.503906									0	0
0.193798	IWB54551	IWB54549,IWB62976	87	0	61	RAC875_c1781_1897	IWB54551	2A	115.135	0.11607	0.05598	0.09814	0.03218	0.51841	0.24797	0.12886	0.00359	0.01967	0.29544	3	1	0	0			0.380908	0.448961									0.151717	0.372211	0.932631	0.389489									0	0
0.194553	IWB54549	IWB54551,IWB62976	87	0	580	RAC875_c1781_1137	IWB54549	NA	NA	0.11169	0.05545	0.09835	0.03171	0.51827	0.24178	0.12975	0.00344	0.01898	0.29329	3	1	0	0			0.49819	0.396982									0.182004	0.558507	0.792374	0.50617									0	0
0.230769	IWB48997		88	0	75	Kukri_rep_c104451_213	IWB48997	2A	153.316	0.16392	0.01895	0.34571	0.44838	0.04055	0.07183	0.00135	0.30093	0.15293	0.0379	4	1	0	0	0.415012	0.51237	0.62773	0.161849	0.0696181	0.0660896							0.542162	0.76414	0.157861	0.424151	0.965459	0.406078	0.613709	0.348316					0	0
0.05	IWB217	IWB67301,IWB59560,IWB73686,IWB51469,IWB73365,IWB73478,IWB15481,IWB75142,IWB80831	89	0	81	BobWhite_c11397_231	IWB217	2B	16.8796	0.35017	0.16545	0.16376	0.01434	0.44149	0.19052	0.14804	0.05322	0.02263	0.00661	3	1	0	0																									0	0
0.228	IWB9790	IWB10720,IWB11320,IWB11321,IWB12178,IWB12184,IWB21872,IWB2289,IWB24835,IWB26313,IWB34938,IWB35642,IWB35667,IWB47038,IWB47039,IWB58123,IWB7821,IWB8754,IWB7677,IWB32486,IWB74530,IWB7669,IWB47559,IWB56084,IWB76240,IWB80930	90	0	96	BS00066389_51	IWB9790	2B	18.8909	0.60876	0.25826	0.03968	0.5416	0.86109	0.60881	0.05708	0.00666	0.139	0.01295	3	1	0	0	0.436473	0.0361127	0.157691	0.529227			0.887851	0.347954																	1	0
0.242308	IWB21872	IWB10720,IWB11320,IWB11321,IWB12178,IWB12184,IWB2289,IWB24835,IWB26313,IWB34938,IWB35642,IWB35667,IWB47038,IWB47039,IWB58123,IWB7821,IWB8754,IWB7677,IWB9790,IWB32486,IWB74530,IWB7669,IWB47559,IWB56084,IWB76240,IWB80930	90	0	82	Excalibur_c11409_488	IWB21872	2B	16.8796	0.68965	0.3033	0.01243	0.43634	0.94869	0.43838	0.03873	0.00782	0.12668	0.00509	4	2	0	0	0.459935	0.0348967							0.416529	0.358519	0.27524	0.970617					0.659625	0.545033	0.33113	0.439673					1	0
0.244186	IWB24835	IWB10720,IWB11320,IWB11321,IWB12178,IWB12184,IWB21872,IWB2289,IWB26313,IWB34938,IWB35642,IWB35667,IWB47038,IWB47039,IWB58123,IWB7821,IWB8754,IWB7677,IWB9790,IWB32486,IWB74530,IWB7669,IWB47559,IWB56084,IWB76240,IWB80930	90	0	84	Excalibur_c29417_499	IWB24835	2B	16.8796	0.46293	0.15636	0.00581	0.47843	0.82449	0.32461	0.04632	0.00447	0.11621	0.0068	4	3	0	0	0.491231	0.0276005	0.165671	0.395891																					1	0
0.245136	IWB26313	IWB10720,IWB11320,IWB11321,IWB12178,IWB12184,IWB21872,IWB2289,IWB24835,IWB34938,IWB35642,IWB35667,IWB47038,IWB47039,IWB58123,IWB7821,IWB8754,IWB7677,IWB9790,IWB32486,IWB74530,IWB7669,IWB47559,IWB56084,IWB76240,IWB80930	90	0	85	Excalibur_c42248_211	IWB26313	2B	16.8796	0.72189	0.23974	0.00526	0.4416	0.8231	0.36277	0.03388	0.00437	0.12951	0.00463	4	3	0	0	0.565114	0.0133355	0.194575	0.558065																					1	0
0.247104	IWB35642	IWB10720,IWB11320,IWB11321,IWB12178,IWB12184,IWB21872,IWB2289,IWB24835,IWB26313,IWB34938,IWB35667,IWB47038,IWB47039,IWB58123,IWB7821,IWB8754,IWB7677,IWB9790,IWB32486,IWB74530,IWB7669,IWB47559,IWB56084,IWB76240,IWB80930	90	0	87	IACX10969	IWB35642	2B	16.8796	0.40547	0.1364	0.00337	0.54942	0.71634	0.27156	0.04943	0.00519	0.11841	0.00484	4	3	0	0	0.45603	0.023949	0.225613	0.512935					0.558838	0.288466	0.266194	0.869655					0.381377	0.330641	0.949397	0.813207					1	0
0.249042	IWB12184	IWB10720,IWB11320,IWB11321,IWB12178,IWB21872,IWB2289,IWB24835,IWB26313,IWB34938,IWB35642,IWB35667,IWB47038,IWB47039,IWB58123,IWB7821,IWB8754,IWB7677,IWB9790,IWB32486,IWB74530,IWB7669,IWB47559,IWB56084,IWB76240,IWB80930	90	0	80	BS00101972_51	IWB12184	2B	16.8796	0.40643	0.16798	0.0078	0.5929	0.69094	0.28649	0.04973	0.00824	0.11264	0.00475	4	3	0	0	0.438895	0.0343989	0.117444	0.583043					0.666106	0.319946	0.340334	0.874119					0.495811	0.483823	0.850702	0.827086					1	0
0.25	IWB12178	IWB10720,IWB11320,IWB11321,IWB12184,IWB21872,IWB2289,IWB24835,IWB26313,IWB34938,IWB35642,IWB35667,IWB47038,IWB47039,IWB58123,IWB7821,IWB8754,IWB7677,IWB9790,IWB32486,IWB74530,IWB7669,IWB47559,IWB56084,IWB76240,IWB80930	90	0	79	BS00101456_51	IWB12178	2B	16.8796	0.3877	0.12642	0.00398	0.56019	0.61649	0.26659	0.0448	0.00514	0.12043	0.00477	4	3	0	0	0.390233	0.0290285	0.154077	0.406405					0.559905	0.311201	0.32546	0.867351					0.663105	0.557931	0.70714	0.680818					1	0
0.25	IWB34938	IWB10720,IWB11320,IWB11321,IWB12178,IWB12184,IWB21872,IWB2289,IWB24835,IWB26313,IWB35642,IWB35667,IWB47038,IWB47039,IWB58123,IWB7821,IWB8754,IWB7677,IWB9790,IWB32486,IWB74530,IWB7669,IWB47559,IWB56084,IWB76240,IWB80930	90	0	86	IAAV4862	IWB34938	2B	16.8796	0.3877	0.12642	0.00398	0.56019	0.61649	0.26659	0.0448	0.00514	0.12043	0.00477	4	3	0	0	0.534302	0.0119103							0.558893	0.343245	0.229371	0.970237					0.495811	0.483823	0.850702	0.827086					1	0
0.25	IWB47039	IWB10720,IWB11320,IWB11321,IWB12178,IWB12184,IWB21872,IWB2289,IWB24835,IWB26313,IWB34938,IWB35642,IWB35667,IWB47038,IWB58123,IWB7821,IWB8754,IWB7677,IWB9790,IWB32486,IWB74530,IWB7669,IWB47559,IWB56084,IWB76240,IWB80930	90	0	90	Kukri_c6306_685	IWB47039	2B	16.8796	0.3877	0.12642	0.00398	0.56019	0.61649	0.26659	0.0448	0.00514	0.12043	0.00477	4	3	0	0	0.491231	0.0276005	0.154077	0.406405					0.566738	0.376295	0.257595	0.97594					0.450784	0.472933	0.802548	0.902644					1	0
0.25	IWB76240	IWB10720,IWB11320,IWB11321,IWB12178,IWB12184,IWB21872,IWB2289,IWB24835,IWB26313,IWB34938,IWB35642,IWB35667,IWB47038,IWB47039,IWB58123,IWB7821,IWB8754,IWB7677,IWB9790,IWB32486,IWB74530,IWB7669,IWB47559,IWB56084,IWB80930	90	0	94	wsnp_Ex_c10961_17803258	IWA1413	2B	16.8796	0.3877	0.12642	0.00398	0.56019	0.61649	0.26659	0.0448	0.00514	0.12043	0.00477	4	3	0	0	0.45603	0.023949	0.154077	0.406405					0.467537	0.380741	0.214134	0.969103					0.495811	0.483823	0.850702	0.827086					1	0
0.250965	IWB47038	IWB10720,IWB11320,IWB11321,IWB12178,IWB12184,IWB21872,IWB2289,IWB24835,IWB26313,IWB34938,IWB35642,IWB35667,IWB47039,IWB58123,IWB7821,IWB8754,IWB7677,IWB9790,IWB32486,IWB74530,IWB7669,IWB47559,IWB56084,IWB76240,IWB80930	90	0	89	Kukri_c6306_1151	IWB47038	2B	16.8796	0.51167	0.15051	0.00367	0.55372	0.62952	0.27433	0.04018	0.00452	0.13085	0.00457	4	3	0	0	0.491231	0.0276005	0.154077	0.406405					0.560141	0.337845	0.230604	0.976441					0.495811	0.483823	0.850702	0.827086					1	0
0.250965	IWB32486	IWB10720,IWB11320,IWB11321,IWB12178,IWB12184,IWB21872,IWB2289,IWB24835,IWB26313,IWB34938,IWB35642,IWB35667,IWB47038,IWB47039,IWB58123,IWB7821,IWB8754,IWB7677,IWB9790,IWB74530,IWB7669,IWB47559,IWB56084,IWB76240,IWB80930	90	0	97	GENE-1442_78	IWB32486	2B	19.156	0.51167	0.15051	0.00367	0.55372	0.62952	0.27433	0.04018	0.00452	0.13085	0.00457	4	3	0	0									0.558893	0.343245	0.229371	0.970237					0.449934	0.406166	0.978034	0.95136					0	0
0.253846	IWB11321	IWB10720,IWB11320,IWB12178,IWB12184,IWB21872,IWB2289,IWB24835,IWB26313,IWB34938,IWB35642,IWB35667,IWB47038,IWB47039,IWB58123,IWB7821,IWB8754,IWB7677,IWB9790,IWB32486,IWB74530,IWB7669,IWB47559,IWB56084,IWB76240,IWB80930	90	0	78	BS00083768_51	IWB11321	2B	16.8796	0.64724	0.17642	0.00369	0.55033	0.64542	0.28759	0.03723	0.00427	0.14331	0.00465	4	3	0	0	0.469409	0.0363914	0.154077	0.406405	0.783017	0.635854																			1	0
0.253846	IWB58123	IWB10720,IWB11320,IWB11321,IWB12178,IWB12184,IWB21872,IWB2289,IWB24835,IWB26313,IWB34938,IWB35642,IWB35667,IWB47038,IWB47039,IWB7821,IWB8754,IWB7677,IWB9790,IWB32486,IWB74530,IWB7669,IWB47559,IWB56084,IWB76240,IWB80930	90	0	91	RAC875_c45166_1174	IWB58123	2B	16.8796	0.64724	0.17642	0.00369	0.55033	0.64542	0.28759	0.03723	0.00427	0.14331	0.00465	4	3	0	0	0.491231	0.0276005	0.154077	0.406405					0.474858	0.309285	0.180249	0.891881					0.550779	0.604375	0.628994	0.676777					1	0
0.253846	IWB35667	IWB10720,IWB11320,IWB11321,IWB12178,IWB12184,IWB21872,IWB2289,IWB24835,IWB26313,IWB34938,IWB35642,IWB47038,IWB47039,IWB58123,IWB7821,IWB8754,IWB7677,IWB9790,IWB32486,IWB74530,IWB7669,IWB47559,IWB56084,IWB76240,IWB80930	90	0	88	IACX11138	IWB35667	2B	16.8796	0.71598	0.22114	0.0158	0.57517	0.64528	0.31354	0.03005	0.00684	0.11327	0.00378	4	2	0	0	0.53042	0.040136	0.105921	0.37428	0.911461	0.315296			0.525738	0.258711	0.415376	0.872409					0.694073	0.49098	0.824527	0.859192					1	0
0.253968	IWB7821	IWB10720,IWB11320,IWB11321,IWB12178,IWB12184,IWB21872,IWB2289,IWB24835,IWB26313,IWB34938,IWB35642,IWB35667,IWB47038,IWB47039,IWB58123,IWB8754,IWB7677,IWB9790,IWB32486,IWB74530,IWB7669,IWB47559,IWB56084,IWB76240,IWB80930	90	0	92	BS00031118_51	IWB7821	2B	16.8796	0.47784	0.2542	0.00539	0.47419	0.82944	0.38418	0.02801	0.00621	0.14265	0.00434	4	3	0	0	0.491231	0.0276005	0.154077	0.406405					0.474858	0.309285	0.180249	0.891881					0.611723	0.641459	0.547317	0.568867					1	0
0.253968	IWB47559	IWB10720,IWB11320,IWB11321,IWB12178,IWB12184,IWB21872,IWB2289,IWB24835,IWB26313,IWB34938,IWB35642,IWB35667,IWB47038,IWB47039,IWB58123,IWB7821,IWB8754,IWB7677,IWB9790,IWB32486,IWB56956,IWB74530,IWB7669,IWB56084,IWB76240,IWB80930	90	0	104	Kukri_c7339_113	IWB47559	2B	20.21	0.1718	0.2048	0.01324	0.61456	0.81546	0.89212	0.3633	6.2731e-05	0.19303	0.0127	3	1	1	0	0.491231	0.0276005	0.154077	0.406405					0.434341	0.234933	0.21261	0.986403					0.546575	0.360662	0.891788	0.424319					1	0
0.254826	IWB8754	IWB10720,IWB11320,IWB11321,IWB12178,IWB12184,IWB21872,IWB2289,IWB24835,IWB26313,IWB34938,IWB35642,IWB35667,IWB47038,IWB47039,IWB58123,IWB7821,IWB7677,IWB9790,IWB32486,IWB74530,IWB7669,IWB47559,IWB56084,IWB76240,IWB80930	90	0	93	BS00058815_51	IWB8754	2B	16.8796	0.69308	0.16927	0.00836	0.54239	0.57081	0.29325	0.02656	0.0043	0.12093	0.00378	4	3	0	0	0.491231	0.0276005	0.211607	0.457347					0.560141	0.337845	0.230604	0.976441					0.495811	0.483823	0.850702	0.827086					1	0
0.257812	IWB11320	IWB10720,IWB11321,IWB12178,IWB12184,IWB21872,IWB2289,IWB24835,IWB26313,IWB34938,IWB35642,IWB35667,IWB47038,IWB47039,IWB58123,IWB7821,IWB8754,IWB7677,IWB9790,IWB32486,IWB74530,IWB7669,IWB47559,IWB56084,IWB76240,IWB80930	90	0	77	BS00083763_51	IWB11320	2B	16.8796	0.67169	0.19662	0.00383	0.49629	0.69183	0.29985	0.03977	0.00422	0.12666	0.00477	4	3	0	0	0.491231	0.0276005	0.25013	0.598051					0.563427	0.344953	0.247199	0.963356					0.550779	0.604375	0.628994	0.676777					1	0
0.26601	IWB2289	IWB10720,IWB11320,IWB11321,IWB12178,IWB12184,IWB21872,IWB24835,IWB26313,IWB34938,IWB35642,IWB35667,IWB47038,IWB47039,IWB58123,IWB7821,IWB8754,IWB7677,IWB9790,IWB32486,IWB74530,IWB7669,IWB47559,IWB56084,IWB76240,IWB80930	90	0	83	BobWhite_c2963_1880	IWB2289	2B	16.8796	0.61343	0.13928	0.05981	0.62903	0.61343	0.42784	0.07398	0.04592	0.01375	0.00343	3	1	0	0	0.491231	0.0276005	0.112105	0.34856			0.986446	0.379537																	1	0
0.268657	IWB10720	IWB11320,IWB11321,IWB12178,IWB12184,IWB21872,IWB2289,IWB24835,IWB26313,IWB34938,IWB35642,IWB35667,IWB47038,IWB47039,IWB58123,IWB7821,IWB8754,IWB7677,IWB9790,IWB32486,IWB74530,IWB7669,IWB47559,IWB56084,IWB76240,IWB80930	90	0	76	BS00074254_51	IWB10720	2B	16.8796	0.55138	0.1091	0.03047	0.69908	0.88874	0.41273	0.06899	0.03823	0.01699	0.00312	4	1	0	0	0.555043	0.0347789	0.154077	0.406405			0.980481	0.329915																	1	0
0.281633	IWB74530	IWB10720,IWB11320,IWB11321,IWB12178,IWB12184,IWB21872,IWB2289,IWB24835,IWB26313,IWB34938,IWB35642,IWB35667,IWB47038,IWB47039,IWB58123,IWB7821,IWB8754,IWB7677,IWB9790,IWB32486,IWB47559,IWB76240	90	0	99	tplb0034e07_1869	IWB74530	2B	19.156	0.2058	0.10378	0.00338	0.74292	0.62797	0.20543	0.13172	0.00464	0.18092	0.00022218	3	3	1	0	0.390233	0.0290285	0.154077	0.406405					0.524894	0.338301	0.194252	0.812233					0.705914	0.566328	0.601792	0.593256					1	0
0.309623	IWB26054	IWB7677,IWB56956,IWB7669,IWB80930	90	0	103	Excalibur_c39493_251	IWB26054	2B	19.8451	0.10627	0.19832	0.01943	0.16631	0.28613	0.24833	0.02858	0.00329	0.28846	0.0514	3	1	0	0					0.727263	0.730341															0.0850846	0.745582	0.804668	0.773688	0	0
0.330097	IWB7677	IWB10720,IWB11320,IWB11321,IWB12178,IWB12184,IWB21872,IWB2289,IWB24835,IWB26313,IWB34938,IWB35642,IWB35667,IWB47038,IWB47039,IWB58123,IWB7821,IWB8754,IWB9790,IWB32486,IWB74530,IWB7669,IWB26054,IWB47559,IWB56084,IWB76240,IWB80930	90	0	95	BS00028167_51	IWB7677	2B	18.8691	0.64029	0.15566	0.01239	0.84897	0.93705	0.18599	0.05064	0.01328	0.04396	0.00103	4	1	0	0	0.491231	0.0276005	0.154077	0.406405																					1	0
0.350394	IWB56084	IWB10720,IWB11320,IWB11321,IWB12178,IWB12184,IWB21872,IWB2289,IWB24835,IWB26313,IWB34938,IWB35642,IWB35667,IWB47038,IWB47039,IWB58123,IWB7821,IWB8754,IWB7677,IWB9790,IWB32486,IWB7669,IWB47559,IWB76240	90	0	105	RAC875_c27611_467	IWB56084	2B	20.21	0.04616	0.3336	0.09199	0.60112	0.97605	0.68659	0.77732	0.00031679	0.27823	0.02486	3	1	1	0	0.420463	0.0235557	0.205459	0.429877					0.550637	0.177106	0.284788	0.768334					0.378306	0.30602	0.81296	0.56655					1	0
0.435294	IWB80930	IWB10720,IWB11320,IWB11321,IWB12178,IWB12184,IWB21872,IWB2289,IWB24835,IWB26313,IWB34938,IWB35642,IWB35667,IWB47038,IWB47039,IWB58123,IWB7821,IWB8754,IWB7677,IWB9790,IWB32486,IWB56956,IWB7669,IWB26054,IWB47559,IWB76240	90	0	101	wsnp_Ra_c1501_2991585	IWA7633	2B	19.156	0.72851	0.11801	0.00736	0.1172	0.95234	0.44418	0.04495	0.03223	0.9689	0.13741	3	1	0	0					0.815151	0.826784	0.805494	0.274451													0.0893916	0.572576	0.417946	0.640656	0	0
0.446009	IWB7669	IWB10720,IWB11320,IWB11321,IWB12178,IWB12184,IWB21872,IWB2289,IWB24835,IWB26313,IWB34938,IWB35642,IWB35667,IWB47038,IWB47039,IWB58123,IWB7821,IWB8754,IWB7677,IWB9790,IWB32486,IWB56956,IWB26054,IWB47559,IWB56084,IWB76240,IWB80930	90	0	100	BS00028028_51	IWB7669	2B	19.156	0.26989	0.20718	0.01143	0.20688	0.05192	0.17921	0.35129	0.00577	0.1095	0.04215	3	1	0	0	0.713746	0.0244135	0.143752	0.454046	0.650378	0.655037	0.924696	0.382521																	1	0
0.458824	IWB56956	IWB7669,IWB26054,IWB47559,IWB80930	90	0	98	RAC875_c34512_493	IWB56956	2B	19.156	0.17937	0.06741	0.00799	0.10535	0.64679	0.17292	0.23795	0.01907	0.77673	0.04701	3	1	0	0					0.727263	0.730341	0.954584	0.309576													0.0601472	0.757038	0.345641	0.409164	0	0
0.233716	IWB5813		91	0	106	BS00002660_51	IWB5813	2B	40.9688	0.52969	0.59127	0.01089	0.00413	0.3705	0.17569	0.09462	0.03221	0.10387	0.59259	3	1	0	0																	0.834514	0.148086	0.224839	0.0409686	0.22996	0.226621	0.854787	0.449866	0	0
0.373077	IWB25663	IWB55936	92	0	108	Excalibur_c36070_300	IWB25663	2B	78.9938	0.01371	0.00033906	0.67691	0.14451	0.66284	0.29633	0.89186	0.04825	0.33898	0.24921	3	1	1	0			0.544115	0.497207			0.0660395	0.00811215	0.201709	0.442467	0.177982	0.876316	0.94262	0.545184	0.78189	0.605347					0.39969	0.386892	0.746282	0.38501	0	0
0.0961538	IWB32258		93	0	109	GENE-1147_226	IWB32258	2B	90.9714	0.80438	0.52836	0.00859	0.0594	0.01682	0.01893	0.62153	0.70091	0.07786	0.32008	3	1	0	0																									0	0
0.455285	IWB57069		94	0	130	RAC875_c35399_497	IWB57069	2B	129.081	0.00817	0.80886	0.05224	0.0405	0.30345	0.52244	0.05853	0.03268	0.76048	0.05284	3	1	0	0					0.00279523	0.965491																			0	0
0.316602	IWB9943	IWB49203	95	0	132	BS00067046_51	IWB9943	2Dx	11.9459	0.40852	0.11052	0.10904	0.20437	0.02308	0.0055	0.65377	0.02367	0.27471	0.83012	3	1	0	0																									0	0
0.09375	IWB25724	IWB39211,IWB36881,IWB38149,IWB77901	96	0	527	Excalibur_c36481_1319	IWB25724	NA	NA	0.00416	0.25004	0.02258	0.03229	0.22693	0.06759	0.93162	0.13224	0.6888	0.07176	3	1	0	0									0.841374	0.395378	0.213937	0.646577													0	0
0.0968992	IWB39211	IWB25724,IWB36881,IWB38149,IWB77901	96	0	147	Ku_c33828_1209	IWB39211	2Dx	80.4042	0.00779	0.10586	0.01853	0.03534	0.2846	0.04791	0.74861	0.19754	0.67056	0.10238	4	1	0	0					0.273338	0.799266			0.169915	0.455894	0.321822	0.985409													0	0
0.0968992	IWB38149	IWB39211,IWB25724,IWB36881,IWB77901	96	0	553	Ku_c1065_1346	IWB38149	NA	NA	0.00231	0.11899	0.04532	0.04842	0.44017	0.09695	0.69433	0.1493	0.46583	0.19115	3	1	0	0					0.273338	0.799266			0.642375	0.686196	0.166829	0.558948													0	0
0.0972763	IWB36881	IWB39211,IWB25724,IWB38149,IWB77901	96	0	549	JD_c11109_572	IWB36881	NA	NA	0.00615	0.24576	0.01346	0.03522	0.28807	0.06496	0.97438	0.16595	0.60602	0.08766	3	1	0	0									0.623602	0.372816	0.267388	0.791125													0	0
0.0972763	IWB77901	IWB39211,IWB25724,IWB36881,IWB38149	96	0	610	wsnp_Ex_c36481_44425685	IWA3576	NA	NA	0.00615	0.24576	0.01346	0.03522	0.28807	0.06496	0.97438	0.16595	0.60602	0.08766	3	1	0	0									0.472903	0.409691	0.21035	0.612022													0	0
0.398438	IWB26538		97	0	148	Excalibur_c44325_339	IWB26538	2Dx	80.4414	0.07344	0.02058	0.00676	0.04963	0.6811	0.99315	0.97426	0.13635	0.19142	0.9682	3	1	0	0																									0	0
0.0613027	IWB47177	IWB2769,IWB29610,IWB7802,IWB21846,IWB2211,IWB80954,IWB744,IWB1252,IWB2267,IWB2847,IWB2959,IWB3387,IWB3388,IWB4215,IWB4557,IWB4599,IWB4996,IWB13187,IWB23331,IWB31155,IWB40465,IWB42393,IWB43610,IWB44130,IWB47470,IWB49461,IWB50093,IWB52961,IWB53356,IWB54868,IWB56118,IWB57771,IWB59533,IWB59590,IWB59616,IWB61309,IWB63681,IWB63766,IWB74202,IWB74652	98	0	238	Kukri_c6470_1735	IWB47177	3D	92.4578	0.04736	0.66731	0.94968	0.00985	0.68912	0.91623	0.03337	0.24605	0.37663	0.87781	3	1	0	0																									0	0
0.0613027	IWB3387	IWB2769,IWB29610,IWB7802,IWB21846,IWB2211,IWB80954,IWB744,IWB1252,IWB2267,IWB2847,IWB2959,IWB3388,IWB4215,IWB4557,IWB4599,IWB4996,IWB13187,IWB23331,IWB31155,IWB40465,IWB42393,IWB43610,IWB44130,IWB47177,IWB47470,IWB49461,IWB50093,IWB52961,IWB53356,IWB54868,IWB56118,IWB57771,IWB59533,IWB59590,IWB59616,IWB61309,IWB63681,IWB63766,IWB74202,IWB74652	98	0	476	BobWhite_c44640_110	IWB3387	NA	NA	0.04736	0.66731	0.94968	0.00985	0.68912	0.91623	0.03337	0.24605	0.37663	0.87781	3	1	0	0																									0	0
0.0613027	IWB3388	IWB2769,IWB29610,IWB7802,IWB21846,IWB2211,IWB80954,IWB744,IWB1252,IWB2267,IWB2847,IWB2959,IWB3387,IWB4215,IWB4557,IWB4599,IWB4996,IWB13187,IWB23331,IWB31155,IWB40465,IWB42393,IWB43610,IWB44130,IWB47177,IWB47470,IWB49461,IWB50093,IWB52961,IWB53356,IWB54868,IWB56118,IWB57771,IWB59533,IWB59590,IWB59616,IWB61309,IWB63681,IWB63766,IWB74202,IWB74652	98	0	477	BobWhite_c44640_134	IWB3388	NA	NA	0.04736	0.66731	0.94968	0.00985	0.68912	0.91623	0.03337	0.24605	0.37663	0.87781	3	1	0	0													0.887087	0.610263	0.030422	0.237078									0	0
0.0613027	IWB4215	IWB2769,IWB29610,IWB7802,IWB21846,IWB2211,IWB80954,IWB744,IWB1252,IWB2267,IWB2847,IWB2959,IWB3387,IWB3388,IWB4557,IWB4599,IWB4996,IWB13187,IWB23331,IWB31155,IWB40465,IWB42393,IWB43610,IWB44130,IWB47177,IWB47470,IWB49461,IWB50093,IWB52961,IWB53356,IWB54868,IWB56118,IWB57771,IWB59533,IWB59590,IWB59616,IWB61309,IWB63681,IWB63766,IWB74202,IWB74652	98	0	479	BobWhite_c6665_120	IWB4215	NA	NA	0.04736	0.66731	0.94968	0.00985	0.68912	0.91623	0.03337	0.24605	0.37663	0.87781	3	1	0	0													0.301478	0.773813	0.0956214	0.0605037									0	0
0.0613027	IWB4557	IWB2769,IWB29610,IWB7802,IWB21846,IWB2211,IWB80954,IWB744,IWB1252,IWB2267,IWB2847,IWB2959,IWB3387,IWB3388,IWB4215,IWB4599,IWB4996,IWB13187,IWB23331,IWB31155,IWB40465,IWB42393,IWB43610,IWB44130,IWB47177,IWB47470,IWB49461,IWB50093,IWB52961,IWB53356,IWB54868,IWB56118,IWB57771,IWB59533,IWB59590,IWB59616,IWB61309,IWB63681,IWB63766,IWB74202,IWB74652	98	0	480	BobWhite_c8977_329	IWB4557	NA	NA	0.04736	0.66731	0.94968	0.00985	0.68912	0.91623	0.03337	0.24605	0.37663	0.87781	3	1	0	0													0.931434	0.81554	0.0940906	0.245726									0	0
0.0613027	IWB53356	IWB2769,IWB29610,IWB7802,IWB21846,IWB2211,IWB80954,IWB744,IWB1252,IWB2267,IWB2847,IWB2959,IWB3387,IWB3388,IWB4215,IWB4557,IWB4599,IWB4996,IWB13187,IWB23331,IWB31155,IWB40465,IWB42393,IWB43610,IWB44130,IWB47177,IWB47470,IWB49461,IWB50093,IWB52961,IWB54868,IWB56118,IWB57771,IWB59533,IWB59590,IWB59616,IWB61309,IWB63681,IWB63766,IWB74202,IWB74652	98	0	575	RAC875_c11549_279	IWB53356	NA	NA	0.04736	0.66731	0.94968	0.00985	0.68912	0.91623	0.03337	0.24605	0.37663	0.87781	3	1	0	0													0.787534	0.467015	0.991843	0.929748									0	0
0.0613027	IWB54868	IWB2769,IWB29610,IWB7802,IWB21846,IWB2211,IWB80954,IWB744,IWB1252,IWB2267,IWB2847,IWB2959,IWB3387,IWB3388,IWB4215,IWB4557,IWB4599,IWB4996,IWB13187,IWB23331,IWB31155,IWB40465,IWB42393,IWB43610,IWB44130,IWB47177,IWB47470,IWB49461,IWB50093,IWB52961,IWB53356,IWB56118,IWB57771,IWB59533,IWB59590,IWB59616,IWB61309,IWB63681,IWB63766,IWB74202,IWB74652	98	0	581	RAC875_c1964_110	IWB54868	NA	NA	0.04736	0.66731	0.94968	0.00985	0.68912	0.91623	0.03337	0.24605	0.37663	0.87781	3	1	0	0																									0	0
0.0613027	IWB59590	IWB2769,IWB29610,IWB7802,IWB21846,IWB2211,IWB80954,IWB744,IWB1252,IWB2267,IWB2847,IWB2959,IWB3387,IWB3388,IWB4215,IWB4557,IWB4599,IWB4996,IWB13187,IWB23331,IWB31155,IWB40465,IWB42393,IWB43610,IWB44130,IWB47177,IWB47470,IWB49461,IWB50093,IWB52961,IWB53356,IWB54868,IWB56118,IWB57771,IWB59533,IWB59616,IWB61309,IWB63681,IWB63766,IWB74202,IWB74652	98	0	587	RAC875_c61343_250	IWB59590	NA	NA	0.04736	0.66731	0.94968	0.00985	0.68912	0.91623	0.03337	0.24605	0.37663	0.87781	3	1	0	0													0.44864	0.588993	0.0983769	0.149418									0	0
0.0648855	IWB21846	IWB2769,IWB29610,IWB7802,IWB2211,IWB80954,IWB744,IWB1252,IWB2267,IWB2847,IWB2959,IWB3387,IWB3388,IWB4215,IWB4557,IWB4599,IWB4996,IWB13187,IWB23331,IWB31155,IWB40465,IWB42393,IWB43610,IWB44130,IWB47177,IWB47470,IWB49461,IWB50093,IWB52961,IWB53356,IWB54868,IWB56118,IWB57771,IWB59533,IWB59590,IWB59616,IWB61309,IWB63681,IWB63766,IWB74202,IWB74652	98	0	186	Excalibur_c11319_371	IWB21846	3B	65.5544	0.04171	0.58077	0.90719	0.0045	0.71027	0.94225	0.01224	0.12089	0.3288	0.73067	3	1	0	0					0.657595	0.888801																			0	0
0.0648855	IWB2211	IWB2769,IWB29610,IWB7802,IWB21846,IWB80954,IWB744,IWB1252,IWB2267,IWB2847,IWB2959,IWB3387,IWB3388,IWB4215,IWB4557,IWB4599,IWB4996,IWB13187,IWB23331,IWB31155,IWB40465,IWB42393,IWB43610,IWB44130,IWB47177,IWB47470,IWB49461,IWB50093,IWB52961,IWB53356,IWB54868,IWB56118,IWB57771,IWB59533,IWB59590,IWB59616,IWB61309,IWB63681,IWB63766,IWB74202,IWB74652	98	0	187	BobWhite_c28522_266	IWB2211	3B	65.8445	0.04171	0.58077	0.90719	0.0045	0.71027	0.94225	0.01224	0.12089	0.3288	0.73067	3	1	0	0			0.927744	0.397175			0.961144	0.91064																	0	0
0.0648855	IWB744	IWB2769,IWB29610,IWB7802,IWB21846,IWB2211,IWB80954,IWB1252,IWB2267,IWB2847,IWB2959,IWB3387,IWB3388,IWB4215,IWB4557,IWB4599,IWB4996,IWB13187,IWB23331,IWB31155,IWB40465,IWB42393,IWB43610,IWB44130,IWB47177,IWB47470,IWB49461,IWB50093,IWB52961,IWB53356,IWB54868,IWB56118,IWB57771,IWB59533,IWB59590,IWB59616,IWB61309,IWB63681,IWB63766,IWB74202,IWB74652	98	0	469	BobWhite_c15097_341	IWB744	NA	NA	0.04171	0.58077	0.90719	0.0045	0.71027	0.94225	0.01224	0.12089	0.3288	0.73067	3	1	0	0																									0	0
0.0648855	IWB1252	IWB2769,IWB29610,IWB7802,IWB21846,IWB2211,IWB80954,IWB744,IWB2267,IWB2847,IWB2959,IWB3387,IWB3388,IWB4215,IWB4557,IWB4599,IWB4996,IWB13187,IWB23331,IWB31155,IWB40465,IWB42393,IWB43610,IWB44130,IWB47177,IWB47470,IWB49461,IWB50093,IWB52961,IWB53356,IWB54868,IWB56118,IWB57771,IWB59533,IWB59590,IWB59616,IWB61309,IWB63681,IWB63766,IWB74202,IWB74652	98	0	470	BobWhite_c191_1228	IWB1252	NA	NA	0.04171	0.58077	0.90719	0.0045	0.71027	0.94225	0.01224	0.12089	0.3288	0.73067	3	1	0	0																									0	0
0.0648855	IWB2267	IWB2769,IWB29610,IWB7802,IWB21846,IWB2211,IWB80954,IWB744,IWB1252,IWB2847,IWB2959,IWB3387,IWB3388,IWB4215,IWB4557,IWB4599,IWB4996,IWB13187,IWB23331,IWB31155,IWB40465,IWB42393,IWB43610,IWB44130,IWB47177,IWB47470,IWB49461,IWB50093,IWB52961,IWB53356,IWB54868,IWB56118,IWB57771,IWB59533,IWB59590,IWB59616,IWB61309,IWB63681,IWB63766,IWB74202,IWB74652	98	0	473	BobWhite_c29295_114	IWB2267	NA	NA	0.04171	0.58077	0.90719	0.0045	0.71027	0.94225	0.01224	0.12089	0.3288	0.73067	3	1	0	0													0.819709	0.473405	0.0308146	0.117313									0	0
0.0648855	IWB2847	IWB2769,IWB29610,IWB7802,IWB21846,IWB2211,IWB80954,IWB744,IWB1252,IWB2267,IWB2959,IWB3387,IWB3388,IWB4215,IWB4557,IWB4599,IWB4996,IWB13187,IWB23331,IWB31155,IWB40465,IWB42393,IWB43610,IWB44130,IWB47177,IWB47470,IWB49461,IWB50093,IWB52961,IWB53356,IWB54868,IWB56118,IWB57771,IWB59533,IWB59590,IWB59616,IWB61309,IWB63681,IWB63766,IWB74202,IWB74652	98	0	474	BobWhite_c36584_867	IWB2847	NA	NA	0.04171	0.58077	0.90719	0.0045	0.71027	0.94225	0.01224	0.12089	0.3288	0.73067	3	1	0	0																									0	0
0.0648855	IWB2959	IWB2769,IWB29610,IWB7802,IWB21846,IWB2211,IWB80954,IWB744,IWB1252,IWB2267,IWB2847,IWB3387,IWB3388,IWB4215,IWB4557,IWB4599,IWB4996,IWB13187,IWB23331,IWB31155,IWB40465,IWB42393,IWB43610,IWB44130,IWB47177,IWB47470,IWB49461,IWB50093,IWB52961,IWB53356,IWB54868,IWB56118,IWB57771,IWB59533,IWB59590,IWB59616,IWB61309,IWB63681,IWB63766,IWB74202,IWB74652	98	0	475	BobWhite_c38308_80	IWB2959	NA	NA	0.04171	0.58077	0.90719	0.0045	0.71027	0.94225	0.01224	0.12089	0.3288	0.73067	3	1	0	0																									0	0
0.0648855	IWB4599	IWB2769,IWB29610,IWB7802,IWB21846,IWB2211,IWB80954,IWB744,IWB1252,IWB2267,IWB2847,IWB2959,IWB3387,IWB3388,IWB4215,IWB4557,IWB4996,IWB13187,IWB23331,IWB31155,IWB40465,IWB42393,IWB43610,IWB44130,IWB47177,IWB47470,IWB49461,IWB50093,IWB52961,IWB53356,IWB54868,IWB56118,IWB57771,IWB59533,IWB59590,IWB59616,IWB61309,IWB63681,IWB63766,IWB74202,IWB74652	98	0	481	BobWhite_c9317_397	IWB4599	NA	NA	0.04171	0.58077	0.90719	0.0045	0.71027	0.94225	0.01224	0.12089	0.3288	0.73067	3	1	0	0													0.395303	0.64948	0.0810822	0.186967									0	0
0.0648855	IWB4996	IWB2769,IWB29610,IWB7802,IWB21846,IWB2211,IWB80954,IWB744,IWB1252,IWB2267,IWB2847,IWB2959,IWB3387,IWB3388,IWB4215,IWB4557,IWB4599,IWB13187,IWB23331,IWB31155,IWB40465,IWB42393,IWB43610,IWB44130,IWB47177,IWB47470,IWB49461,IWB50093,IWB52961,IWB53356,IWB54868,IWB56118,IWB57771,IWB59533,IWB59590,IWB59616,IWB61309,IWB63681,IWB63766,IWB74202,IWB74652	98	0	482	BobWhite_rep_c52169_496	IWB4996	NA	NA	0.04171	0.58077	0.90719	0.0045	0.71027	0.94225	0.01224	0.12089	0.3288	0.73067	3	1	0	0													0.877563	0.993645	0.149975	0.342744									0	0
0.0648855	IWB13187	IWB2769,IWB29610,IWB7802,IWB21846,IWB2211,IWB80954,IWB744,IWB1252,IWB2267,IWB2847,IWB2959,IWB3387,IWB3388,IWB4215,IWB4557,IWB4599,IWB4996,IWB23331,IWB31155,IWB40465,IWB42393,IWB43610,IWB44130,IWB47177,IWB47470,IWB49461,IWB50093,IWB52961,IWB53356,IWB54868,IWB56118,IWB57771,IWB59533,IWB59590,IWB59616,IWB61309,IWB63681,IWB63766,IWB74202,IWB74652	98	0	511	CAP12_c1304_105	IWB13187	NA	NA	0.04171	0.58077	0.90719	0.0045	0.71027	0.94225	0.01224	0.12089	0.3288	0.73067	3	1	0	0													0.669972	0.800554	0.176545	0.312626									0	0
0.0648855	IWB23331	IWB2769,IWB29610,IWB7802,IWB21846,IWB2211,IWB80954,IWB744,IWB1252,IWB2267,IWB2847,IWB2959,IWB3387,IWB3388,IWB4215,IWB4557,IWB4599,IWB4996,IWB13187,IWB31155,IWB40465,IWB42393,IWB43610,IWB44130,IWB47177,IWB47470,IWB49461,IWB50093,IWB52961,IWB53356,IWB54868,IWB56118,IWB57771,IWB59533,IWB59590,IWB59616,IWB61309,IWB63681,IWB63766,IWB74202,IWB74652	98	0	523	Excalibur_c1951_336	IWB23331	NA	NA	0.04171	0.58077	0.90719	0.0045	0.71027	0.94225	0.01224	0.12089	0.3288	0.73067	3	1	0	0													0.730988	0.844573	0.0687212	0.162748									0	0
0.0648855	IWB31155	IWB2769,IWB29610,IWB7802,IWB21846,IWB2211,IWB80954,IWB744,IWB1252,IWB2267,IWB2847,IWB2959,IWB3387,IWB3388,IWB4215,IWB4557,IWB4599,IWB4996,IWB13187,IWB23331,IWB40465,IWB42393,IWB43610,IWB44130,IWB47177,IWB47470,IWB49461,IWB50093,IWB52961,IWB53356,IWB54868,IWB56118,IWB57771,IWB59533,IWB59590,IWB59616,IWB61309,IWB63681,IWB63766,IWB74202,IWB74652	98	0	532	Excalibur_rep_c70763_139	IWB31155	NA	NA	0.04171	0.58077	0.90719	0.0045	0.71027	0.94225	0.01224	0.12089	0.3288	0.73067	3	1	0	0																									0	0
0.0648855	IWB40465	IWB2769,IWB29610,IWB7802,IWB21846,IWB2211,IWB80954,IWB744,IWB1252,IWB2267,IWB2847,IWB2959,IWB3387,IWB3388,IWB4215,IWB4557,IWB4599,IWB4996,IWB13187,IWB23331,IWB31155,IWB42393,IWB43610,IWB44130,IWB47177,IWB47470,IWB49461,IWB50093,IWB52961,IWB53356,IWB54868,IWB56118,IWB57771,IWB59533,IWB59590,IWB59616,IWB61309,IWB63681,IWB63766,IWB74202,IWB74652	98	0	557	Kukri_c10903_387	IWB40465	NA	NA	0.04171	0.58077	0.90719	0.0045	0.71027	0.94225	0.01224	0.12089	0.3288	0.73067	3	1	0	0																									0	0
0.0648855	IWB43610	IWB2769,IWB29610,IWB7802,IWB21846,IWB2211,IWB80954,IWB744,IWB1252,IWB2267,IWB2847,IWB2959,IWB3387,IWB3388,IWB4215,IWB4557,IWB4599,IWB4996,IWB13187,IWB23331,IWB31155,IWB40465,IWB42393,IWB44130,IWB47177,IWB47470,IWB49461,IWB50093,IWB52961,IWB53356,IWB54868,IWB56118,IWB57771,IWB59533,IWB59590,IWB59616,IWB61309,IWB63681,IWB63766,IWB74202,IWB74652	98	0	560	Kukri_c289_750	IWB43610	NA	NA	0.04171	0.58077	0.90719	0.0045	0.71027	0.94225	0.01224	0.12089	0.3288	0.73067	3	1	0	0																									0	0
0.0648855	IWB44130	IWB2769,IWB29610,IWB7802,IWB21846,IWB2211,IWB80954,IWB744,IWB1252,IWB2267,IWB2847,IWB2959,IWB3387,IWB3388,IWB4215,IWB4557,IWB4599,IWB4996,IWB13187,IWB23331,IWB31155,IWB40465,IWB42393,IWB43610,IWB47177,IWB47470,IWB49461,IWB50093,IWB52961,IWB53356,IWB54868,IWB56118,IWB57771,IWB59533,IWB59590,IWB59616,IWB61309,IWB63681,IWB63766,IWB74202,IWB74652	98	0	561	Kukri_c32802_164	IWB44130	NA	NA	0.04171	0.58077	0.90719	0.0045	0.71027	0.94225	0.01224	0.12089	0.3288	0.73067	3	1	0	0																									0	0
0.0648855	IWB47470	IWB2769,IWB29610,IWB7802,IWB21846,IWB2211,IWB80954,IWB744,IWB1252,IWB2267,IWB2847,IWB2959,IWB3387,IWB3388,IWB4215,IWB4557,IWB4599,IWB4996,IWB13187,IWB23331,IWB31155,IWB40465,IWB42393,IWB43610,IWB44130,IWB47177,IWB49461,IWB50093,IWB52961,IWB53356,IWB54868,IWB56118,IWB57771,IWB59533,IWB59590,IWB59616,IWB61309,IWB63681,IWB63766,IWB74202,IWB74652	98	0	567	Kukri_c691_2811	IWB47470	NA	NA	0.04171	0.58077	0.90719	0.0045	0.71027	0.94225	0.01224	0.12089	0.3288	0.73067	3	1	0	0													0.845697	0.868561	0.294934	0.481062									0	0
0.0648855	IWB50093	IWB2769,IWB29610,IWB7802,IWB21846,IWB2211,IWB80954,IWB744,IWB1252,IWB2267,IWB2847,IWB2959,IWB3387,IWB3388,IWB4215,IWB4557,IWB4599,IWB4996,IWB13187,IWB23331,IWB31155,IWB40465,IWB42393,IWB43610,IWB44130,IWB47177,IWB47470,IWB49461,IWB52961,IWB53356,IWB54868,IWB56118,IWB57771,IWB59533,IWB59590,IWB59616,IWB61309,IWB63681,IWB63766,IWB74202,IWB74652	98	0	573	Kukri_rep_c71128_1811	IWB50093	NA	NA	0.04171	0.58077	0.90719	0.0045	0.71027	0.94225	0.01224	0.12089	0.3288	0.73067	3	1	0	0																									0	0
0.0648855	IWB56118	IWB2769,IWB29610,IWB7802,IWB21846,IWB2211,IWB80954,IWB744,IWB1252,IWB2267,IWB2847,IWB2959,IWB3387,IWB3388,IWB4215,IWB4557,IWB4599,IWB4996,IWB13187,IWB23331,IWB31155,IWB40465,IWB42393,IWB43610,IWB44130,IWB47177,IWB47470,IWB49461,IWB50093,IWB52961,IWB53356,IWB54868,IWB57771,IWB59533,IWB59590,IWB59616,IWB61309,IWB63681,IWB63766,IWB74202,IWB74652	98	0	582	RAC875_c2782_580	IWB56118	NA	NA	0.04171	0.58077	0.90719	0.0045	0.71027	0.94225	0.01224	0.12089	0.3288	0.73067	3	1	0	0																									0	0
0.0648855	IWB57771	IWB2769,IWB29610,IWB7802,IWB21846,IWB2211,IWB80954,IWB744,IWB1252,IWB2267,IWB2847,IWB2959,IWB3387,IWB3388,IWB4215,IWB4557,IWB4599,IWB4996,IWB13187,IWB23331,IWB31155,IWB40465,IWB42393,IWB43610,IWB44130,IWB47177,IWB47470,IWB49461,IWB50093,IWB52961,IWB53356,IWB54868,IWB56118,IWB59533,IWB59590,IWB59616,IWB61309,IWB63681,IWB63766,IWB74202,IWB74652	98	0	583	RAC875_c41729_1539	IWB57771	NA	NA	0.04171	0.58077	0.90719	0.0045	0.71027	0.94225	0.01224	0.12089	0.3288	0.73067	3	1	0	0													0.943513	0.895592	0.0543751	0.336996									0	0
0.0648855	IWB59533	IWB2769,IWB29610,IWB7802,IWB21846,IWB2211,IWB80954,IWB744,IWB1252,IWB2267,IWB2847,IWB2959,IWB3387,IWB3388,IWB4215,IWB4557,IWB4599,IWB4996,IWB13187,IWB23331,IWB31155,IWB40465,IWB42393,IWB43610,IWB44130,IWB47177,IWB47470,IWB49461,IWB50093,IWB52961,IWB53356,IWB54868,IWB56118,IWB57771,IWB59590,IWB59616,IWB61309,IWB63681,IWB63766,IWB74202,IWB74652	98	0	586	RAC875_c60550_115	IWB59533	NA	NA	0.04171	0.58077	0.90719	0.0045	0.71027	0.94225	0.01224	0.12089	0.3288	0.73067	3	1	0	0																									0	0
0.0648855	IWB59616	IWB2769,IWB29610,IWB7802,IWB21846,IWB2211,IWB80954,IWB744,IWB1252,IWB2267,IWB2847,IWB2959,IWB3387,IWB3388,IWB4215,IWB4557,IWB4599,IWB4996,IWB13187,IWB23331,IWB31155,IWB40465,IWB42393,IWB43610,IWB44130,IWB47177,IWB47470,IWB49461,IWB50093,IWB52961,IWB53356,IWB54868,IWB56118,IWB57771,IWB59533,IWB59590,IWB61309,IWB63681,IWB63766,IWB74202,IWB74652	98	0	588	RAC875_c61685_113	IWB59616	NA	NA	0.04171	0.58077	0.90719	0.0045	0.71027	0.94225	0.01224	0.12089	0.3288	0.73067	3	1	0	0																									0	0
0.0648855	IWB61309	IWB2769,IWB29610,IWB7802,IWB21846,IWB2211,IWB80954,IWB744,IWB1252,IWB2267,IWB2847,IWB2959,IWB3387,IWB3388,IWB4215,IWB4557,IWB4599,IWB4996,IWB13187,IWB23331,IWB31155,IWB40465,IWB42393,IWB43610,IWB44130,IWB47177,IWB47470,IWB49461,IWB50093,IWB52961,IWB53356,IWB54868,IWB56118,IWB57771,IWB59533,IWB59590,IWB59616,IWB63681,IWB63766,IWB74202,IWB74652	98	0	589	RAC875_rep_c100137_586	IWB61309	NA	NA	0.04171	0.58077	0.90719	0.0045	0.71027	0.94225	0.01224	0.12089	0.3288	0.73067	3	1	0	0																									0	0
0.0648855	IWB63681	IWB2769,IWB29610,IWB7802,IWB21846,IWB2211,IWB80954,IWB744,IWB1252,IWB2267,IWB2847,IWB2959,IWB3387,IWB3388,IWB4215,IWB4557,IWB4599,IWB4996,IWB13187,IWB23331,IWB31155,IWB40465,IWB42393,IWB43610,IWB44130,IWB47177,IWB47470,IWB49461,IWB50093,IWB52961,IWB53356,IWB54868,IWB56118,IWB57771,IWB59533,IWB59590,IWB59616,IWB61309,IWB63766,IWB74202,IWB74652	98	0	594	RFL_Contig1556_616	IWB63681	NA	NA	0.04171	0.58077	0.90719	0.0045	0.71027	0.94225	0.01224	0.12089	0.3288	0.73067	3	1	0	0																									0	0
0.0648855	IWB63766	IWB2769,IWB29610,IWB7802,IWB21846,IWB2211,IWB80954,IWB744,IWB1252,IWB2267,IWB2847,IWB2959,IWB3387,IWB3388,IWB4215,IWB4557,IWB4599,IWB4996,IWB13187,IWB23331,IWB31155,IWB40465,IWB42393,IWB43610,IWB44130,IWB47177,IWB47470,IWB49461,IWB50093,IWB52961,IWB53356,IWB54868,IWB56118,IWB57771,IWB59533,IWB59590,IWB59616,IWB61309,IWB63681,IWB74202,IWB74652	98	0	595	RFL_Contig1911_115	IWB63766	NA	NA	0.04171	0.58077	0.90719	0.0045	0.71027	0.94225	0.01224	0.12089	0.3288	0.73067	3	1	0	0													0.830625	0.345682	0.0417329	0.160493									0	0
0.0648855	IWB74202	IWB2769,IWB29610,IWB7802,IWB21846,IWB2211,IWB80954,IWB744,IWB1252,IWB2267,IWB2847,IWB2959,IWB3387,IWB3388,IWB4215,IWB4557,IWB4599,IWB4996,IWB13187,IWB23331,IWB31155,IWB40465,IWB42393,IWB43610,IWB44130,IWB47177,IWB47470,IWB49461,IWB50093,IWB52961,IWB53356,IWB54868,IWB56118,IWB57771,IWB59533,IWB59590,IWB59616,IWB61309,IWB63681,IWB63766,IWB74652	98	0	603	tplb0024l06_274	IWB74202	NA	NA	0.04171	0.58077	0.90719	0.0045	0.71027	0.94225	0.01224	0.12089	0.3288	0.73067	3	1	0	0													0.976637	0.434718	0.512738	0.951939									0	0
0.0648855	IWB74652	IWB2769,IWB29610,IWB7802,IWB21846,IWB2211,IWB80954,IWB744,IWB1252,IWB2267,IWB2847,IWB2959,IWB3387,IWB3388,IWB4215,IWB4557,IWB4599,IWB4996,IWB13187,IWB23331,IWB31155,IWB40465,IWB42393,IWB43610,IWB44130,IWB47177,IWB47470,IWB49461,IWB50093,IWB52961,IWB53356,IWB54868,IWB56118,IWB57771,IWB59533,IWB59590,IWB59616,IWB61309,IWB63681,IWB63766,IWB74202	98	0	605	tplb0038o10_467	IWB74652	NA	NA	0.04171	0.58077	0.90719	0.0045	0.71027	0.94225	0.01224	0.12089	0.3288	0.73067	3	1	0	0																									0	0
0.0651341	IWB52961	IWB2769,IWB29610,IWB7802,IWB21846,IWB2211,IWB80954,IWB744,IWB1252,IWB2267,IWB2847,IWB2959,IWB3387,IWB3388,IWB4215,IWB4557,IWB4599,IWB4996,IWB13187,IWB23331,IWB31155,IWB40465,IWB42393,IWB43610,IWB44130,IWB47177,IWB47470,IWB49461,IWB50093,IWB53356,IWB54868,IWB56118,IWB57771,IWB59533,IWB59590,IWB59616,IWB61309,IWB63681,IWB63766,IWB74202,IWB74652	98	0	574	RAC875_c102362_59	IWB52961	NA	NA	0.04152	0.59854	0.90785	0.00441	0.71552	0.94627	0.01172	0.1239	0.32484	0.71955	3	1	0	0													0.565333	0.802145	0.0818584	0.0997982									0	0
0.0656371	IWB42393	IWB2769,IWB29610,IWB7802,IWB21846,IWB2211,IWB80954,IWB744,IWB1252,IWB2267,IWB2847,IWB2959,IWB3387,IWB3388,IWB4215,IWB4557,IWB4599,IWB4996,IWB13187,IWB23331,IWB31155,IWB40465,IWB43610,IWB44130,IWB47177,IWB47470,IWB49461,IWB50093,IWB52961,IWB53356,IWB54868,IWB56118,IWB57771,IWB59533,IWB59590,IWB59616,IWB61309,IWB63681,IWB63766,IWB74202,IWB74652	98	0	559	Kukri_c2090_1049	IWB42393	NA	NA	0.03184	0.52718	0.87807	0.0042	0.7077	0.99229	0.01166	0.11735	0.30609	0.71827	3	1	0	0																									0	0
0.0693878	IWB49461	IWB2769,IWB29610,IWB7802,IWB21846,IWB2211,IWB80954,IWB744,IWB1252,IWB2267,IWB2847,IWB2959,IWB3387,IWB3388,IWB4215,IWB4557,IWB4599,IWB4996,IWB13187,IWB23331,IWB31155,IWB40465,IWB42393,IWB43610,IWB44130,IWB47177,IWB47470,IWB50093,IWB52961,IWB53356,IWB54868,IWB56118,IWB57771,IWB59533,IWB59590,IWB59616,IWB61309,IWB63681,IWB63766,IWB74202,IWB74652	98	0	571	Kukri_rep_c110572_78	IWB49461	NA	NA	0.04279	0.60116	0.75755	0.00734	0.69929	0.84949	0.01192	0.12385	0.34626	0.74815	3	1	0	0																									0	0
0.0881226	IWB2769	IWB29610,IWB7802,IWB21846,IWB2211,IWB80954,IWB744,IWB1252,IWB2267,IWB2847,IWB2959,IWB3387,IWB3388,IWB4215,IWB4557,IWB4599,IWB4996,IWB13187,IWB23331,IWB31155,IWB40465,IWB42393,IWB43610,IWB44130,IWB47177,IWB47470,IWB49461,IWB50093,IWB52961,IWB53356,IWB54868,IWB56118,IWB57771,IWB59533,IWB59590,IWB59616,IWB61309,IWB63681,IWB63766,IWB74202,IWB74652	98	0	156	BobWhite_c35303_192	IWB2769	3A	85.7282	0.03464	0.40497	0.70361	0.00565	0.42787	0.48522	0.01176	0.06485	0.10873	0.65503	3	1	0	0									0.449183	0.754073	0.746321	0.982263	0.730988	0.844573	0.0687212	0.162748									0	0
0.0881226	IWB7802	IWB2769,IWB29610,IWB21846,IWB2211,IWB80954,IWB744,IWB1252,IWB2267,IWB2847,IWB2959,IWB3387,IWB3388,IWB4215,IWB4557,IWB4599,IWB4996,IWB13187,IWB23331,IWB31155,IWB40465,IWB42393,IWB43610,IWB44130,IWB47177,IWB47470,IWB49461,IWB50093,IWB52961,IWB53356,IWB54868,IWB56118,IWB57771,IWB59533,IWB59590,IWB59616,IWB61309,IWB63681,IWB63766,IWB74202,IWB74652	98	0	158	BS00030876_51	IWB7802	3A	85.7282	0.03464	0.40497	0.70361	0.00565	0.42787	0.48522	0.01176	0.06485	0.10873	0.65503	3	1	0	0									0.522851	0.759009	0.552239	0.790325	0.730988	0.844573	0.0687212	0.162748									0	0
0.0881226	IWB80954	IWB2769,IWB29610,IWB7802,IWB21846,IWB2211,IWB744,IWB1252,IWB2267,IWB2847,IWB2959,IWB3387,IWB3388,IWB4215,IWB4557,IWB4599,IWB4996,IWB13187,IWB23331,IWB31155,IWB40465,IWB42393,IWB43610,IWB44130,IWB47177,IWB47470,IWB49461,IWB50093,IWB52961,IWB53356,IWB54868,IWB56118,IWB57771,IWB59533,IWB59590,IWB59616,IWB61309,IWB63681,IWB63766,IWB74202,IWB74652	98	0	159	wsnp_Ra_c16846_25598885	IWA7662	3A	85.7282	0.03464	0.40497	0.70361	0.00565	0.42787	0.48522	0.01176	0.06485	0.10873	0.65503	3	1	0	0									0.520251	0.710524	0.65953	0.918521	0.553525	0.786819	0.0667692	0.142929									0	0
0.0884615	IWB29610	IWB2769,IWB7802,IWB21846,IWB2211,IWB80954,IWB744,IWB1252,IWB2267,IWB2847,IWB2959,IWB3387,IWB3388,IWB4215,IWB4557,IWB4599,IWB4996,IWB13187,IWB23331,IWB31155,IWB40465,IWB42393,IWB43610,IWB44130,IWB47177,IWB47470,IWB49461,IWB50093,IWB52961,IWB53356,IWB54868,IWB56118,IWB57771,IWB59533,IWB59590,IWB59616,IWB61309,IWB63681,IWB63766,IWB74202,IWB74652	98	0	157	Excalibur_c9811_131	IWB29610	3A	85.7282	0.03319	0.40681	0.69793	0.00563	0.42787	0.48947	0.01175	0.06681	0.10912	0.65603	3	1	0	0									0.452816	0.762141	0.739309	0.972389	0.730988	0.844573	0.0687212	0.162748									0	0
0.16	IWB53709	IWB62088	99	0	173	RAC875_c13385_1268	IWB53709	3B	5.85834	0.66969	0.58736	0.44252	0.48751	0.43371	0.487	0.00579	0.02476	0.02791	0.03098	4	1	0	0			0.976071	0.834161																					0	0
0.323077	IWB62088	IWB53709	99	0	175	RAC875_rep_c111781_179	IWB62088	3B	5.97586	0.12214	0.17893	0.49042	0.24619	0.37686	0.00918	0.20368	0.34806	0.03221	0.04619	3	1	0	0	0.319531	0.55082	0.901113	0.756623	0.128679	0.198458			0.940734	0.940854	0.0119599	0.0875722					0.3113	0.782042	0.0726213	0.56822					0	0
0.110687	IWB31222	IWB79506	100	0	533	Excalibur_rep_c73952_373	IWB31222	NA	NA	0.01549	0.00933	0.14216	0.22763	0.84652	0.28519	0.94167	0.01231	0.60093	0.59424	3	1	0	0	0.379854	0.195627																							0	0
0.171875	IWB79506	IWB31222	100	0	197	wsnp_Ex_rep_c69664_68618163	IWA5626	3B	71.3402	0.04581	0.00842	0.29206	0.9822	0.56945	0.61018	0.54389	0.04448	0.66653	0.61447	3	1	0	0	0.332125	0.205284			0.723533	0.887689																			0	0
0.242188	IWB64608	IWB72699	101	0	207	RFL_Contig4186_914	IWB64608	3B	107.153	0.02647	0.02821	0.67931	0.0012	0.24393	0.10404	0.50083	0.64355	0.68035	0.67191	3	1	0	0																									0	0
0.242188	IWB72699	IWB64608	101	0	208	Tdurum_contig59953_220	IWB72699	3B	107.153	0.02647	0.02821	0.67931	0.0012	0.24393	0.10404	0.50083	0.64355	0.68035	0.67191	3	1	0	0																									0	0
0.101167	IWB59163		103	0	243	RAC875_c5606_501	IWB59163	3D	152.836	0.61535	0.60806	0.02499	0.00758	0.03928	0.18048	0.78057	0.06908	0.30871	0.42859	3	1	0	0					0.0716809	0.842959																			0	0
0.363985	IWB47730	IWB78250	104	0	286	Kukri_c7791_99	IWB47730	4A	61.8353	0.15476	0.48704	0.75375	0.03744	0.25776	0.00475	0.01967	0.70167	0.05977	0.14329	3	1	0	0	0.650386	0.757188			0.642382	0.909784			0.482482	0.182807	0.252908	0.609584	0.0546359	0.926921	0.165098	0.0110749	0.0941416	0.547484	0.716049	0.414949	0.656168	0.628016	0.66498	0.626378	0	0
0.126923	IWB78557		105	0	300	wsnp_Ex_c6094_10663424	IWA4419	4A	127.122	0.00363	0.02211	0.5862	0.04881	0.72007	0.38022	0.45733	0.74601	0.8777	0.18543	3	1	0	0																									0	0
0.173077	IWB6078		106	0	301	BS00009565_51	IWB6078	4A	150.713	0.00366	0.0151	0.95025	0.14242	0.19508	0.18707	0.62838	0.03762	0.19829	0.37552	3	1	0	0	0.230195	0.41539											0.257736	0.884066	0.742115	0.217306									0	0
0.164122	IWB26339	IWB10865,IWB43485,IWB77705	107	0	310	Excalibur_c42450_727	IWB26339	4B	66.8894	0.99037	0.13992	0.18874	0.03431	0.95935	0.45033	0.0378	0.03631	0.00924	0.3373	4	1	0	0																									0	0
0.271318	IWB77705	IWB26339	107	0	306	wsnp_Ex_c3119_5763762	IWA3325	4B	66.3239	0.115	0.95291	0.07249	0.1971	0.19549	0.89813	0.00503	0.34981	0.01556	0.03323	3	1	0	0																									0	0
0.375479	IWB65732	IWB21804,IWB12158	108	0	335	TA003745-0632	IWB65732	5A	23.9913	0.17873	0.73837	0.47217	0.06501	0.40593	0.20764	0.20387	0.03613	0.04632	0.0092	3	1	0	0									0.745043	0.837011	0.882914	0.881572													0	0
0.0730769	IWB8975	IWB30569,IWB34969,IWB24299,IWB8393,IWB80860,IWB79707,IWB79893,IWB77130,IWB78561	109	0	337	BS00062996_51	IWB8975	5A	26.5058	0.17545	0.12317	0.82703	0.2173	0.34465	0.10782	0.02184	0.02576	0.00713	0.02595	4	1	0	0																									0	0
0.05	IWB76587		110	0	348	wsnp_Ex_c14010_21901313	IWA1843	5A	55.1268	0.77271	0.77068	0.10102	0.00361	0.24756	0.71953	0.03418	0.4489	0.01671	0.72941	3	1	0	0																									0	0
0.131274	IWB21933		112	0	367	Excalibur_c11605_156	IWB21933	5B	19.658	0.01957	0.06297	0.47624	0.15524	0.22378	0.38431	0.43071	0.04569	0.19537	0.00692	3	1	0	0									0.41036	0.938123	0.144018	0.25529													0	0
0.329457	IWB12740	IWB1854,IWB76025	113	0	368	CAP11_c2008_278	IWB12740	5B	43.417	0.23613	0.3523	0.04611	2.4869e-05	0.32671	0.01063	0.95099	0.10019	0.54749	0.35648	3	1	1	0	0.34774	0.0543101											0.544842	0.0468296	0.144623	0.186578									0	0
0.329457	IWB76025	IWB1854,IWB12740	113	0	369	wsnp_CAP7_c2086_1018815	IWA1057	5B	43.417	0.23613	0.3523	0.04611	2.4869e-05	0.32671	0.01063	0.95099	0.10019	0.54749	0.35648	3	1	1	0	0.34774	0.0543101											0.28626	0.118926	0.232748	0.184769									0	0
0.0540541	IWB66815	IWB63206	114	0	381	Tdurum_contig10911_155	IWB66815	5B	58.2402	0.04543	0.007	0.86307	0.04942	0.85647	0.82108	0.83189	0.80266	0.91891	0.22971	3	1	0	0													0.468115	0.382947	0.123926	0.0734982									0	0
0.235521	IWB62493	IWB40845,IWB65086,IWB45894,IWB76208	115	0	382	RAC875_rep_c119031_71	IWB62493	5B	60.7413	0.61168	0.76457	0.14122	0.01618	0.04535	0.00955	0.59956	0.90914	0.59099	0.83399	3	1	0	0									0.480149	0.449429	0.190417	0.155914													0	0
0.156863	IWB65055	IWB40748,IWB40759	116	0	384	RFL_Contig5616_1779	IWB65055	5B	183.927	0.01435	0.00243	0.39952	0.89537	0.07566	0.67791	0.2897	0.09178	0.13215	0.02501	3	1	0	0					0.235986	0.671797																			0	0
0.0579151	IWB13180		117	0	391	CAP12_c118_95	IWB13180	6A	84.1122	0.67296	0.6913	0.22596	0.99932	0.58256	0.53025	0.12083	0.04488	0.00659	0.02569	3	1	0	0																									0	0
0.189516	IWB79737	IWB40626	118	0	394	wsnp_JD_c26552_21868492	IWA5964	6A	132.138	0.43261	0.31464	0.64733	0.04403	0.03726	0.00462	0.42462	0.85799	0.1345	0.08786	3	1	0	0																									0	0
0.355469	IWB3130	IWB77153	119	0	400	BobWhite_c40602_313	IWB3130	6A	136.851	0.72854	0.88282	0.3333	0.02789	0.00068464	0.02124	0.93639	0.84476	0.38753	0.08212	3	1	1	0					0.00582976	0.822135	0.221962	0.674674	0.614809	0.297299	0.890636	0.671901													0	0
0.356589	IWB77153	IWB3130	119	0	404	wsnp_Ex_c21129_30256617	IWA2580	6A	136.851	0.8196	0.96931	0.34883	0.03345	0.00057421	0.02224	0.95468	0.88132	0.3746	0.08006	3	1	1	0					0.00426883	0.674096	0.191195	0.75055	0.382754	0.360118	0.910797	0.477054													0	0
0.108949	IWB42628	IWB39422,IWB50824	121	0	418	Kukri_c22301_153	IWB42628	6D	77.5302	0.04478	0.28427	0.29345	0.55429	0.51874	0.02069	0.00471	0.01517	0.09803	0.20859	4	1	0	0			0.017728	0.0871686																					0	1
0.128405	IWB50824	IWB42628,IWB33802,IWB39422	121	0	419	Ra_c106775_711	IWB50824	6D	82.1426	0.42935	0.25663	0.57502	0.35458	0.4175	0.00679	0.027	0.02379	0.34884	0.32403	3	1	0	0																									0	0
0.0700389	IWB53202		122	0	420	RAC875_c10900_569	IWB53202	7A	33.4451	0.04999	0.22215	0.79193	0.53379	0.18261	0.69568	0.48849	0.00238	0.03802	0.01605	4	1	0	0																									0	0
0.365079	IWB8106		123	0	421	BS00037421_51	IWB8106	7A	42.0848	0.2824	0.10766	0.82567	0.37728	0.44538	0.67249	0.04541	0.28701	0.00833	0.01223	3	1	0	0	0.230121	0.493734	0.208445	0.349309	0.376426	0.570522							0.148248	0.985211	0.781947	0.534444	0.338571	0.195157	0.153333	0.484861					0	0
0.298851	IWB24322	IWB7349,IWB3124,IWB36127,IWB3870	124	0	422	Excalibur_c25471_225	IWB24322	7A	64.5881	0.03718	0.0464	0.22131	0.54113	0.97531	0.00663	0.10242	0.3966	0.40973	0.75243	3	1	0	0					0.672171	0.906932																			0	0
0.203065	IWB28063		127	0	427	Excalibur_c61603_1138	IWB28063	7A	201.781	0.04511	0.29456	0.02551	0.08144	0.00931	0.39187	0.30933	0.36257	0.53094	0.99872	3	1	0	0																	0.155781	0.543001	0.409205	0.217799					0	0
0.377432	IWB35941	IWB78994	128	0	429	IACX3991	IWB35941	7B	52.9148	0.04612	0.00925	0.10243	0.04443	0.08378	0.17833	0.65728	0.80282	0.49425	0.68242	3	1	0	0	0.592049	0.414514	0.988713	0.159842	0.130365	0.812615							0.307436	0.343744	0.365301	0.928609	0.31227	0.957756	0.911156	0.163108					0	0
0.368217	IWB60292		129	0	437	RAC875_c7123_1703	IWB60292	7B	82.7752	0.10039	0.02416	0.49481	0.00984	0.16311	0.01133	0.84897	0.5316	0.84454	0.54033	3	1	0	0	0.392741	0.378205	0.314034	0.00246015	0.673454	0.978927																			0	1
0.397638	IWB72320	IWB1525,IWB72317,IWB25127,IWB43667	130	0	440	Tdurum_contig5360_95	IWB72320	7B	118.086	0.00281	0.01234	0.40829	0.03866	0.96731	0.02916	0.58625	0.90033	0.45381	0.8339	4	1	0	0													0.621222	0.297522	0.470669	0.766157	0.713921	0.417353	0.377023	0.718288					0	0
0.422925	IWB25127	IWB1525,IWB72317,IWB72320,IWB43667	130	0	442	Excalibur_c31707_302	IWB25127	7B	120.11	0.00944	0.0493	0.52625	0.09049	0.97953	0.01145	0.98341	0.98029	0.91884	0.4852	3	1	0	0													0.51868	0.165075	0.317254	0.874278	0.65691	0.634527	0.465477	0.605983					0	0
0.429134	IWB72317	IWB1525,IWB72320,IWB25127,IWB43667	130	0	439	Tdurum_contig5360_182	IWB72317	7B	118.086	0.00842	0.04656	0.25027	0.0352	0.79291	0.08773	0.65422	0.75959	0.47275	0.83433	3	1	0	0													0.628898	0.131077	0.348163	0.881007	0.235562	0.207858	0.251905	0.537741					0	0
0.442748	IWB1525	IWB72317,IWB72320,IWB25127,IWB43667	130	0	438	BobWhite_c21838_152	IWB1525	7B	118.086	0.00821	0.05728	0.15373	0.04759	0.82051	0.0269	0.67779	0.923	0.73603	0.563	3	1	0	0													0.646349	0.210655	0.260666	0.454333	0.567108	0.412974	0.44158	0.71179					0	0
0.443137	IWB43667	IWB1525,IWB72317,IWB72320,IWB25127	130	0	441	Kukri_c292_2231	IWB43667	7B	118.086	0.00487	0.04761	0.23735	0.03183	0.87014	0.04354	0.61728	0.55032	0.52855	0.79953	4	1	0	0													0.654701	0.177623	0.450856	0.875627	0.415413	0.407425	0.424537	0.803631					0	0
0.245136	IWB57632	IWB48130	131	0	443	RAC875_c40569_716	IWB57632	7B	121.603	0.38641	0.02052	0.04501	0.43624	0.46144	0.17613	0.38442	0.00788	0.23193	0.04697	4	1	0	0	0.843398	0.394678	0.676684	0.915143									0.235998	0.0666394	0.410632	0.667157									0	0
0.402344	IWB76017	IWB76428	132	0	445	wsnp_CAP7_c172_96407	IWA1044	7B	158.975	0.90206	0.61379	0.18575	0.16639	0.00014738	0.01446	0.25612	0.04638	0.35021	0.98594	3	1	1	0	0.989301	0.93545																							0	0
0.402439	IWB25962	IWB76428	133	0	446	Excalibur_c3870_288	IWB25962	7B	162.224	0.00557	0.04605	0.08082	0.02282	0.12472	0.01029	0.16472	0.12137	0.79402	0.10126	4	1	0	0			0.489609	0.71607																					0	0
0.0775194	IWB61978		134	0	447	RAC875_rep_c110526_324	IWB61978	7B	163.301	0.3199	0.0408	0.1277	0.0352	0.47804	0.16528	0.16813	0.00448	0.28855	0.02396	4	1	0	0																									0	0
0.111111	IWB3654		135	0	457	BobWhite_c48395_143	IWB3654	7D	187.05	0.00536	0.06913	0.02894	0.97592	0.29383	0.66865	0.01546	0.60754	0.61583	0.85844	3	1	0	0																									0	0
0.286822	IWB75185	IWB35574	145	0	606	tplb0058m16_1152	IWB75185	NA	NA	0.00242	0.03187	0.77606	0.37074	0.63371	0.83361	0.72311	0.02508	0.06524	0.90843	3	1	0	0			0.0315338	0.103976			0.597953	0.40994																	0	1
0.151751	IWB76763		146	0	607	wsnp_Ex_c15801_24178779	IWA2066	NA	NA	0.35919	0.06745	0.36454	0.91907	0.00258	0.96284	0.02922	0.08009	0.31264	0.04788	3	1	0	0					0.548909	0.468748																			0	0
0.143411	IWB80240	IWB71551,IWB5558,IWB81310	147	0	611	wsnp_Ku_c21405_31157318	IWA6711	NA	NA	0.24453	0.84504	0.37488	0.20761	0.38023	0.20735	0.00336	0.28392	0.02337	0.02478	3	1	0	0			0.338173	0.111247					0.674487	0.311394	0.977212	0.904629													0	0
0.152672	IWB81310	IWB71551,IWB5558,IWB80240	147	0	613	wsnp_Ra_rep_c69602_67107375	IWA8160	NA	NA	0.30702	0.81835	0.34517	0.18353	0.43013	0.25504	0.0019	0.10894	0.03183	0.01432	3	1	0	0																									0	0
0.111538	IWB80711		148	0	612	wsnp_Ku_c8712_14751858	IWA7332	NA	NA	0.60827	0.03967	0.18873	0.34337	0.21952	0.02764	0.44127	0.00503	0.6507	0.39528	3	1	0	0																									0	0
[truncated: 7 more columns]

## Sheet: SNS
MAF	UniqSNP	SNPinLD	LD_group	Validated	Order	SNP FullName	SNP	Chr	Pos	Dav14_Dry	Dav14_Irr	Imp13_Irr	Imp14_Dry	Imp14_Irr	N0.05	N0.01	N0.001	Highly_Significant	DD_2014	DD_2015	LR23_2014	LR23_2015	LR3_2014	LR3_2015	PBW343_2014	PBW343_2015	RAC875_Dry_Imp2015	RAC875_Irr_Imp2015	RAC875_Dry_Davis2015	RAC875_Irr_Davis2015	RSI5_Dry_Imp2015	RSI5_Irr_Imp2015	RSI5_Dry_Davis2015	RSI5_Irr_Davis2015	UC1036_Dry_Imp2015	UC1036_Irr_Imp2015	UC1036_Dry_Davis2015	UC1036_Irr_Davis2015	UC1419_Dry_Imp2015	UC1419_Irr_Imp2015	UC1419_Dry_Davis2015	UC1419_Irr_Davis2015	DD	LR23	LR3	PBW343	RAC875	RSI5	UC1036
0.0692308	IWB59985	IWB11909,IWB29518,IWB6693,IWB79705,IWB79706,IWB80497	1	0	347	RAC875_c65908_1080	IWB59985	NA	NA	0.013	0.00147	0.01448	0.15174	0.00464	4	2	0	0																									0	0	0	0	0	0	0
0.118774	IWB11909	IWB35861,IWB29518,IWB6693,IWB54775,IWB79705,IWB79706,IWB59985,IWB80497	1	0	244	BS00094965_51	IWB11909	7A	150.539	0.00046482	4.3876e-05	0.00070556	0.01045	0.00645	5	4	3	1																									0	0	0	0	0	0	0
0.163424	IWB29518	IWB11909,IWB6693,IWB54775,IWB7632,IWB79705,IWB80774,IWB79706,IWB59985,IWB78386	1	1	246	Excalibur_c95707_285	IWB29518	7A	152.18	0.00042585	5.7609e-07	1.3409e-05	0.00177	4.4752e-05	5	5	4	1									0.0273897	0.00243183	0.0287666	0.00145065													0	0	0	0	4	0	0
0.164062	IWB6693	IWB11909,IWB29518,IWB54775,IWB7632,IWB79705,IWB80774,IWB79706,IWB59985,IWB78386	1	1	245	BS00021657_51	IWB6693	7A	152.18	0.00042417	6.2943e-07	1.35e-05	0.00176	4.5645e-05	5	5	4	1									0.00839179	0.000154784	0.0010702	0.000265712													0	0	0	0	4	0	0
0.16996	IWB80774	IWB29518,IWB6693,IWB54775,IWB7632,IWB79705,IWB79706,IWB78386	1	1	250	wsnp_Ku_rep_c104159_90704469	IWA7409	7A	152.783	0.00016939	1.8117e-07	1.7063e-07	1.8172e-05	4.3497e-07	5	5	5	1									0.0232954	0.000356359	0.000804704	0.000450449													0	0	0	0	4	0	0
0.176471	IWB7632	IWB29518,IWB6693,IWB54775,IWB79705,IWB80774,IWB79706,IWB78386	1	1	247	BS00026622_51	IWB7632	7A	152.783	3.7887e-05	1.3155e-07	1.5456e-07	1.9355e-05	1.8105e-07	5	5	5	1									0.0180021	0.000343229	0.00142326	0.000420918													0	0	0	0	4	0	0
0.176471	IWB54775	IWB11909,IWB29518,IWB6693,IWB7632,IWB79705,IWB80774,IWB79706,IWB78386	1	0	248	RAC875_c19111_628	IWB54775	7A	152.783	7.2052e-05	9.3768e-08	3.1975e-07	1.6629e-05	1.9765e-07	5	5	5	1																									0	0	0	0	0	0	0
0.18677	IWB79705	IWB11909,IWB29518,IWB6693,IWB54775,IWB7632,IWB80774,IWB79706,IWB59985,IWB78386	1	1	249	wsnp_JD_c20555_18262260	IWA5912	7A	152.783	4.1612e-06	3.1657e-08	1.373e-07	2.1373e-05	2.3109e-07	5	5	5	1									0.00686747	0.000147759	0.000514305	0.000233729													0	0	0	0	4	0	0
0.18677	IWB79706	IWB11909,IWB29518,IWB6693,IWB54775,IWB7632,IWB79705,IWB80774,IWB59985,IWB78386	1	1	251	wsnp_JD_c20555_18262317	IWA5913	7A	152.783	4.1612e-06	3.1657e-08	1.373e-07	2.1373e-05	2.3109e-07	5	5	5	1									0.00586269	0.000130334	0.000774329	0.000285365													0	0	0	0	4	0	0
0.280769	IWB35861	IWB11909	1	0	243	IACX2471	IWB35861	7A	149.905	0.00053691	0.00033898	0.00202	0.00174	0.00015108	5	5	3	1													0.294035	0.48126	0.36497	0.344316									0	0	0	0	0	0	0
0.123077	IWB11075	IWB6746	2	0	193	BS00079321_51	IWB11075	5B	116.22	0.4279	0.08915	0.00235	0.00059691	0.00267	3	3	1	0																									0	0	0	0	0	0	0
0.126437	IWB6746	IWB11075	2	1	192	BS00021736_51	IWB6746	5B	115.688	0.4874	0.09851	0.00359	0.00071011	0.00243	3	3	1	0							0.794867	0.856063													0.000352973	0.0115057	0.929557	0.141755	0	0	0	0	0	0	0
0.325397	IWB7349	IWB24322,IWB3124,IWB36127,IWB3870	3	1	236	BS00022970_51	IWB7349	7A	64.5881	0.00028295	0.00843	0.00887	0.14536	0.03133	4	3	1	0					0.803181	0.239666											1.2574e-05	0.000185396	8.04572e-05	0.00062885	0.0807147	0.193523	0.658289	0.414109	0	0	0	0	0	0	4
0.265625	IWB47479	IWB57663,IWB69629,IWB69630,IWB81486,IWB34446,IWB76971,IWB77460	4	1	343	Kukri_c6944_714	IWB47479	NA	NA	0.00815	0.00099831	0.00784	0.03257	0.24853	4	3	1	0	0.00215473	0.0269396			0.612468	0.952079	0.0742359	0.00304034					0.285349	0.08323	0.0640676	0.928804	0.743453	0.768082	0.0128183	0.0256052					2	0	0	1	0	0	2
0.266667	IWB34446	IWB57663,IWB69629,IWB69630,IWB81486,IWB47479,IWB76971,IWB77460	4	1	337	IAAV1776	IWB34446	NA	NA	0.00767	0.00081595	0.00742	0.03268	0.23923	4	3	1	0	0.00349257	0.0303363			0.578634	0.873955	0.0397931	0.00396491					0.370241	0.402371	0.425174	0.814388	0.474232	0.864029	0.00569358	0.0138055					2	0	0	2	0	0	2
0.271318	IWB77460	IWB57663,IWB69629,IWB69630,IWB81486,IWB34446,IWB47479,IWB76971	4	1	326	wsnp_Ex_c25943_35203857	IWA3010	NA	NA	0.02159	0.00178	0.00415	0.05059	0.36052	3	2	0	0	0.00215473	0.0269396			0.574334	0.978771	0.0742359	0.00304034					0.625033	0.462962	0.407408	0.694513	0.639416	0.926668	0.00921849	0.0237772					2	0	0	1	0	0	2
0.186047	IWB59779		6	1	97	RAC875_c63545_85	IWB59779	2B	99.7308	0.00828	0.17672	0.04432	0.00917	0.05228	3	2	0	0							0.0375093	0.000230499																	0	0	0	2	0	0	0
0.438247	IWB44603	IWB1040,IWB12481,IWB7120,IWB25919,IWB28606,IWB3298,IWB46475,IWB52905,IWB6809,IWB79038,IWB79039,IWB79037	7	1	175	Kukri_c36747_195	IWB44603	5A	49.2288	0.2935	0.01313	0.00811	0.02546	0.00386	4	2	0	0	0.187976	0.0410361					0.427088	0.585731	0.630718	0.695018	0.490229	0.928001					0.204505	0.794523	0.540655	0.735086	0.0324057	0.00019131	0.515803	0.0984408	1	0	0	0	0	0	0
0.444444	IWB79039	IWB1040,IWB44603,IWB12481,IWB7120,IWB25919,IWB28606,IWB3298,IWB46475,IWB52905,IWB6809,IWB79038,IWB79037	7	1	176	wsnp_Ex_rep_c101757_87065169	IWA5034	5A	49.3746	0.41633	0.02848	0.02893	0.06896	0.00582	3	1	0	0	0.187976	0.0410361							0.469485	0.559909	0.515039	0.96856					0.22248	0.729644	0.508776	0.714432	0.0268511	0.000148919	0.595505	0.0963938	1	0	0	0	0	0	0
0.444882	IWB79038	IWB1040,IWB44603,IWB12481,IWB7120,IWB25919,IWB28606,IWB3298,IWB46475,IWB52905,IWB6809,IWB79039,IWB79037	7	1	178	wsnp_Ex_rep_c101757_87065032	IWA5033	5A	49.3886	0.43843	0.0226	0.0155	0.05698	0.0067	3	1	0	0	0.163152	0.0410735					0.637488	0.730397	0.928609	0.921052	0.372089	0.764043					0.340527	0.729381	0.668469	0.822244	0.0220339	2.81757e-05	0.239537	0.0550021	1	0	0	0	0	0	0
0.44664	IWB79037	IWB1040,IWB44603,IWB12481,IWB7120,IWB25919,IWB28606,IWB3298,IWB46475,IWB52905,IWB6809,IWB79038,IWB79039	7	1	174	wsnp_Ex_rep_c101757_87064771	IWA5032	5A	49.2288	0.31371	0.02146	0.02335	0.06779	0.00423	3	1	0	0	0.187976	0.0410361					0.520689	0.944719	0.447642	0.465639	0.825363	0.638301					0.239233	0.628648	0.492866	0.764763	0.0438696	0.000192774	0.683119	0.131586	1	0	0	0	0	0	0
0.457364	IWB25919	IWB1040,IWB44603,IWB12481,IWB7120,IWB28606,IWB3298,IWB46475,IWB52905,IWB6809,IWB79038,IWB79039,IWB79037	7	0	177	Excalibur_c38185_633	IWB25919	5A	49.3886	0.28585	0.01258	0.02046	0.10366	0.00676	3	1	0	0	0.177771	0.0463446					0.427088	0.585731																	1	0	0	0	0	0	0
0.220884	IWB58598	IWB56233	8	0	181	RAC875_c49940_385	IWB58598	5A	63.2457	0.0092	0.00126	0.02008	0.10308	0.04879	4	2	0	0	0.176942	0.0064849			0.940626	0.651471	0.571521	0.395607																	1	0	0	0	0	0	0
0.226721	IWB56233	IWB58598	8	1	180	RAC875_c28819_281	IWB56233	5A	63.2457	0.00934	0.00107	0.01641	0.08426	0.03973	4	2	0	0	0.288527	0.0149666	0.744497	0.186196			0.443675	0.439072	0.733214	0.710106	0.331259	0.513175	0.38686	0.962978	0.287438	0.209716	0.0425714	0.454398	0.239332	0.575633	0.00310244	0.000483151	0.0623593	0.0169586	1	0	0	0	0	0	1
0.161538	IWB7717		9	1	1	BS00029346_51	IWB7717	1A	60.7197	0.02206	0.01804	0.00025748	0.02681	0.01973	5	1	1	0	0.00851895	0.0296499																							2	0	0	0	0	0	0
0.173077	IWB11526	IWB26466,IWB56774,IWB34541,IWB35599,IWB11671,IWB47034,IWB76085	10	0	285	BS00087787_51	IWB11526	NA	NA	0.95037	0.02793	0.58087	0.0207	0.00528	3	1	0	0							0.0490733	0.195412																	0	0	0	1	0	0	0
0.237154	IWB35599	IWB34541,IWB11526	10	0	271	IAAV9176	IWB35599	NA	NA	0.4848	0.00608	0.31404	0.01191	0.01989	3	1	0	0							0.0364615	0.139348																	0	0	0	1	0	0	0
0.248062	IWB34541	IWB35599,IWB11526,IWB47034,IWB76085	10	0	270	IAAV2366	IWB34541	NA	NA	0.85667	0.00747	0.46892	0.04822	0.01279	3	1	0	0							0.0329134	0.151761																	0	0	0	1	0	0	0
0.267442	IWB76085	IWB26466,IWB56774,IWB34541,IWB11526,IWB47034,IWB76618	10	1	44	wsnp_CAP8_c4576_2228073	IWA1191	1B	62.5805	0.64428	0.0014	0.09713	0.02332	0.01425	3	1	0	0			0.0102605	0.0278361	0.387933	0.798179	0.0490733	0.195412					0.254691	0.128133	0.55499	0.00199511	0.820102	0.351918	0.0829698	0.527825	0.396866	0.900187	0.987828	0.581939	0	2	0	1	0	1	0
0.267442	IWB47034	IWB26466,IWB56774,IWB34541,IWB11526,IWB76085,IWB76618	10	1	305	Kukri_c6300_347	IWB47034	NA	NA	0.64428	0.0014	0.09713	0.02332	0.01425	3	1	0	0			0.0223718	0.0326371	0.365528	0.722842	0.0490733	0.195412																	0	2	0	1	0	0	0
0.102767	IWB9450	IWB49277	11	0	94	BS00065105_51	IWB9450	2B	81.7505	0.40922	0.04301	0.00552	0.2912	0.00546	3	2	0	0																									0	0	0	0	0	0	0
0.171206	IWB49277	IWB9450	11	1	93	Kukri_rep_c107572_121	IWB49277	2B	78.9938	0.83066	0.03965	0.00344	0.32373	0.02595	3	1	0	0					0.469746	0.318634			0.0186979	0.0132543	0.00120382	0.000192557													0	0	0	0	4	0	0
0.25969	IWB26631		12	1	95	Excalibur_c45094_602	IWB26631	2B	90.9714	0.04678	0.36287	0.02395	0.0801	0.00547	3	1	0	0			0.0530644	0.481263			0.00207859	2.96968e-05									0.946264	0.772613	0.0609213	0.0279126					0	0	0	2	0	0	1
0.395349	IWB64813		13	1	96	RFL_Contig4849_702	IWB64813	2B	99.157	0.3569	0.07358	0.01944	0.01346	0.00566	3	1	0	0	0.1174	0.589575							0.699059	0.834371	0.445955	0.532422	0.651384	0.619777	0.329005	0.161905	0.0677517	0.354227	0.0132334	0.0177818	0.500527	0.500175	0.858501	0.653706	0	0	0	0	0	0	2
0.0651341	IWB41563	IWB75234	14	0	122	Kukri_c16352_687	IWB41563	3D	147.963	0.15689	0.37592	0.02979	0.00945	0.02426	3	1	0	0									0.117118	0.246763	0.159236	0.089775													0	0	0	0	0	0	0
0.0661479	IWB75234	IWB41563	14	1	123	tplb0060a09_1160	IWB75234	3D	148.409	0.16119	0.42039	0.03113	0.00977	0.02368	3	1	0	0			0.909834	0.757918					0.0103313	0.0206361	0.016517	0.00925624													0	0	0	0	4	0	0
0.360465	IWB80051		15	1	131	wsnp_Ku_c12399_20037334	IWA6457	4B	6.77565	0.02591	0.04108	0.03863	0.00399	0.20265	4	1	0	0	0.00477134	0.0285608			0.61232	0.800435	0.283731	0.793544					0.800328	0.945605	0.430604	0.384055	0.568023	0.494464	0.71632	0.67581	0.199311	0.966708	0.457034	0.255439	2	0	0	0	0	0	0
0.418327	IWB75341		16	1	182	wsnp_BE399939A_Ta_2_1	IWA12	5A	81.1293	0.0778	0.06524	0.01168	0.00255	0.0354	3	1	0	0			0.445718	0.990727			0.786351	0.4651					0.438601	0.481391	0.505997	0.165469	0.00640929	0.00680281	0.0941703	0.911292	0.0466068	0.0662858	0.0131022	0.151816	0	0	0	0	0	0	2
0.229249	IWB76914	IWB11753,IWB2816,IWB35964,IWB39198,IWB37799,IWB10925,IWB13269,IWB33591,IWB34529,IWB35163,IWB35306,IWB37830,IWB42305,IWB45426,IWB56814,IWB5705,IWB80341,IWB78826,IWB76076,IWB79512,IWB78889	17	1	185	wsnp_Ex_c17768_26519434	IWA2257	5B	43.3075	0.01239	0.19061	0.04435	0.08124	0.00384	3	1	0	0			0.258828	0.788588					0.0465044	0.0201396	0.0806348	0.0538879	0.329523	0.506468	0.439515	0.650424	0.157607	0.372321	0.416712	0.180458	0.671767	0.126189	0.968043	0.529807	0	0	0	0	2	0	0
0.265625	IWB76723	IWB76722	18	0	201	wsnp_Ex_c15378_23639387	IWA2018	6A	63.6982	0.01905	0.00201	0.01599	0.27372	0.38767	3	1	0	0	0.264963	0.328075	0.707234	0.171246	0.101373	0.0883026																			0	0	0	0	0	0	0
0.27027	IWB76722	IWB76723	18	1	200	wsnp_Ex_c15378_23638822	IWA2017	6A	63.6982	0.01564	0.00487	0.04459	0.39886	0.57321	3	1	0	0	0.266324	0.378509	0.707234	0.171246	0.101373	0.0883026			0.317506	0.291542	0.176446	0.365982	0.98716	0.0271443	0.0990256	0.0113816	0.401809	0.272816	0.251318	0.0917005					0	0	0	0	0	2	0
0.0765766	IWB6918	IWB43909,IWB45010,IWB22971,IWB27344,IWB55108,IWB59943,IWB26883,IWB40672,IWB77430,IWB78868	21	0	83	BS00022126_51	IWB6918	2B	26.4778	0.51054	0.00826	0.00297	0.24813	0.04766	3	2	0	0					0.85384	0.0315009																			0	0	1	0	0	0	0
0.0766284	IWB26883	IWB43909,IWB45010,IWB22971,IWB27344,IWB55108,IWB59943,IWB6918,IWB40672,IWB77430,IWB78868	21	0	355	Excalibur_c476_266	IWB26883	NA	NA	0.0047	0.00010019	0.00028126	0.00368	7.4458e-05	5	5	3	1																									0	0	0	0	0	0	0
0.0772201	IWB77430	IWB43909,IWB45010,IWB22971,IWB27344,IWB55108,IWB59943,IWB6918,IWB26883,IWB40672,IWB78868	21	0	86	wsnp_Ex_c25445_34710489	IWA2973	2B	26.4778	0.6343	0.00636	0.01133	0.06684	0.0152	3	1	0	0					0.538186	0.10062											0.219867	0.906641	0.250305	0.223601					0	0	0	0	0	0	0
0.0775194	IWB59943	IWB43909,IWB45010,IWB22971,IWB27344,IWB55108,IWB6918,IWB26883,IWB40672,IWB77430,IWB78868	21	0	85	RAC875_c6538_123	IWB59943	2B	26.4778	0.64781	0.00728	0.01293	0.07553	0.01665	3	1	0	0					0.893238	0.0346325																			0	0	1	0	0	0	0
0.0842912	IWB27344	IWB43909,IWB45010,IWB22971,IWB55108,IWB59943,IWB6918,IWB26883,IWB40672,IWB77430,IWB78868	21	0	84	Excalibur_c52842_317	IWB27344	2B	26.4778	0.58562	0.00714	0.01506	0.10013	0.01638	3	1	0	0					0.571058	0.0763062											0.222142	0.959639	0.185593	0.252258					0	0	0	0	0	0	0
0.0996169	IWB40672	IWB43909,IWB45010,IWB27344,IWB55108,IWB59943,IWB6918,IWB26883,IWB77430,IWB78868	21	0	300	Kukri_c1175_1577	IWB40672	NA	NA	0.72366	0.01211	0.00292	0.05759	0.01732	3	1	0	0	0.498212	0.336391																							0	0	0	0	0	0	0
0.10687	IWB22971	IWB43909,IWB45010,IWB27344,IWB55108,IWB59943,IWB6918,IWB26883,IWB77430,IWB78868	21	0	87	Excalibur_c1747_429	IWB22971	2B	26.4778	0.16011	0.00072318	0.00075489	0.00704	0.00040463	4	4	3	1					0.85384	0.0315009																			0	0	1	0	0	0	0
0.134615	IWB43909	IWB45010,IWB22971,IWB27344,IWB55108,IWB59943,IWB6918,IWB26883,IWB40672,IWB77430,IWB78868	21	0	81	Kukri_c30847_344	IWB43909	2B	20.8648	0.40811	7.185e-05	0.00020414	0.01985	0.00383	4	3	2	0	0.498813	0.405431																							0	0	0	0	0	0	0
0.134615	IWB45010	IWB43909,IWB22971,IWB27344,IWB55108,IWB59943,IWB6918,IWB26883,IWB40672,IWB77430,IWB78868	21	0	82	Kukri_c40204_617	IWB45010	2B	20.8648	0.40811	7.185e-05	0.00020414	0.01985	0.00383	4	3	2	0	0.536818	0.380128																							0	0	0	0	0	0	0
0.0898438	IWB79556	IWB4741,IWB8994,IWB34506,IWB52305,IWB57702,IWB7929,IWB52324,IWB31675,IWB44485,IWB55805,IWB12736,IWB21564,IWB24988,IWB34341,IWB35955,IWB64265,IWB34656,IWB20856,IWB56592,IWB43491,IWB56058,IWB58903,IWB76836,IWB80332,IWB81250,IWB77551,IWB80896,IWB77447,IWB78323,IWB78324,IWB78456,IWB80274,IWB80597	25	0	40	wsnp_Ex_rep_c70358_69302556	IWA5692	1A	79.5325	0.09006	0.00818	0.00359	0.00185	0.06557	3	3	0	0																									0	0	0	0	0	0	0
0.106299	IWB21564	IWB4741,IWB8994,IWB34506,IWB52305,IWB57702,IWB7929,IWB52324,IWB31675,IWB44485,IWB55805,IWB34341,IWB64265,IWB34656,IWB56592,IWB43491,IWB56058,IWB58903,IWB76836,IWB80332,IWB81250,IWB77551,IWB80896,IWB77447,IWB78456,IWB79556,IWB80274,IWB80597	25	0	19	Excalibur_c10167_1028	IWB21564	1A	77.7836	0.34078	0.03883	0.01483	0.00368	0.08745	3	1	0	0			0.182868	0.599626					0.061837	0.929015	0.405316	0.262867													0	0	0	0	0	0	0
0.106299	IWB80332	IWB4741,IWB8994,IWB34506,IWB52305,IWB57702,IWB7929,IWB52324,IWB31675,IWB44485,IWB55805,IWB21564,IWB34341,IWB64265,IWB34656,IWB56592,IWB43491,IWB56058,IWB58903,IWB76836,IWB81250,IWB77551,IWB80896,IWB77447,IWB78456,IWB79556,IWB80274,IWB80597	25	0	25	wsnp_Ku_c2815_5317230	IWA6835	1A	77.7836	0.34078	0.03883	0.01483	0.00368	0.08745	3	1	0	0			0.193856	0.547211					0.255303	0.77461	0.671778	0.346317													0	0	0	0	0	0	0
0.106299	IWB81250	IWB4741,IWB8994,IWB34506,IWB52305,IWB57702,IWB7929,IWB52324,IWB31675,IWB44485,IWB55805,IWB21564,IWB34341,IWB64265,IWB34656,IWB56592,IWB43491,IWB56058,IWB58903,IWB76836,IWB80332,IWB77551,IWB80896,IWB77447,IWB78456,IWB79556,IWB80274,IWB80597	25	0	26	wsnp_Ra_c7818_13376644	IWA8070	1A	77.7836	0.34078	0.03883	0.01483	0.00368	0.08745	3	1	0	0			0.279803	0.537858					0.248767	0.695337	0.733697	0.441166													0	0	0	0	0	0	0
0.110236	IWB34341	IWB4741,IWB8994,IWB34506,IWB52305,IWB57702,IWB7929,IWB52324,IWB31675,IWB44485,IWB55805,IWB21564,IWB64265,IWB34656,IWB56592,IWB43491,IWB56058,IWB58903,IWB76836,IWB80332,IWB81250,IWB77551,IWB80896,IWB77447,IWB78456,IWB79556,IWB80274,IWB80597	25	0	21	IAAV1225	IWB34341	1A	77.7836	0.41461	0.03719	0.0181	0.00434	0.14309	3	1	0	0			0.182868	0.599626					0.221091	0.768126	0.649627	0.361163													0	0	0	0	0	0	0
0.113281	IWB55805	IWB4741,IWB8994,IWB34506,IWB52305,IWB57702,IWB7929,IWB52324,IWB31675,IWB44485,IWB21564,IWB34341,IWB64265,IWB34656,IWB56592,IWB43491,IWB56058,IWB58903,IWB76836,IWB80332,IWB81250,IWB77551,IWB80896,IWB77447,IWB78456,IWB79556,IWB80597	25	0	17	RAC875_c25507_551	IWB55805	1A	76.838	0.19682	0.04382	0.00198	0.00129	0.05004	3	2	0	0			0.281955	0.421165					0.165536	0.929266	0.611746	0.333494													0	0	0	0	0	0	0
0.113725	IWB76836	IWB4741,IWB8994,IWB34506,IWB52305,IWB57702,IWB7929,IWB52324,IWB31675,IWB44485,IWB55805,IWB21564,IWB34341,IWB64265,IWB34656,IWB56592,IWB43491,IWB56058,IWB58903,IWB80332,IWB81250,IWB77551,IWB80896,IWB77447,IWB78456,IWB79556,IWB80274,IWB80597	25	0	24	wsnp_Ex_c16592_25117132	IWA2152	1A	77.7836	0.42283	0.03534	0.00841	0.00269	0.09885	3	2	0	0			0.182868	0.599626					0.204503	0.78785	0.76437	0.394815													0	0	0	0	0	0	0
0.117647	IWB56058	IWB4741,IWB8994,IWB34506,IWB35927,IWB52305,IWB57702,IWB7929,IWB52324,IWB31675,IWB44485,IWB55805,IWB12736,IWB21564,IWB24988,IWB34341,IWB35955,IWB64265,IWB34656,IWB20856,IWB56592,IWB43491,IWB58903,IWB31939,IWB76836,IWB80332,IWB81250,IWB77551,IWB80896,IWB77447,IWB78323,IWB78324,IWB78456,IWB79556,IWB80274,IWB80597	25	0	38	RAC875_c2734_135	IWB56058	1A	79.5325	0.14873	0.01706	0.00914	0.0053	0.1005	3	2	0	0																									0	0	0	0	0	0	0
0.124031	IWB20387	IWB4741,IWB8994,IWB54092,IWB34506,IWB52305,IWB57702,IWB7929,IWB52324,IWB12736,IWB24988,IWB35955,IWB20856,IWB77447,IWB78323,IWB78324,IWB78456,IWB80274,IWB80597	25	0	5	Ex_c28144_1843	IWB20387	1A	75.7952	0.0489	0.16382	0.00226	0.00044165	0.00169	4	3	1	0									0.303567	0.715556	0.787059	0.400013													0	0	0	0	0	0	0
0.124514	IWB54092	IWB4741,IWB8994,IWB20387,IWB34506,IWB52305,IWB57702,IWB7929,IWB52324,IWB12736,IWB24988,IWB35955,IWB20856,IWB77447,IWB78323,IWB78324,IWB78456,IWB80274,IWB80597	25	0	4	RAC875_c15426_1713	IWB54092	1A	75.7952	0.06778	0.2072	0.00273	0.00061354	0.00267	3	3	1	0									0.253794	0.71325	0.857527	0.449506													0	0	0	0	0	0	0
0.132296	IWB43491	IWB4741,IWB8994,IWB34506,IWB35927,IWB52305,IWB57702,IWB7929,IWB52324,IWB31675,IWB44485,IWB55805,IWB12736,IWB21564,IWB24988,IWB34341,IWB35955,IWB64265,IWB34656,IWB20856,IWB56592,IWB56058,IWB58903,IWB31939,IWB76836,IWB80332,IWB81250,IWB77551,IWB80896,IWB77447,IWB78323,IWB78324,IWB78456,IWB79556,IWB80274,IWB80597	25	0	37	Kukri_c27785_400	IWB43491	1A	79.458	0.12568	0.02636	0.0024	0.00746	0.16048	3	2	0	0									0.323996	0.69806	0.695952	0.373578													0	0	0	0	0	0	0
0.133333	IWB58903	IWB4741,IWB8994,IWB34506,IWB35927,IWB52305,IWB57702,IWB7929,IWB52324,IWB31675,IWB44485,IWB55805,IWB12736,IWB21564,IWB24988,IWB34341,IWB35955,IWB64265,IWB34656,IWB20856,IWB56592,IWB43491,IWB56058,IWB31939,IWB76836,IWB80332,IWB81250,IWB77551,IWB80896,IWB77447,IWB78323,IWB78324,IWB78456,IWB79556,IWB80274,IWB80597	25	0	39	RAC875_c53185_802	IWB58903	1A	79.5325	0.11178	0.02843	0.00076121	0.00473	0.07973	3	2	1	0									0.234526	0.768047	0.844637	0.449506													0	0	0	0	0	0	0
0.152344	IWB4741	IWB8994,IWB20387,IWB54092,IWB34506,IWB35927,IWB52305,IWB57702,IWB7929,IWB52324,IWB55805,IWB12736,IWB21564,IWB24988,IWB34341,IWB35955,IWB61100,IWB64265,IWB34656,IWB20856,IWB56592,IWB43491,IWB56058,IWB58903,IWB76836,IWB80332,IWB81250,IWB77551,IWB80896,IWB77447,IWB78323,IWB78324,IWB78330,IWB78456,IWB79556,IWB80274,IWB80597	25	0	2	BobWhite_rep_c49207_243	IWB4741	1A	74.7847	0.34146	0.22073	0.00215	0.00229	0.01899	3	2	0	0									0.249251	0.683453	0.710007	0.385687													0	0	0	0	0	0	0
0.153846	IWB52324	IWB4741,IWB8994,IWB20387,IWB54092,IWB34506,IWB35927,IWB52305,IWB57702,IWB7929,IWB55805,IWB12736,IWB21564,IWB24988,IWB34341,IWB35955,IWB61100,IWB64265,IWB34656,IWB20856,IWB56592,IWB43491,IWB56058,IWB58903,IWB76836,IWB80332,IWB81250,IWB77551,IWB80896,IWB77447,IWB78323,IWB78324,IWB78330,IWB78456,IWB79556,IWB80274,IWB80597	25	0	14	Ra_c6038_588	IWB52324	1A	76.6113	0.33151	0.17304	0.00294	0.00132	0.02512	3	2	0	0																									0	0	0	0	0	0	0
0.155642	IWB77447	IWB4741,IWB8994,IWB20387,IWB54092,IWB34506,IWB35927,IWB52305,IWB57702,IWB7929,IWB52324,IWB55805,IWB12736,IWB21564,IWB24988,IWB34341,IWB35955,IWB61100,IWB64265,IWB34656,IWB20856,IWB56592,IWB43491,IWB56058,IWB58903,IWB76836,IWB80332,IWB81250,IWB77551,IWB80896,IWB78323,IWB78324,IWB78330,IWB78456,IWB79556,IWB80274,IWB80597	25	0	10	wsnp_Ex_c25734_34995416	IWA2995	1A	76.1417	0.17622	0.06069	0.00070002	0.00052059	0.0132	3	2	2	0									0.308907	0.766768	0.797725	0.422539													0	0	0	0	0	0	0
0.15625	IWB34506	IWB4741,IWB8994,IWB20387,IWB54092,IWB35927,IWB52305,IWB57702,IWB7929,IWB52324,IWB55805,IWB12736,IWB21564,IWB24988,IWB34341,IWB35955,IWB61100,IWB64265,IWB34656,IWB20856,IWB56592,IWB43491,IWB56058,IWB58903,IWB76836,IWB80332,IWB81250,IWB77551,IWB80896,IWB77447,IWB78323,IWB78324,IWB78330,IWB78456,IWB79556,IWB80274,IWB80597	25	0	7	IAAV213	IWB34506	1A	76.1417	0.20477	0.0674	0.00073401	0.00060164	0.01532	3	2	2	0									0.348574	0.666583	0.757442	0.400332													0	0	0	0	0	0	0
0.160305	IWB80597	IWB4741,IWB8994,IWB20387,IWB54092,IWB34506,IWB35927,IWB52305,IWB57702,IWB7929,IWB52324,IWB55805,IWB12736,IWB21564,IWB24988,IWB34341,IWB35955,IWB61100,IWB64265,IWB34656,IWB20856,IWB56592,IWB43491,IWB56058,IWB58903,IWB76836,IWB80332,IWB81250,IWB77551,IWB80896,IWB77447,IWB78323,IWB78324,IWB78330,IWB78456,IWB79556,IWB80274	25	0	12	wsnp_Ku_c557_1166684	IWA7173	1A	76.1417	0.17626	0.0508	0.00060788	0.00058253	0.01077	3	2	2	0									0.33303	0.733395	0.860275	0.450438													0	0	0	0	0	0	0
0.16092	IWB8994	IWB4741,IWB20387,IWB54092,IWB34506,IWB35927,IWB52305,IWB57702,IWB7929,IWB52324,IWB55805,IWB12736,IWB21564,IWB24988,IWB34341,IWB35955,IWB61100,IWB64265,IWB34656,IWB20856,IWB56592,IWB43491,IWB56058,IWB58903,IWB76836,IWB80332,IWB81250,IWB77551,IWB80896,IWB77447,IWB78323,IWB78324,IWB78330,IWB78456,IWB79556,IWB80274,IWB80597	25	0	3	BS00063068_51	IWB8994	1A	74.7847	0.34833	0.23259	0.00207	0.00109	0.02438	3	2	0	0																									0	0	0	0	0	0	0
0.162791	IWB56592	IWB4741,IWB8994,IWB34506,IWB52305,IWB57702,IWB7929,IWB52324,IWB31675,IWB44485,IWB55805,IWB12736,IWB21564,IWB24988,IWB34341,IWB35955,IWB61100,IWB64265,IWB34656,IWB20856,IWB43491,IWB56058,IWB58903,IWB17109,IWB76836,IWB80332,IWB81250,IWB77551,IWB80896,IWB77447,IWB78323,IWB78324,IWB78456,IWB79556,IWB80274,IWB80597	25	0	33	RAC875_c31276_1128	IWB56592	1A	78.3342	0.28598	0.01669	0.00377	0.00317	0.08492	3	2	0	0			0.18108	0.392087					0.331552	0.665798	0.872378	0.439248													0	0	0	0	0	0	0
0.164706	IWB64265	IWB4741,IWB8994,IWB34506,IWB52305,IWB57702,IWB7929,IWB52324,IWB31675,IWB44485,IWB55805,IWB12736,IWB21564,IWB24988,IWB34341,IWB35955,IWB61100,IWB34656,IWB20856,IWB56592,IWB43491,IWB56058,IWB58903,IWB17109,IWB76836,IWB80332,IWB81250,IWB77551,IWB80896,IWB77447,IWB78323,IWB78324,IWB78456,IWB79556,IWB80274,IWB80597	25	0	23	RFL_Contig3203_1971	IWB64265	1A	77.7836	0.38864	0.02074	0.01068	0.00639	0.19571	3	1	0	0			0.283335	0.354901					0.191581	0.79846	0.694402	0.326849													0	0	0	0	0	0	0
0.177606	IWB77551	IWB4741,IWB8994,IWB34506,IWB52305,IWB57702,IWB7929,IWB52324,IWB31675,IWB44485,IWB55805,IWB12736,IWB21564,IWB24988,IWB34341,IWB35955,IWB61100,IWB64265,IWB34656,IWB20856,IWB56592,IWB43491,IWB56058,IWB58903,IWB76836,IWB80332,IWB81250,IWB80896,IWB77447,IWB78323,IWB78324,IWB78456,IWB79556,IWB80274,IWB80597	25	0	30	wsnp_Ex_c27940_37101775	IWA3134	1A	78.2047	0.46039	0.03062	0.00522	0.00161	0.15375	3	2	0	0			0.283335	0.354901																					0	0	0	0	0	0	0
0.178988	IWB34656	IWB4741,IWB8994,IWB34506,IWB52305,IWB57702,IWB7929,IWB52324,IWB31675,IWB44485,IWB55805,IWB12736,IWB21564,IWB24988,IWB34341,IWB35955,IWB61100,IWB64265,IWB20856,IWB56592,IWB43491,IWB56058,IWB58903,IWB76836,IWB80332,IWB81250,IWB77551,IWB80896,IWB77447,IWB78323,IWB78324,IWB78456,IWB79556,IWB80274,IWB80597	25	0	29	IAAV3049	IWB34656	1A	78.2047	0.47698	0.03324	0.0046	0.00217	0.14915	3	2	0	0			0.299294	0.312717					0.292798	0.833775	0.920981	0.437318													0	0	0	0	0	0	0
0.180392	IWB80896	IWB4741,IWB8994,IWB34506,IWB52305,IWB57702,IWB7929,IWB52324,IWB31675,IWB44485,IWB55805,IWB12736,IWB21564,IWB24988,IWB34341,IWB35955,IWB61100,IWB64265,IWB34656,IWB20856,IWB56592,IWB43491,IWB56058,IWB58903,IWB76836,IWB80332,IWB81250,IWB77551,IWB77447,IWB78323,IWB78324,IWB78456,IWB79556,IWB80274,IWB80597	25	0	31	wsnp_Ra_c12148_19539667	IWA7577	1A	78.2047	0.47184	0.03578	0.00189	0.00155	0.09105	3	2	0	0			0.283335	0.354901					0.281309	0.695351	0.807266	0.45102													0	0	0	0	0	0	0
0.203065	IWB7929	IWB4741,IWB8994,IWB20387,IWB54092,IWB34506,IWB35927,IWB52305,IWB57702,IWB52324,IWB55805,IWB12736,IWB21564,IWB24988,IWB34341,IWB35955,IWB61100,IWB64265,IWB34656,IWB20856,IWB56592,IWB43491,IWB56058,IWB58903,IWB76836,IWB80332,IWB81250,IWB77551,IWB80896,IWB77447,IWB78323,IWB78324,IWB78330,IWB78456,IWB79556,IWB80274,IWB80597	25	0	6	BS00033469_51	IWB7929	1A	76.1417	0.3757	0.12799	0.00295	0.00218	0.04135	3	2	0	0					0.307357	0.00300053			0.352614	0.702405	0.891576	0.41693													0	0	1	0	0	0	0
0.206226	IWB52305	IWB4741,IWB8994,IWB20387,IWB54092,IWB34506,IWB35927,IWB57702,IWB7929,IWB52324,IWB55805,IWB12736,IWB21564,IWB24988,IWB34341,IWB35955,IWB61100,IWB64265,IWB34656,IWB20856,IWB56592,IWB43491,IWB56058,IWB58903,IWB76836,IWB80332,IWB81250,IWB77551,IWB80896,IWB77447,IWB78323,IWB78324,IWB78330,IWB78456,IWB79556,IWB80274,IWB80597	25	0	8	Ra_c58315_265	IWB52305	1A	76.1417	0.38135	0.14764	0.00131	0.00252	0.03107	3	2	0	0					0.329317	0.00332235			0.301573	0.671056	0.885418	0.537669													0	0	1	0	0	0	0
0.210728	IWB78456	IWB4741,IWB8994,IWB20387,IWB54092,IWB34506,IWB35927,IWB52305,IWB57702,IWB7929,IWB52324,IWB55805,IWB12736,IWB21564,IWB24988,IWB34341,IWB35955,IWB61100,IWB64265,IWB34656,IWB20856,IWB56592,IWB43491,IWB56058,IWB58903,IWB76836,IWB80332,IWB81250,IWB77551,IWB80896,IWB77447,IWB78323,IWB78324,IWB78330,IWB79556,IWB80274,IWB80597	25	0	11	wsnp_Ex_c56097_58352130	IWA4292	1A	76.1417	0.38619	0.15083	0.00129	0.0025	0.02868	3	2	0	0					0.307357	0.00300053																			0	0	1	0	0	0	0
0.217391	IWB80274	IWB4741,IWB8994,IWB20387,IWB54092,IWB34506,IWB35927,IWB52305,IWB57702,IWB7929,IWB52324,IWB12736,IWB21564,IWB24988,IWB34341,IWB35955,IWB61100,IWB64265,IWB34656,IWB20856,IWB56592,IWB43491,IWB56058,IWB58903,IWB76836,IWB80332,IWB81250,IWB77551,IWB80896,IWB77447,IWB78323,IWB78324,IWB78330,IWB78456,IWB79556,IWB80597	25	0	36	wsnp_Ku_c24239_34199356	IWA6756	1A	78.3342	0.06727	0.13855	0.01584	0.00080552	0.02069	3	1	1	0			0.283335	0.354901					0.261656	0.753663	0.854228	0.424282													0	0	0	0	0	0	0
0.218107	IWB57702	IWB4741,IWB8994,IWB20387,IWB54092,IWB34506,IWB35927,IWB52305,IWB7929,IWB52324,IWB55805,IWB12736,IWB21564,IWB24988,IWB34341,IWB35955,IWB61100,IWB64265,IWB34656,IWB20856,IWB56592,IWB43491,IWB56058,IWB58903,IWB76836,IWB80332,IWB81250,IWB77551,IWB80896,IWB77447,IWB78323,IWB78324,IWB78330,IWB78456,IWB79556,IWB80274,IWB80597	25	0	9	RAC875_c41275_131	IWB57702	1A	76.1417	0.3966	0.15022	0.00158	0.00324	0.03822	3	2	0	0					0.325212	0.00486366			0.303567	0.715556	0.787059	0.400013													0	0	1	0	0	0	0
0.222656	IWB35955	IWB4741,IWB8994,IWB20387,IWB54092,IWB34506,IWB35927,IWB52305,IWB57702,IWB7929,IWB52324,IWB12736,IWB24988,IWB61100,IWB64265,IWB34656,IWB20856,IWB56592,IWB43491,IWB56058,IWB58903,IWB77551,IWB80896,IWB77447,IWB78323,IWB78324,IWB78330,IWB78456,IWB79556,IWB80274,IWB80597	25	0	22	IACX4378	IWB35955	1A	77.7836	0.09807	0.15569	0.01467	0.001	0.01801	3	1	0	0									0.21637	0.840019	0.770152	0.414114													0	0	0	0	0	0	0
0.223529	IWB12736	IWB4741,IWB8994,IWB20387,IWB54092,IWB34506,IWB35927,IWB52305,IWB57702,IWB7929,IWB52324,IWB24988,IWB35955,IWB61100,IWB64265,IWB34656,IWB20856,IWB56592,IWB43491,IWB56058,IWB58903,IWB77551,IWB80896,IWB77447,IWB78323,IWB78324,IWB78330,IWB78456,IWB79556,IWB80274,IWB80597	25	0	18	CAP11_c1972_285	IWB12736	1A	77.7836	0.12107	0.18291	0.02348	0.00185	0.0272	3	1	0	0			0.192266	0.473864					0.232449	0.907448	0.572436	0.259473													0	0	0	0	0	0	0
0.223938	IWB24988	IWB4741,IWB8994,IWB20387,IWB54092,IWB34506,IWB35927,IWB52305,IWB57702,IWB7929,IWB52324,IWB12736,IWB35955,IWB61100,IWB64265,IWB34656,IWB20856,IWB56592,IWB43491,IWB56058,IWB58903,IWB77551,IWB80896,IWB77447,IWB78323,IWB78324,IWB78330,IWB78456,IWB79556,IWB80274,IWB80597	25	0	20	Excalibur_c30591_637	IWB24988	1A	77.7836	0.10426	0.13777	0.02588	0.00101	0.03024	3	1	0	0			0.309235	0.429117					0.305897	0.66087	0.875125	0.484179													0	0	0	0	0	0	0
0.225681	IWB78323	IWB4741,IWB8994,IWB20387,IWB54092,IWB34506,IWB35927,IWB52305,IWB57702,IWB7929,IWB52324,IWB12736,IWB24988,IWB35955,IWB61100,IWB64265,IWB34656,IWB20856,IWB56592,IWB43491,IWB56058,IWB58903,IWB77551,IWB80896,IWB77447,IWB78324,IWB78330,IWB78456,IWB79556,IWB80274,IWB80597	25	0	34	wsnp_Ex_c5192_9203100	IWA4116	1A	78.3342	0.14226	0.17696	0.02624	0.00186	0.03541	3	1	0	0			0.242485	0.450051																					0	0	0	0	0	0	0
0.226562	IWB20856	IWB4741,IWB8994,IWB20387,IWB54092,IWB34506,IWB35927,IWB52305,IWB57702,IWB7929,IWB52324,IWB12736,IWB24988,IWB35955,IWB61100,IWB64265,IWB34656,IWB56592,IWB43491,IWB56058,IWB58903,IWB77551,IWB80896,IWB77447,IWB78323,IWB78324,IWB78330,IWB78456,IWB79556,IWB80274,IWB80597	25	0	32	Ex_c5192_943	IWB20856	1A	78.3342	0.14293	0.17753	0.02616	0.00191	0.03628	3	1	0	0			0.283335	0.354901					0.337079	0.72242	0.851538	0.406279													0	0	0	0	0	0	0
0.226562	IWB78324	IWB4741,IWB8994,IWB20387,IWB54092,IWB34506,IWB35927,IWB52305,IWB57702,IWB7929,IWB52324,IWB12736,IWB24988,IWB35955,IWB61100,IWB64265,IWB34656,IWB20856,IWB56592,IWB43491,IWB56058,IWB58903,IWB77551,IWB80896,IWB77447,IWB78323,IWB78330,IWB78456,IWB79556,IWB80274,IWB80597	25	0	35	wsnp_Ex_c5192_9203682	IWA4117	1A	78.3342	0.14293	0.17753	0.02616	0.00191	0.03628	3	1	0	0			0.297431	0.359359					0.312053	0.743923	0.976437	0.443025													0	0	0	0	0	0	0
0.399209	IWB44485	IWB35927,IWB31675,IWB55805,IWB21564,IWB34341,IWB61100,IWB64265,IWB34656,IWB56592,IWB7921,IWB43491,IWB56058,IWB58903,IWB76836,IWB80332,IWB81250,IWB77551,IWB80896,IWB78330,IWB79556	25	0	16	Kukri_c3582_87	IWB44485	1A	76.838	0.04257	0.00825	0.0068	0.2771	0.4228	3	2	0	0					0.329317	0.00332235			0.324408	0.624578	0.876247	0.465109									0.92495	0.804977	0.704014	0.799721	0	0	1	0	0	0	0
0.403162	IWB31675	IWB35927,IWB44485,IWB55805,IWB21564,IWB34341,IWB61100,IWB64265,IWB34656,IWB56592,IWB7921,IWB43491,IWB56058,IWB58903,IWB76836,IWB80332,IWB81250,IWB77551,IWB80896,IWB78330,IWB79556	25	0	15	GENE-0112_64	IWB31675	1A	76.838	0.04564	0.00971	0.00706	0.26401	0.41576	3	2	0	0									0.254689	0.746172	0.722113	0.413178									0.92495	0.804977	0.704014	0.799721	0	0	0	0	0	0	0
0.422925	IWB78330	IWB4741,IWB8994,IWB34506,IWB35927,IWB52305,IWB57702,IWB7929,IWB52324,IWB31675,IWB44485,IWB12736,IWB24988,IWB35955,IWB61100,IWB20856,IWB7921,IWB77447,IWB78323,IWB78324,IWB78456,IWB80274,IWB80597,IWB81103	25	0	27	wsnp_Ex_c5216_9235964	IWA4126	1A	77.7836	0.03164	0.10847	0.0032	0.03033	0.05004	3	1	0	0			0.203709	0.423486	0.325342	0.00269072			0.382747	0.614305	0.841965	0.441773									0.937981	0.757526	0.738522	0.80747	0	0	1	0	0	0	0
0.426877	IWB35927	IWB4741,IWB8994,IWB34506,IWB52305,IWB57702,IWB7929,IWB52324,IWB31675,IWB44485,IWB12736,IWB24988,IWB35955,IWB61100,IWB20856,IWB7921,IWB43491,IWB56058,IWB58903,IWB77447,IWB78323,IWB78324,IWB78330,IWB78456,IWB80274,IWB80597	25	0	13	IACX3496	IWB35927	1A	76.1417	0.01223	0.02993	0.00096548	0.03415	0.02149	5	1	1	0									0.303567	0.715556	0.787059	0.400013	0.210809	0.773262	0.246398	0.57667					0.910531	0.815118	0.922554	0.590892	0	0	0	0	0	0	0
0.456349	IWB61100	IWB4741,IWB8994,IWB34506,IWB35927,IWB52305,IWB57702,IWB7929,IWB52324,IWB31675,IWB44485,IWB12736,IWB24988,IWB35955,IWB64265,IWB34656,IWB20856,IWB56592,IWB7921,IWB77551,IWB80896,IWB77447,IWB78323,IWB78324,IWB78330,IWB78456,IWB80274,IWB80597	25	0	28	RAC875_c94534_75	IWB61100	1A	77.7836	0.04862	0.09434	0.00489	0.02793	0.04894	4	1	0	0			0.299294	0.312717	0.178933	0.00337845			0.31132	0.756341	0.786042	0.378217									0.876146	0.544641	0.961159	0.888155	0	0	1	0	0	0	0
0.183908	IWB4840	IWB19691,IWB39738,IWB44766,IWB44767,IWB2223,IWB45996,IWB7886,IWB49149,IWB75902,IWB76887,IWB78344,IWB79278	26	0	45	BobWhite_rep_c50058_84	IWB4840	1B	70.2455	0.00338	0.00265	0.01696	0.03677	0.05065	4	2	0	0													0.295682	0.180039	0.732313	0.490682					0.366612	0.13562	0.628856	0.336924	0	0	0	0	0	0	0
0.197674	IWB39738	IWB19691,IWB4840,IWB44766,IWB44767,IWB2223,IWB45996,IWB7886,IWB49149,IWB75902,IWB76887,IWB78344,IWB79278	26	0	47	Ku_c6201_2890	IWB39738	1B	70.6444	0.02508	0.00183	0.01347	0.04501	0.03026	5	1	0	0																									0	0	0	0	0	0	0
0.199219	IWB44766	IWB19691,IWB4840,IWB39738,IWB44767,IWB2223,IWB45996,IWB7886,IWB49149,IWB75902,IWB76887,IWB78344,IWB79278	26	0	48	Kukri_c38105_143	IWB44766	1B	70.6444	0.04186	0.00565	0.0241	0.03979	0.00953	5	2	0	0													0.269237	0.17188	0.566943	0.37779					0.445353	0.204185	0.533507	0.431941	0	0	0	0	0	0	0
0.203846	IWB44767	IWB19691,IWB4840,IWB39738,IWB44766,IWB2223,IWB45996,IWB7886,IWB49149,IWB75902,IWB76887,IWB78344,IWB79278	26	0	49	Kukri_c38105_452	IWB44767	1B	70.6444	0.03763	0.00403	0.02348	0.02298	0.00794	5	2	0	0																									0	0	0	0	0	0	0
0.206226	IWB79278	IWB19691,IWB4840,IWB39738,IWB44766,IWB44767,IWB2223,IWB45996,IWB7886,IWB49149,IWB75902,IWB76887,IWB78344	26	0	46	wsnp_Ex_rep_c66883_65286958	IWA5322	1B	70.6444	0.18817	0.00231	0.01523	0.04629	0.00815	4	2	0	0					0.906361	0.177282							0.324775	0.253489	0.366656	0.731184	0.464642	0.935966	0.549597	0.771246	0.383994	0.199288	0.601224	0.356176	0	0	0	0	0	0	0
0.245211	IWB2223	IWB19691,IWB4840,IWB39738,IWB44766,IWB44767,IWB45996,IWB7886,IWB49149,IWB75902,IWB76887,IWB78344,IWB79278	26	0	51	BobWhite_c28635_896	IWB2223	1B	70.7082	0.04889	0.00264	0.04208	0.06379	0.01885	4	1	0	0					0.906361	0.177282							0.173477	0.127688	0.922696	0.157024	0.0946733	0.157137	0.441355	0.660381	0.574139	0.270979	0.547577	0.525568	0	0	0	0	0	0	0
0.309804	IWB75902	IWB4840,IWB39738,IWB44766,IWB44767,IWB2223,IWB45996,IWB7886,IWB49149,IWB76887,IWB78344,IWB79278	26	0	53	wsnp_CAP11_c76_113375	IWA805	1B	70.7816	0.10177	0.02104	0.01984	0.12243	0.0078	3	1	0	0					0.885443	0.226745							0.297507	0.1624	0.505373	0.363134					0.861943	0.474115	0.623949	0.46973	0	0	0	0	0	0	0
0.313725	IWB45996	IWB4840,IWB39738,IWB44766,IWB44767,IWB2223,IWB7886,IWB49149,IWB75902,IWB76887,IWB78344,IWB79278	26	0	50	Kukri_c4951_503	IWB45996	1B	70.7082	0.05887	0.01006	0.00845	0.0775	0.00428	3	2	0	0					0.915763	0.23652							0.360988	0.226839	0.442582	0.48382					0.877083	0.442242	0.824465	0.594903	0	0	0	0	0	0	0
0.315175	IWB49149	IWB4840,IWB39738,IWB44766,IWB44767,IWB2223,IWB45996,IWB7886,IWB75902,IWB76887,IWB78344,IWB79278	26	0	55	Kukri_rep_c106158_230	IWB49149	1B	75.1023	0.05237	0.01294	0.01709	0.10256	0.00445	3	1	0	0					0.907744	0.299135							0.340483	0.261983	0.45887	0.310803					0.695252	0.414356	0.631181	0.384866	0	0	0	0	0	0	0
0.316406	IWB78344	IWB4840,IWB39738,IWB44766,IWB44767,IWB2223,IWB45996,IWB7886,IWB49149,IWB75902,IWB76887,IWB79278	26	0	54	wsnp_Ex_c52474_56060204	IWA4141	1B	70.7816	0.05392	0.00993	0.00929	0.08764	0.00439	3	3	0	0					0.885443	0.226745							0.297507	0.1624	0.505373	0.363134					0.964462	0.526246	0.798105	0.584392	0	0	0	0	0	0	0
0.317647	IWB76887	IWB4840,IWB39738,IWB44766,IWB44767,IWB2223,IWB45996,IWB7886,IWB49149,IWB75902,IWB78344,IWB79278	26	0	52	wsnp_Ex_c17452_26163496	IWA2222	1B	70.7082	0.0485	0.00767	0.01105	0.07251	0.0041	4	2	0	0					0.886345	0.205078							0.233521	0.1034	0.806637	0.280932					0.811883	0.450969	0.960034	0.498517	0	0	0	0	0	0	0
0.257937	IWB78964	IWB11265,IWB38247,IWB68524	27	0	65	wsnp_Ex_c955_1827567	IWA4935	1B	146.254	0.54655	0.01752	0.0198	0.00342	0.02315	4	1	0	0	0.382	0.720164	0.648752	0.335322	0.90064	0.699943																			0	0	0	0	0	0	0
0.258964	IWB68524	IWB11265,IWB38247,IWB78964	27	0	68	Tdurum_contig1631_240	IWB68524	1B	171.314	0.20546	0.00789	0.00059165	0.0161	0.00741	4	3	1	0	0.267486	0.542926	0.740587	0.503527	0.954251	0.492566			0.0858601	0.123496	0.0568232	0.0604004	0.450212	0.802715	0.520499	0.0510299	0.111017	0.260399	0.243904	0.0525507					0	0	0	0	0	0	0
0.2607	IWB11265	IWB38247,IWB68524,IWB78964	27	0	63	BS00082577_51	IWB11265	1B	146.254	0.5356	0.01013	0.00721	0.00113	0.01533	4	2	0	0	0.382	0.720164	0.648752	0.335322	0.894741	0.605948																			0	0	0	0	0	0	0
0.2607	IWB38247	IWB11265,IWB68524,IWB78964	27	0	64	Ku_c11537_539	IWB38247	1B	146.254	0.5356	0.01013	0.00721	0.00113	0.01533	4	2	0	0	0.382	0.720164	0.648752	0.335322	0.894741	0.605948																			0	0	0	0	0	0	0
0.0801527	IWB65800	IWB63986,IWB62540	28	0	312	TA004185-0427	IWB65800	NA	NA	0.0011	0.139	0.13827	0.03272	0.01064	3	1	0	0																									0	0	0	0	0	0	0
0.0842912	IWB62540	IWB31190,IWB12026,IWB65800	28	0	114	RAC875_rep_c69171_92	IWB62540	3B	8.94878	0.1055	0.07297	0.03357	0.02524	0.00216	3	1	0	0									0.790365	0.728876	0.64939	0.464999													0	0	0	0	0	0	0
0.0954198	IWB63986	IWB41804,IWB65800	28	0	113	RFL_Contig2549_565	IWB63986	3B	5.85834	0.00502	0.49152	0.19447	0.01025	0.00885	3	2	0	0	0.153069	0.73742			0.605599	0.464053																			0	0	0	0	0	0	0
0.123506	IWB12026	IWB62540,IWB31190	28	0	120	BS00098161_51	IWB12026	3D	4.56078	0.17357	0.01281	0.00115	0.00406	0.00019626	4	3	1	0																									0	0	0	0	0	0	0
0.173745	IWB31190	IWB62540,IWB12026	28	0	115	Excalibur_rep_c71645_94	IWB31190	3B	9.69889	0.19671	0.01666	0.00033949	0.00161	0.00012209	4	3	2	0	0.164063	0.659478																							0	0	0	0	0	0	0
0.203922	IWB57873	IWB78703,IWB75338,IWB75609,IWB76333,IWB76492,IWB77831,IWB77832,IWB79041	29	0	126	RAC875_c42756_168	IWB57873	4A	48.9814	0.3269	0.09281	0.02632	0.011	0.00711	3	1	0	0					0.00222292	0.211539			0.265277	0.278303	0.421039	0.427623					0.759687	0.324472	0.373466	0.24405					0	0	1	0	0	0	0
0.217391	IWB76492	IWB57873	29	0	127	wsnp_Ex_c13091_20706489	IWA1727	4A	48.9814	0.12676	0.04061	0.00832	0.00616	0.0026	4	3	0	0									0.267025	0.289579	0.54916	0.508281					0.92175	0.513594	0.375738	0.229509					0	0	0	0	0	0	0
0.453125	IWB34704	IWB23725,IWB35420,IWB9279	30	0	197	IAAV3369	IWB34704	5B	161.323	0.00284	0.00107	0.00229	0.17001	0.06229	3	3	0	0			0.021027	0.163764	0.882957	0.765877																			0	1	0	0	0	0	0
0.462745	IWB23725	IWB34704,IWB35420,IWB9279	30	0	196	Excalibur_c21971_522	IWB23725	5B	161.323	0.01151	0.00135	0.00167	0.18005	0.11491	3	2	0	0			0.0165345	0.120504	0.862387	0.619604							0.934028	0.540452	0.837007	0.919528									0	1	0	0	0	0	0
0.464567	IWB9279	IWB23725,IWB34704,IWB35420	30	0	195	BS00064423_51	IWB9279	5B	161.323	0.00495	0.00117	0.003	0.27678	0.15033	3	3	0	0			0.0165345	0.120504	0.799086	0.696801																			0	1	0	0	0	0	0
0.466403	IWB35420	IWB23725,IWB34704,IWB9279	30	0	198	IAAV8023	IWB35420	5B	161.323	0.00657	0.00189	0.00088055	0.13961	0.07807	3	3	1	0			0.0165345	0.120504	0.862387	0.619604							0.713596	0.670357	0.711658	0.966428									0	1	0	0	0	0	0
0.165385	IWB78386	IWB35275,IWB29518,IWB6693,IWB54775,IWB7632,IWB79705,IWB80774,IWB79706	33	1	358	wsnp_Ex_c53843_56941644	IWA4196	NA	NA	0.00133	4.6764e-06	2.8092e-05	0.00265	1.7587e-05	5	5	3	1									0.00561893	7.90531e-05	0.000346935	0.000110972													0	0	0	0	4	0	0
0.258687	IWB35275	IWB25309,IWB78386	33	0	242	IAAV6957	IWB35275	7A	148.431	0.41959	0.01542	0.00227	0.01571	0.00593	4	2	0	0			0.566364	0.967033																					0	0	0	0	0	0	0
0.426923	IWB25309	IWB35275	33	0	252	Excalibur_c33199_1430	IWB25309	7A	155.936	0.18104	0.00681	0.00059771	0.02305	0.00724	4	3	1	0	0.566148	0.154932											0.416082	0.375234	0.816773	0.272742									0	0	0	0	0	0	0
0.488095	IWB27602		34	0	266	Excalibur_c55782_55	IWB27602	7D	127.653	0.01302	0.00152	0.01355	0.00223	0.00556	5	3	0	0			0.322452	0.111555	0.465046	0.364852			0.226432	0.463098	0.530513	0.44157	0.128198	0.0415418	0.335803	0.187057					0.0445987	0.645866	0.364598	0.232696	0	0	0	0	0	1	0
0.247012	IWB75851	IWB15080	35	0	268	wsnp_CAP11_c2839_1425826	IWA732	7D	133.184	0.10494	0.00387	0.00069587	0.0167	0.00171	4	3	1	0	0.319524	0.453151	0.342997	0.221464	0.526664	0.190336	0.212147	0.484264																	0	0	0	0	0	0	0
0.248	IWB15080	IWB75851	35	0	267	CAP8_rep_c9420_186	IWB15080	7D	133.184	0.10454	0.00385	0.00083659	0.01701	0.00176	4	3	1	0	0.319524	0.453151	0.342997	0.221464	0.518453	0.247086	0.212147	0.484264																	0	0	0	0	0	0	0
0.0687023	IWB10898	IWB7341,IWB47294	36	0	332	BS00076743_51	IWB10898	NA	NA	0.47355	0.00739	0.04485	0.00866	0.00186	4	3	0	0																									0	0	0	0	0	0	0
0.0689655	IWB7341	IWB10898,IWB47294	36	0	330	BS00022959_51	IWB7341	NA	NA	0.46915	0.00778	0.04583	0.00928	0.00185	4	3	0	0																									0	0	0	0	0	0	0
0.0689655	IWB47294	IWB7341,IWB10898	36	0	342	Kukri_c66328_222	IWB47294	NA	NA	0.46915	0.00778	0.04583	0.00928	0.00185	4	3	0	0																									0	0	0	0	0	0	0
0.204918	IWB76054	IWB331,IWB39591,IWB11740,IWB11541,IWB23878,IWB33728,IWB33729,IWB33818,IWB53967,IWB58169,IWB59855,IWB59858,IWB66423,IWB66434,IWB76604	37	0	352	wsnp_CAP7_c5487_2464864	IWA1097	NA	NA	0.02184	0.09833	0.01227	0.00971	0.00051178	4	2	1	0					0.597784	0.343859	0.980735	0.638908																	0	0	0	0	0	0	0
0.214559	IWB76604	IWB331,IWB20412,IWB57726,IWB6437,IWB20413,IWB50034,IWB39591,IWB11740,IWB77604,IWB81132,IWB77637,IWB11541,IWB23878,IWB33728,IWB33729,IWB33818,IWB53967,IWB55267,IWB58169,IWB59855,IWB59858,IWB66423,IWB76054,IWB77603	37	0	323	wsnp_Ex_c14156_22088738	IWA1867	NA	NA	0.00173	0.1414	0.00242	0.04292	0.28063	3	2	0	0																									0	0	0	0	0	0	0
0.247059	IWB11541	IWB331,IWB20412,IWB57726,IWB6437,IWB20413,IWB50034,IWB39591,IWB11740,IWB77604,IWB81132,IWB77637,IWB23878,IWB33728,IWB33729,IWB33818,IWB53967,IWB55267,IWB58169,IWB59855,IWB59858,IWB66423,IWB76054,IWB76604,IWB77603	37	0	286	BS00087997_51	IWB11541	NA	NA	0.00213	0.05204	0.00968	0.02562	0.11866	3	2	0	0									0.147237	0.0918829	0.223197	0.211325													0	0	0	0	0	0	0
0.30888	IWB59858	IWB331,IWB20412,IWB57726,IWB6437,IWB20413,IWB50034,IWB51469,IWB39591,IWB11740,IWB77604,IWB81132,IWB77637,IWB11541,IWB23878,IWB33728,IWB33729,IWB33818,IWB53967,IWB55267,IWB58169,IWB59855,IWB66423,IWB76054,IWB76604,IWB77603	37	0	310	RAC875_c6429_88	IWB59858	NA	NA	0.01498	0.14003	0.0016	0.05497	0.00956	3	2	0	0							0.8888	0.372579																	0	0	0	0	0	0	0
0.316206	IWB59855	IWB331,IWB20412,IWB57726,IWB6437,IWB20413,IWB50034,IWB51469,IWB39591,IWB11740,IWB77604,IWB81132,IWB77637,IWB11541,IWB23878,IWB33728,IWB33729,IWB33818,IWB53967,IWB55267,IWB58169,IWB59858,IWB66423,IWB76054,IWB76604,IWB77603	37	0	309	RAC875_c6429_132	IWB59855	NA	NA	0.03577	0.23589	0.00835	0.08989	0.04564	3	1	0	0							0.895763	0.40062	0.130598	0.109969	0.143399	0.141768													0	0	0	0	0	0	0
0.321569	IWB33729	IWB331,IWB20412,IWB57726,IWB6437,IWB20413,IWB50034,IWB51469,IWB39591,IWB11740,IWB77604,IWB81132,IWB77637,IWB11541,IWB23878,IWB33728,IWB33818,IWB53967,IWB55267,IWB58169,IWB59855,IWB59858,IWB66423,IWB76054,IWB76604,IWB77603	37	0	295	GENE-4008_418	IWB33729	NA	NA	0.00627	0.10085	0.00114	0.06065	0.02444	3	2	0	0																									0	0	0	0	0	0	0
0.328125	IWB331	IWB20412,IWB57726,IWB6437,IWB20413,IWB50034,IWB51469,IWB39591,IWB11740,IWB77604,IWB81132,IWB77637,IWB11541,IWB23878,IWB33728,IWB33729,IWB33818,IWB53967,IWB55267,IWB58169,IWB59855,IWB59858,IWB66423,IWB76054,IWB76604,IWB77603	37	0	208	BobWhite_c12261_130	IWB331	6A	130.7	0.00818	0.15004	0.00375	0.04105	0.01915	4	2	0	0							0.895763	0.40062																	0	0	0	0	0	0	0
0.330769	IWB23878	IWB331,IWB20412,IWB57726,IWB6437,IWB20413,IWB50034,IWB51469,IWB39591,IWB11740,IWB77604,IWB81132,IWB77637,IWB11541,IWB33728,IWB33729,IWB33818,IWB53967,IWB55267,IWB58169,IWB59855,IWB59858,IWB66423,IWB76054,IWB76604,IWB77603	37	0	333	Excalibur_c22876_1040	IWB23878	NA	NA	0.00584	0.11474	0.00131	0.02533	0.01261	4	2	0	0							0.895763	0.40062	0.12438	0.0744196	0.11537	0.109384													0	0	0	0	0	0	0
0.338521	IWB53967	IWB331,IWB20412,IWB57726,IWB20413,IWB50034,IWB51469,IWB39591,IWB11740,IWB77604,IWB81132,IWB77637,IWB11541,IWB23878,IWB33728,IWB33729,IWB33818,IWB55267,IWB58169,IWB59855,IWB59858,IWB66423,IWB76054,IWB76604,IWB77603	37	0	345	RAC875_c14659_1066	IWB53967	NA	NA	0.00843	0.09053	0.00568	0.04983	0.02174	4	2	0	0							0.794953	0.420702	0.132317	0.110002	0.226915	0.224249													0	0	0	0	0	0	0
0.341085	IWB33728	IWB331,IWB20412,IWB57726,IWB6437,IWB20413,IWB50034,IWB51469,IWB39591,IWB11740,IWB77604,IWB81132,IWB77637,IWB11541,IWB23878,IWB33729,IWB33818,IWB53967,IWB55267,IWB58169,IWB59855,IWB59858,IWB66423,IWB76054,IWB76604,IWB77603	37	0	335	GENE-4008_395	IWB33728	NA	NA	0.01381	0.1877	0.002	0.04765	0.01777	4	1	0	0									0.176346	0.109801	0.205153	0.187601													0	0	0	0	0	0	0
0.35	IWB66423	IWB331,IWB20412,IWB57726,IWB20413,IWB50034,IWB51469,IWB39591,IWB11740,IWB77604,IWB81132,IWB77637,IWB11541,IWB23878,IWB33728,IWB33729,IWB33818,IWB53967,IWB55267,IWB58169,IWB59855,IWB59858,IWB76054,IWB76604,IWB77603	37	0	313	Tdurum_contig10275_384	IWB66423	NA	NA	0.04005	0.11278	0.00609	0.08669	0.02126	3	1	0	0							0.919877	0.441279	0.0949892	0.0962542	0.155332	0.160168													0	0	0	0	0	0	0
0.356589	IWB33818	IWB331,IWB20412,IWB57726,IWB20413,IWB50034,IWB51469,IWB39591,IWB11740,IWB77604,IWB81132,IWB77637,IWB11541,IWB23878,IWB33728,IWB33729,IWB53967,IWB55267,IWB58169,IWB59855,IWB59858,IWB66423,IWB76054,IWB76604,IWB77603	37	0	336	GENE-4184_410	IWB33818	NA	NA	0.00937	0.06487	0.00148	0.01807	0.00782	4	3	0	0																									0	0	0	0	0	0	0
0.363281	IWB58169	IWB331,IWB20412,IWB57726,IWB20413,IWB50034,IWB51469,IWB39591,IWB11740,IWB77604,IWB81132,IWB77637,IWB11541,IWB23878,IWB33728,IWB33729,IWB33818,IWB53967,IWB55267,IWB59855,IWB59858,IWB66423,IWB76054,IWB76604,IWB77603	37	0	346	RAC875_c4568_60	IWB58169	NA	NA	0.00733	0.07414	0.00342	0.02636	0.0064	4	3	0	0							0.754545	0.493346	0.121658	0.0649885	0.107413	0.083443													0	0	0	0	0	0	0
0.367188	IWB11740	IWB331,IWB20412,IWB57726,IWB20413,IWB50034,IWB51469,IWB39591,IWB77604,IWB81132,IWB77637,IWB11541,IWB23878,IWB33728,IWB33729,IWB33818,IWB53967,IWB55267,IWB58169,IWB59855,IWB59858,IWB66423,IWB76054,IWB76604,IWB77603	37	0	329	BS00091909_51	IWB11740	NA	NA	0.02128	0.09786	0.00193	0.04694	0.0162	4	1	0	0							0.895763	0.40062	0.132838	0.0984282	0.199653	0.150613													0	0	0	0	0	0	0
0.0534351	IWB27072	IWB55404,IWB31745,IWB64783,IWB68751	38	0	334	Excalibur_c49664_409	IWB27072	NA	NA	0.0941	0.03045	0.02334	0.00413	0.00191	4	2	0	0																									0	0	0	0	0	0	0
0.0581395	IWB68751	IWB55404,IWB31745,IWB27072,IWB64783	38	0	348	Tdurum_contig18699_529	IWB68751	NA	NA	0.17772	0.0223	0.00531	0.00143	0.00215	4	3	0	0					0.212913	0.265675																			0	0	0	0	0	0	0
0.158915	IWB31745	IWB55404,IWB27072,IWB68751	38	0	190	GENE-0209_733	IWB31745	5B	69.191	0.9471	0.18413	0.04897	0.0053	0.00644	3	2	0	0													0.98953	0.12542	0.385482	0.849092	0.115979	0.118813	0.0413801	0.375897					0	0	0	0	0	0	1
0.361868	IWB71724	IWB11269,IWB1495,IWB24366,IWB2540,IWB33725,IWB35085,IWB35530,IWB49929,IWB49930,IWB555,IWB63290,IWB65922,IWB69648,IWB70019,IWB7113,IWB79383,IWB33774,IWB77907,IWB78319,IWB79572,IWB79573,IWB80014,IWB80100,IWB80510	39	0	349	Tdurum_contig46828_730	IWB71724	NA	NA	0.36976	0.0044	0.00039956	0.01067	0.00161	4	3	1	0	0.770203	0.61781	0.702973	0.444458	0.485553	0.945123																			0	0	0	0	0	0	0
0.44664	IWB75829	IWB46686,IWB13876,IWB81539	40	0	60	wsnp_CAP11_c1902_1022590	IWA696	1B	118.287	0.08895	0.26331	0.01521	0.01773	0.00454	3	1	0	0			0.0472175	0.33503			0.158007	0.924429					0.887172	0.511704	0.395248	0.777429									0	1	0	0	0	0	0
0.447876	IWB13876	IWB46686,IWB81539,IWB75829	40	0	58	CAP7_c199_62	IWB13876	1B	118.287	0.09337	0.23138	0.00446	0.02603	0.00458	3	2	0	0			0.0264184	0.249192	0.304526	0.595346	0.158007	0.924429					0.979977	0.48936	0.356633	0.821018									0	1	0	0	0	0	0
0.45098	IWB81539	IWB46686,IWB13876,IWB75829	40	0	59	wsnp_RFL_Contig3951_4390396	IWA8543	1B	118.287	0.06877	0.15002	0.0036	0.01482	0.003	3	2	0	0			0.0162359	0.130327			0.169453	0.827514					0.887172	0.511704	0.395248	0.777429									0	1	0	0	0	0	0
0.452756	IWB46686	IWB13876,IWB81539,IWB75829	40	0	57	Kukri_c57725_146	IWB46686	1B	118.23	0.10226	0.21909	0.01325	0.0198	0.00684	3	1	0	0			0.0290546	0.29222	0.342786	0.759836	0.120375	0.80995					0.967824	0.561631	0.432334	0.881278									0	1	0	0	0	0	0
0.377863	IWB77967	IWB61014	41	0	62	wsnp_Ex_c38849_46284348	IWA3660	1B	137.003	0.10202	0.01003	0.02764	0.00674	0.01366	4	1	0	0			0.981252	0.759913			0.692271	0.0288264									0.215518	0.00649894	0.325204	0.354072					0	0	0	1	0	0	1
0.382239	IWB61014	IWB77967	41	0	61	RAC875_c9082_267	IWB61014	1B	137.003	0.13209	0.00867	0.03264	0.00489	0.01892	4	2	0	0	0.35293	0.365746			0.373221	0.66665																			0	0	0	0	0	0	0
0.153257	IWB29387		42	0	70	Excalibur_c92298_213	IWB29387	1D	171.344	0.01082	0.00048445	0.00785	0.06845	0.01858	4	2	1	0																									0	0	0	0	0	0	0
0.214286	IWB77046	IWB54495,IWB77047,IWB77048,IWB80557	44	0	89	wsnp_Ex_c1962_3696265	IWA2440	2B	66.1962	0.3812	0.00562	0.20533	0.00503	0.02617	3	2	0	0			0.843006	0.925112	0.946049	0.232246			0.359297	0.715639	0.287884	0.376085					0.284813	0.357746	0.909644	0.326758	0.0809957	0.0415839	0.951701	0.290503	0	0	0	0	0	0	0
0.223529	IWB77048	IWB54495,IWB77046,IWB77047,IWB80557	44	0	91	wsnp_Ex_c1962_3697351	IWA2442	2B	66.1962	0.51016	0.00872	0.12347	0.00393	0.03367	3	2	0	0			0.595751	0.902228	0.830267	0.424135			0.228043	0.49148	0.20351	0.286259					0.231137	0.269438	0.944782	0.24981	0.0608069	0.0309185	0.944843	0.23545	0	0	0	0	0	0	0
0.224409	IWB80557	IWB54495,IWB77046,IWB77047,IWB77048	44	0	92	wsnp_Ku_c4962_8872507	IWA7120	2B	66.1962	0.58464	0.01083	0.14537	0.00872	0.04605	3	1	0	0			0.843006	0.925112	0.946049	0.232246			0.258409	0.721449	0.31001	0.357194					0.244747	0.259866	0.757152	0.247419	0.0750717	0.0286905	0.921942	0.304011	0	0	0	0	0	0	0
0.233871	IWB77047	IWB54495,IWB77046,IWB77048,IWB80557	44	0	90	wsnp_Ex_c1962_3696626	IWA2441	2B	66.1962	0.58132	0.01236	0.16468	0.00911	0.04457	3	1	0	0			0.843006	0.925112	0.895315	0.332661			0.311135	0.589752	0.289434	0.338467					0.361864	0.346993	0.726282	0.407503	0.0881678	0.0416857	0.971527	0.288302	0	0	0	0	0	0	0
0.373016	IWB54495	IWB77046,IWB77047,IWB77048,IWB80557	44	0	88	RAC875_c1755_971	IWB54495	2B	66.1962	0.52238	0.02802	0.03756	0.00806	0.2142	3	1	0	0	0.443431	0.1708					0.458411	0.0314791	0.241738	0.563019	0.262522	0.307013	0.252179	0.514954	0.591485	0.163573									0	0	0	1	0	0	0
0.11583	IWB75037		45	0	101	tplb0053n05_793	IWB75037	2Dx	12.3853	0.00818	0.00614	0.02491	0.05376	0.51649	3	2	0	0									0.790918	0.885686	0.77522	0.699389													0	0	0	0	0	0	0
0.223108	IWB5774		46	0	102	BS00000905_51	IWB5774	2Dx	52.9635	0.59291	0.17835	0.00202	0.03543	0.00941	3	2	0	0	0.167725	0.102548			0.344622	0.412165																			0	0	0	0	0	0	0
0.386719	IWB63579	IWB79111	47	0	111	RFL_Contig1175_354	IWB63579	3A	89.2255	0.00391	0.00138	0.01138	0.03399	0.02326	5	2	0	0			0.571018	0.779915			0.421007	0.0412778									0.618027	0.759827	0.89376	0.527855	0.878945	0.740293	0.0809152	0.726894	0	0	0	1	0	0	0
0.486275	IWB79111	IWB63579,IWB3681	47	0	112	wsnp_Ex_rep_c104884_89459472	IWA5124	3A	89.4829	0.08509	0.00422	0.15302	0.01062	0.00834	3	2	0	0			0.601096	0.869413			0.603515	0.0848289	0.199752	0.169137	0.732051	0.486692					0.669663	0.809925	0.858736	0.509273	0.630997	0.873647	0.092298	0.963585	0	0	0	0	0	0	0
0.250965	IWB34605		50	0	121	IAAV2729	IWB34605	3D	74.4206	0.02423	0.00016017	0.0276	0.00578	0.01486	5	2	1	0									0.873992	0.818085	0.494505	0.997523									0.640899	0.441202	0.537203	0.711179	0	0	0	0	0	0	0
0.391129	IWB54290		51	0	124	RAC875_c16405_84	IWB54290	4A	37.8151	0.54139	0.00889	0.0681	0.02521	0.00223	3	2	0	0	0.721661	0.0115487	0.233083	0.403399	0.0359234	0.465552			0.466339	0.844514	0.72637	0.387403									0.62081	0.520821	0.954563	0.0899889	1	0	1	0	0	0	0
0.455253	IWB78413	IWB60371	52	0	125	wsnp_Ex_c54453_57331510	IWA4232	4A	39.9425	0.47168	0.0469	0.06344	0.00853	0.00121	3	2	0	0	0.879895	0.054042																			0.79395	0.41183	0.861868	0.236584	0	0	0	0	0	0	0
0.459144	IWB1158		53	0	129	BobWhite_c18267_473	IWB1158	4A	150.713	0.50955	0.01691	0.00885	0.00921	0.08812	3	2	0	0					0.467536	0.511371			0.0996628	0.0885227	0.0832716	0.152078					0.0647353	0.56213	0.494112	0.841962					0	0	0	0	0	0	0
0.466403	IWB66019	IWB37883,IWB9536,IWB76703	54	0	186	TA005820-0277	IWB66019	5B	43.5618	0.08489	0.00164	0.03237	0.00755	0.06489	3	2	0	0									0.113606	0.060551	0.152616	0.0849916					0.450244	0.747446	0.475926	0.236639	0.860401	0.228817	0.885467	0.613758	0	0	0	0	0	0	0
0.468504	IWB76703	IWB66019,IWB37883,IWB9536	54	0	187	wsnp_Ex_c15262_23482284	IWA1994	5B	43.5618	0.09256	0.00272	0.02446	0.01142	0.06556	3	1	0	0									0.0705144	0.0407252	0.100968	0.0615466					0.23725	0.680717	0.388264	0.146943	0.811473	0.313344	0.840579	0.591695	0	0	0	0	1	0	0
0.488	IWB9536	IWB66019,IWB10925,IWB13269,IWB34529,IWB37883,IWB76703	54	0	188	BS00065390_51	IWB9536	5B	46.0662	0.38831	0.00701	0.03555	0.01458	0.01196	4	1	0	0									0.0532417	0.0457966	0.123587	0.0771691					0.495948	0.793511	0.512344	0.401056	0.828004	0.184784	0.969596	0.360488	0	0	0	0	1	0	0
0.0534351	IWB46453	IWB26361,IWB35449,IWB71360	56	0	209	Kukri_c54773_76	IWB46453	6B	39.2362	0.89776	0.02715	0.00389	0.14502	0.00135	3	2	0	0																	0.587886	0.849534	0.374273	0.484133	0.2971	0.728236	0.34712	0.355156	0	0	0	0	0	0	0
0.0784314	IWB73828	IWB72766,IWB35449,IWB47681,IWB71360	56	0	350	Tdurum_contig92921_193	IWB73828	NA	NA	0.73218	0.0012	0.0052	0.03952	0.00046223	4	3	1	0													0.832487	0.637454	0.101272	0.890811	0.956592	0.338465	0.250382	0.346749	0.347775	0.313307	0.0772177	0.0635904	0	0	0	0	0	0	0
0.0842912	IWB72766	IWB35449,IWB47681,IWB71360,IWB73828	56	0	210	Tdurum_contig61150_752	IWB72766	6B	46.9633	0.6512	0.00086088	0.00463	0.01848	0.00103	4	3	1	0													0.543476	0.641937	0.407665	0.843156	0.799014	0.339086	0.161906	0.212314	0.172513	0.51402	0.168529	0.107111	0	0	0	0	0	0	0
0.19084	IWB26361	IWB46453,IWB71360	56	0	291	Excalibur_c4260_72	IWB26361	NA	NA	0.67145	0.04031	0.00378	0.52733	0.03054	3	1	0	0							0.507428	0.904982					0.563698	0.627768	0.461909	0.842167	0.9309	0.326062	0.376219	0.593268	0.616859	0.902341	0.242012	0.193359	0	0	0	0	0	0	0
0.0538462	IWB33843	IWB33842,IWB35963,IWB49155,IWB5549,IWB63931	57	0	229	GENE-4221_94	IWB33843	6B	78.9906	0.08716	0.03938	0.00427	0.4484	0.02771	3	1	0	0																									0	0	0	0	0	0	0
0.0538462	IWB63931	IWB33842,IWB33843,IWB35963,IWB49155,IWB5549	57	0	231	RFL_Contig2387_1410	IWB63931	6B	78.9906	0.08716	0.03938	0.00427	0.4484	0.02771	3	1	0	0	0.620675	0.944999																							0	0	0	0	0	0	0
0.0540541	IWB33842	IWB33843,IWB35963,IWB49155,IWB5549,IWB63931	57	0	228	GENE-4221_519	IWB33842	6B	78.9906	0.08891	0.04299	0.00507	0.46841	0.02872	3	1	0	0																									0	0	0	0	0	0	0
0.0572519	IWB35963	IWB33842,IWB33843,IWB49155,IWB5549,IWB63931	57	0	230	IACX4538	IWB35963	6B	78.9906	0.09099	0.03403	0.0025	0.31045	0.03651	3	1	0	0	0.688799	0.796054																							0	0	0	0	0	0	0
0.108949	IWB42628	IWB39422,IWB50824	58	0	233	Kukri_c22301_153	IWB42628	6D	77.5302	0.05857	0.08562	0.00606	0.00385	0.0179	3	2	0	0			0.823421	0.708661																					0	0	0	0	0	0	0
0.100775	IWB47598		59	0	235	Kukri_c74599_85	IWB47598	7A	45.9738	0.02574	0.00533	0.1266	0.02346	0.00522	4	2	0	0					0.462924	0.156278							0.215371	0.23595	0.765571	0.681924	0.942806	0.973685	0.746827	0.749644					0	0	0	0	0	0	0
0.0804598	IWB794	IWB72494,IWB8359,IWB76715,IWB78452	60	0	353	BobWhite_c15497_199	IWB794	NA	NA	0.02254	0.00283	0.00203	0.0157	0.04264	5	2	0	0									0.308263	0.876364	0.598572	0.305903													0	0	0	0	0	0	0
0.0842912	IWB8359	IWB72494,IWB794,IWB76715,IWB78452	60	0	237	BS00044234_51	IWB8359	7A	135.807	0.03935	0.00324	0.00234	0.02345	0.04728	5	2	0	0																									0	0	0	0	0	0	0
0.0957854	IWB78452	IWB72494,IWB8359,IWB794,IWB76715	60	0	238	wsnp_Ex_c5608_9867710	IWA4288	7A	136.427	0.07613	0.01826	0.00742	0.02124	0.09521	3	1	0	0									0.587047	0.436391	0.393732	0.132672													0	0	0	0	0	0	0
0.0957854	IWB76715	IWB72494,IWB8359,IWB794,IWB78452	60	0	324	wsnp_Ex_c15341_23591761	IWA2009	NA	NA	0.07613	0.01826	0.00742	0.02124	0.09521	3	1	0	0									0.389439	0.577148	0.524133	0.23378													0	0	0	0	0	0	0
0.25498	IWB8627	IWB1277,IWB25155,IWB53308,IWB81116	61	0	253	BS00053365_51	IWB8627	7A	180.204	0.00449	0.02091	0.00445	0.17715	0.21851	3	2	0	0			0.29021	0.56363					0.103028	0.11133	0.0777579	0.0458284	0.237968	0.126529	0.538039	0.741885									0	0	0	0	1	0	0
0.265625	IWB53308	IWB1277,IWB25155,IWB8627,IWB81116	61	0	256	RAC875_c11317_233	IWB53308	7A	180.306	0.00078691	0.03548	0.0272	0.37214	0.40609	3	1	1	0			0.29021	0.56363					0.0550155	0.141126	0.176324	0.110361	0.498643	0.222728	0.44742	0.970581									0	0	0	0	0	0	0
0.359684	IWB81116	IWB1277,IWB25155,IWB8627,IWB53308	61	0	255	wsnp_Ra_c35321_43882919	IWA7884	7A	180.204	0.00263	0.01204	0.00957	0.90829	0.32917	3	2	0	0			0.268762	0.63659																					0	0	0	0	0	0	0
0.363636	IWB25155	IWB1277,IWB8627,IWB53308,IWB81116	61	0	254	Excalibur_c3188_1352	IWB25155	7A	180.204	0.00578	0.01511	0.00869	0.96207	0.36772	3	2	0	0			0.29021	0.56363					0.141544	0.235034	0.142812	0.0971097	0.565655	0.12361	0.379459	0.615343									0	0	0	0	0	0	0
0.135659	IWB1369		62	0	258	BobWhite_c20266_115	IWB1369	7B	58.8806	0.26043	0.00463	0.0065	0.0266	0.02259	4	2	0	0	0.901152	0.49157	0.12874	0.301253	0.742223	0.448986							0.102485	0.112026	0.826279	0.32632									0	0	0	0	0	0	0
0.240964	IWB48130	IWB57632	63	0	259	Kukri_c87702_530	IWB48130	7B	122.781	0.25592	0.00308	0.12605	0.01063	0.0022	3	2	0	0	0.0713345	0.438517			0.934703	0.761856																			0	0	0	0	0	0	0
0.165385	IWB13801		65	0	265	CAP7_c1383_548	IWB13801	7D	101.059	0.15306	0.02193	0.00707	0.0034	0.02583	4	2	0	0																									0	0	0	0	0	0	0
0.0574713	IWB25283		66	0	269	Excalibur_c33002_123	IWB25283	7D	169.482	0.11993	0.01347	0.05813	0.00391	0.00343	3	2	0	0																									0	0	0	0	0	0	0
0.0503876	IWB62891	IWB6803,IWB8236,IWB9437,IWB9845,IWB10949,IWB11502,IWB32280,IWB35907,IWB38270,IWB42560,IWB59286,IWB65345	69	0	311	RAC875_rep_c72609_652	IWB62891	NA	NA	0.09391	0.04668	0.12857	0.00315	0.00901	3	2	0	0	0.236972	0.0165388																							1	0	0	0	0	0	0
0.0801527	IWB75750		71	0	351	wsnp_BM134363A_Ta_2_4	IWA593	NA	NA	0.16397	0.02533	0.02933	0.00417	0.00217	4	2	0	0																									0	0	0	0	0	0	0
0.239216	IWB34758		72	0	41	IAAV3695	IWB34758	1A	130.086	0.48724	0.0387	0.16637	0.00998	0.01916	3	1	0	0																									0	0	0	0	0	0	0
0.271654	IWB7076	IWB9566	73	0	42	BS00022429_51	IWB7076	1B	30.3377	0.30917	0.0181	0.02428	0.02343	0.00608	4	1	0	0	0.0633783	0.0452055	0.132549	0.00676428																					1	1	0	0	0	0	0
0.318182	IWB9566	IWB7076	73	0	43	BS00065487_51	IWB9566	1B	30.3377	0.2246	0.02621	0.01897	0.01578	0.00328	4	1	0	0	0.0633783	0.0452055	0.132549	0.00676428																					1	1	0	0	0	0	0
0.0881226	IWB6805		74	0	56	BS00021934_51	IWB6805	1B	117.812	0.51431	0.06031	0.03193	0.01927	0.00197	3	1	0	0	0.199181	0.0812397																							0	0	0	0	0	0	0
0.414062	IWB9110	IWB9931,IWB31957,IWB56893,IWB1341,IWB3405,IWB65272,IWB78633	75	0	66	BS00063686_51	IWB9110	1B	148.398	0.00634	0.02266	0.20235	0.03188	0.08162	3	1	0	0							0.714564	0.206344																	0	0	0	0	0	0	0
0.151751	IWB35246		76	0	69	IAAV678	IWB35246	1D	80.7086	0.47335	0.01089	0.06527	0.04558	0.00213	3	1	0	0																									0	0	0	0	0	0	0
0.382812	IWB28962	IWB2943,IWB74201	78	0	99	Excalibur_c80601_308	IWB28962	2B	115.332	0.6163	0.00207	0.03795	0.32518	0.01344	3	1	0	0					0.95139	0.986729			0.105224	0.724938	0.237225	0.42046													0	0	0	0	0	0	0
0.389105	IWB2943	IWB28962,IWB74201	78	0	98	BobWhite_c38001_528	IWB2943	2B	115.008	0.53609	0.00234	0.03701	0.35838	0.01605	3	1	0	0					0.879869	0.979255			0.195848	0.648951	0.424597	0.493472													0	0	0	0	0	0	0
0.389105	IWB74201	IWB2943,IWB28962	78	0	100	tplb0024l03_910	IWB74201	2B	115.332	0.49556	0.00257	0.03376	0.33296	0.01356	3	1	0	0					0.959867	0.945165			0.190629	0.755396	0.307683	0.416392													0	0	0	0	0	0	0
0.411067	IWB76838	IWB51117,IWB66862,IWB21128,IWB38473,IWB40963,IWB42984,IWB48720,IWB63540,IWB63730,IWB64666,IWB68967,IWB78946,IWB76248,IWB75430,IWB78947,IWB77564,IWB81450,IWB80777,IWB78539,IWB75655,IWB76298,IWB79934,IWB79147,IWB11732,IWB12541,IWB36078	79	0	110	wsnp_Ex_c16615_25147492	IWA2156	3A	86.6637	0.27161	0.12139	0.04471	0.03598	0.00411	3	1	0	0	0.985296	0.701898	0.735866	0.605592			0.808162	0.147941									0.528352	0.819977	0.934501	0.702254	0.301071	0.148308	0.010885	0.269806	0	0	0	0	0	0	0
0.417969	IWB75430	IWB51117,IWB66862,IWB21128,IWB38473,IWB40963,IWB42984,IWB48720,IWB63540,IWB63730,IWB64666,IWB68967,IWB76838,IWB78946,IWB76248,IWB78947,IWB77564,IWB81450,IWB80777,IWB78539,IWB75655,IWB76298,IWB79934,IWB79147,IWB11732,IWB12541,IWB36078	79	0	106	wsnp_BE443995B_Ta_2_2	IWA143	3A	85.386	0.18558	0.09436	0.04934	0.04152	0.00267	3	1	0	0	0.985296	0.701898	0.735866	0.605592			0.408751	0.0649223									0.543357	0.812795	0.79098	0.715305	0.324717	0.211682	0.0240379	0.356204	0	0	0	0	0	0	0
0.426357	IWB51117	IWB66862,IWB21128,IWB38473,IWB40963,IWB42984,IWB48720,IWB63540,IWB63730,IWB64666,IWB68967,IWB76838,IWB78946,IWB76248,IWB75430,IWB78947,IWB77564,IWB81450,IWB80777,IWB78539,IWB75655,IWB76298,IWB79934,IWB79147,IWB11732,IWB12541,IWB36078	79	0	103	Ra_c14565_1056	IWB51117	3A	85.386	0.11931	0.08135	0.04671	0.03853	0.00113	3	1	0	0	0.967197	0.653794	0.553716	0.657632	0.841877	0.29616																			0	0	0	0	0	0	0
0.428571	IWB76248	IWB51117,IWB66862,IWB21128,IWB38473,IWB40963,IWB42984,IWB48720,IWB63540,IWB63730,IWB64666,IWB68967,IWB76838,IWB78946,IWB75430,IWB78947,IWB77564,IWB81450,IWB80777,IWB78539,IWB75655,IWB76298,IWB79934,IWB79147,IWB11732,IWB12541,IWB36078	79	0	105	wsnp_Ex_c11039_17902115	IWA1422	3A	85.386	0.12863	0.07877	0.04505	0.03694	0.00108	3	1	0	0	0.998688	0.710603	0.698532	0.693384			0.443989	0.0753636																	0	0	0	0	0	0	0
0.430769	IWB78946	IWB51117,IWB66862,IWB21128,IWB38473,IWB40963,IWB42984,IWB48720,IWB63540,IWB63730,IWB64666,IWB68967,IWB76838,IWB76248,IWB75430,IWB78947,IWB77564,IWB81450,IWB80777,IWB78539,IWB75655,IWB76298,IWB79934,IWB79147,IWB11732,IWB12541,IWB36078	79	0	104	wsnp_Ex_c943_1808232	IWA4912	3A	85.386	0.13168	0.12335	0.04836	0.03792	0.00154	3	1	0	0	0.985296	0.701898	0.735866	0.605592			0.327184	0.0458036																	0	0	0	1	0	0	0
0.430769	IWB78947	IWB51117,IWB66862,IWB21128,IWB38473,IWB40963,IWB42984,IWB48720,IWB63540,IWB63730,IWB64666,IWB68967,IWB76838,IWB78946,IWB76248,IWB75430,IWB77564,IWB81450,IWB80777,IWB78539,IWB75655,IWB76298,IWB79934,IWB79147,IWB11732,IWB12541,IWB36078	79	0	107	wsnp_Ex_c943_1808577	IWA4913	3A	85.386	0.13168	0.12335	0.04836	0.03792	0.00154	3	1	0	0	0.985296	0.701898	0.735866	0.605592			0.485487	0.0652849																	0	0	0	0	0	0	0
0.430769	IWB42984	IWB51117,IWB66862,IWB21128,IWB38473,IWB40963,IWB48720,IWB63540,IWB63730,IWB64666,IWB68967,IWB76838,IWB78946,IWB76248,IWB75430,IWB78947,IWB77564,IWB81450,IWB80777,IWB78539,IWB75655,IWB76298,IWB79934,IWB79147,IWB11732,IWB12541,IWB36078	79	0	109	Kukri_c2454_59	IWB42984	3A	86.6637	0.13168	0.12335	0.04836	0.03792	0.00154	3	1	0	0	0.985296	0.701898	0.735866	0.605592			0.497948	0.0660816																	0	0	0	0	0	0	0
0.449612	IWB77564	IWB51117,IWB66862,IWB38473,IWB40963,IWB42984,IWB48720,IWB76838,IWB78946,IWB76248,IWB75430,IWB78947,IWB79934,IWB11732,IWB12541,IWB36078	79	0	108	wsnp_Ex_c28310_37444843	IWA3156	3A	85.386	0.12754	0.1269	0.03817	0.04203	0.00151	3	1	0	0	0.909062	0.653848	0.735866	0.605592			0.408751	0.0649223	0.190765	0.247353	0.940785	0.607765					0.697294	0.960703	0.849023	0.670186	0.462534	0.257638	0.00929974	0.487407	0	0	0	0	0	0	0
0.320755	IWB8037		80	0	116	BS00036089_51	IWB8037	3B	11.4641	0.04386	0.00759	0.39622	0.01614	0.48413	3	1	0	0	0.216581	0.676617	0.589913	0.143476	0.932502	0.799837																			0	0	0	0	0	0	0
0.0620155	IWB50871	IWB11998,IWB11501,IWB65507,IWB38582,IWB54326,IWB81367,IWB79678	81	0	118	Ra_c109604_751	IWB50871	3B	80.7566	0.8557	0.65889	0.04655	0.024	0.00262	3	1	0	0																									0	0	0	0	0	0	0
0.187739	IWB22948		83	0	130	Excalibur_c17294_228	IWB22948	4A	151.327	0.15088	0.02131	0.01937	0.00326	0.50743	3	1	0	0																									0	0	0	0	0	0	0
0.275862	IWB70173		84	0	132	Tdurum_contig31139_143	IWB70173	4B	35.7872	0.00948	0.08013	0.02628	0.05415	0.03883	3	1	0	0	0.994116	0.270486							0.936199	0.557785	0.432754	0.610254	0.792497	0.537103	0.495006	0.861495	0.832691	0.775655	0.156155	0.406187					0	0	0	0	0	0	0
0.268482	IWB78275	IWB36446,IWB70599,IWB73146	86	0	146	wsnp_Ex_c49319_53953814	IWA4055	4B	66.5741	0.11837	0.15796	0.02716	0.00332	0.02315	3	1	0	0									0.446003	0.72509	0.390707	0.920644					0.746448	0.429798	0.762281	0.844794					0	0	0	0	0	0	0
0.0820312	IWB36208	IWB37064	87	0	147	IACX7540	IWB36208	4B	109.236	0.45575	0.01231	0.20942	0.00425	0.0255	3	1	0	0			0.92685	0.140997																					0	0	0	0	0	0	0
0.091954	IWB37064	IWB36208	87	0	148	JD_c15782_595	IWB37064	4B	109.236	0.34034	0.0218	0.26219	0.00546	0.03894	3	1	0	0			0.907086	0.127927																					0	0	0	0	0	0	0
0.0992366	IWB27239	IWB36601,IWB64755,IWB8225,IWB9264,IWB64756,IWB33441,IWB52121,IWB8649,IWB30569,IWB34969,IWB66123,IWB70992,IWB8504,IWB9821,IWB24299,IWB8393,IWB81339,IWB80860,IWB80757,IWB77610,IWB79707,IWB79893,IWB79257,IWB9193,IWB10472,IWB10525,IWB77130,IWB77317,IWB78561,IWB79362,IWB80018,IWB81101	88	0	292	Excalibur_c51618_441	IWB27239	NA	NA	0.00527	0.04685	0.11869	0.03177	0.07417	3	1	0	0	0.19643	0.021364			0.269838	0.90791																			1	0	0	0	0	0	0
0.121569	IWB10525	IWB36601,IWB64755,IWB8225,IWB9264,IWB64756,IWB33441,IWB52121,IWB8649,IWB30569,IWB34969,IWB66123,IWB70992,IWB8504,IWB9821,IWB33425,IWB24299,IWB8393,IWB81339,IWB80860,IWB80757,IWB77610,IWB79707,IWB79893,IWB79257,IWB9193,IWB10472,IWB27239,IWB56716,IWB77130,IWB77317,IWB78561,IWB79362,IWB80018,IWB81101	88	0	283	BS00071087_51	IWB10525	NA	NA	0.00295	0.18571	0.18123	0.0463	0.03757	3	1	0	0	0.19643	0.021364																							1	0	0	0	0	0	0
0.122047	IWB80018	IWB36601,IWB64755,IWB8225,IWB9264,IWB64756,IWB33441,IWB52121,IWB8649,IWB30569,IWB34969,IWB66123,IWB70992,IWB8504,IWB9821,IWB33425,IWB24299,IWB8393,IWB81339,IWB80860,IWB80757,IWB77610,IWB79707,IWB79893,IWB79257,IWB9193,IWB10472,IWB10525,IWB27239,IWB56716,IWB77130,IWB77317,IWB78561,IWB79362,IWB81101	88	0	154	wsnp_Ku_c1102_2211433	IWA6412	5A	15.6087	0.00289	0.18476	0.1994	0.04778	0.03873	3	1	0	0	0.19643	0.021364																							1	0	0	0	0	0	0
0.122047	IWB8504	IWB36601,IWB64755,IWB8225,IWB9264,IWB64756,IWB33441,IWB52121,IWB8649,IWB30569,IWB34969,IWB66123,IWB70992,IWB9821,IWB33425,IWB24299,IWB8393,IWB81339,IWB80860,IWB80757,IWB77610,IWB79707,IWB79893,IWB79257,IWB9193,IWB10472,IWB10525,IWB27239,IWB56716,IWB77130,IWB77317,IWB78561,IWB79362,IWB80018,IWB81101	88	0	160	BS00048536_51	IWB8504	5A	26.5058	0.00289	0.18476	0.1994	0.04778	0.03873	3	1	0	0	0.19643	0.021364							0.465204	0.323293	0.685138	0.733982													1	0	0	0	0	0	0
0.126482	IWB9193	IWB36601,IWB64755,IWB8225,IWB9264,IWB64756,IWB33441,IWB52121,IWB8649,IWB30569,IWB34969,IWB66123,IWB70992,IWB8504,IWB9821,IWB33425,IWB24299,IWB8393,IWB81339,IWB80860,IWB80757,IWB77610,IWB79707,IWB79893,IWB79257,IWB10472,IWB10525,IWB27239,IWB56716,IWB77130,IWB77317,IWB78561,IWB79362,IWB80018,IWB81101	88	0	280	BS00064090_51	IWB9193	NA	NA	0.00281	0.16697	0.21153	0.03639	0.03178	3	1	0	0	0.19643	0.021364							0.401542	0.345091	0.749738	0.702559													1	0	0	0	0	0	0
0.126482	IWB10472	IWB36601,IWB64755,IWB8225,IWB9264,IWB64756,IWB33441,IWB52121,IWB8649,IWB30569,IWB34969,IWB66123,IWB70992,IWB8504,IWB9821,IWB33425,IWB24299,IWB8393,IWB81339,IWB80860,IWB80757,IWB77610,IWB79707,IWB79893,IWB79257,IWB9193,IWB10525,IWB27239,IWB56716,IWB77130,IWB77317,IWB78561,IWB79362,IWB80018,IWB81101	88	0	282	BS00070550_51	IWB10472	NA	NA	0.00146	0.2614	0.14608	0.03719	0.04394	3	1	0	0	0.19643	0.021364							0.461128	0.36015	0.725253	0.592997													1	0	0	0	0	0	0
0.129412	IWB79362	IWB36601,IWB64755,IWB8225,IWB9264,IWB64756,IWB33441,IWB52121,IWB8649,IWB30569,IWB34969,IWB66123,IWB70992,IWB8504,IWB9821,IWB33425,IWB24299,IWB8393,IWB81339,IWB80860,IWB80757,IWB77610,IWB79707,IWB79893,IWB79257,IWB9193,IWB10472,IWB10525,IWB27239,IWB56716,IWB77130,IWB77317,IWB78561,IWB80018,IWB81101	88	0	149	wsnp_Ex_rep_c67636_66293429	IWA5431	5A	15.5328	0.00257	0.2612	0.14414	0.0461	0.04187	3	1	0	0	0.231118	0.0320398							0.461128	0.36015	0.725253	0.592997													1	0	0	0	0	0	0
0.129412	IWB36601	IWB64755,IWB8225,IWB9264,IWB64756,IWB33441,IWB52121,IWB8649,IWB30569,IWB34969,IWB66123,IWB70992,IWB8504,IWB9821,IWB33425,IWB24299,IWB8393,IWB81339,IWB80860,IWB80757,IWB77610,IWB79707,IWB79893,IWB79257,IWB9193,IWB10472,IWB10525,IWB27239,IWB56716,IWB77130,IWB77317,IWB78561,IWB79362,IWB80018,IWB81101	88	0	152	Jagger_c4425_128	IWB36601	5A	15.6087	0.00257	0.2612	0.14414	0.0461	0.04187	3	1	0	0	0.19643	0.021364																							1	0	0	0	0	0	0
0.129412	IWB64755	IWB36601,IWB8225,IWB9264,IWB64756,IWB33441,IWB52121,IWB8649,IWB30569,IWB34969,IWB66123,IWB70992,IWB8504,IWB9821,IWB33425,IWB24299,IWB8393,IWB81339,IWB80860,IWB80757,IWB77610,IWB79707,IWB79893,IWB79257,IWB9193,IWB10472,IWB10525,IWB27239,IWB56716,IWB77130,IWB77317,IWB78561,IWB79362,IWB80018,IWB81101	88	0	153	RFL_Contig4646_526	IWB64755	5A	15.6087	0.00257	0.2612	0.14414	0.0461	0.04187	3	1	0	0	0.19643	0.021364							0.401642	0.38356	0.625735	0.693387													1	0	0	0	0	0	0
0.129412	IWB64756	IWB36601,IWB64755,IWB8225,IWB9264,IWB33441,IWB52121,IWB8649,IWB30569,IWB34969,IWB66123,IWB70992,IWB8504,IWB9821,IWB33425,IWB24299,IWB8393,IWB81339,IWB80860,IWB80757,IWB77610,IWB79707,IWB79893,IWB79257,IWB9193,IWB10472,IWB10525,IWB27239,IWB56716,IWB77130,IWB77317,IWB78561,IWB79362,IWB80018,IWB81101	88	0	155	RFL_Contig4646_564	IWB64756	5A	16.6233	0.00257	0.2612	0.14414	0.0461	0.04187	3	1	0	0	0.19643	0.021364							0.461128	0.36015	0.725253	0.592997													1	0	0	0	0	0	0
0.129412	IWB66123	IWB36601,IWB64755,IWB8225,IWB9264,IWB64756,IWB33441,IWB52121,IWB8649,IWB30569,IWB34969,IWB70992,IWB8504,IWB9821,IWB33425,IWB24299,IWB8393,IWB81339,IWB80860,IWB80757,IWB77610,IWB79707,IWB79893,IWB79257,IWB9193,IWB10472,IWB10525,IWB27239,IWB56716,IWB77130,IWB77317,IWB78561,IWB79362,IWB80018,IWB81101	88	0	164	TA014967-0950	IWB66123	5A	26.5058	0.00212	0.2671	0.19435	0.04854	0.04049	3	1	0	0									0.556282	0.548606	0.630477	0.648377													0	0	0	0	0	0	0
0.129921	IWB8225	IWB36601,IWB64755,IWB9264,IWB64756,IWB33441,IWB52121,IWB8649,IWB30569,IWB34969,IWB66123,IWB70992,IWB8504,IWB9821,IWB33425,IWB24299,IWB8393,IWB81339,IWB80860,IWB80757,IWB77610,IWB79707,IWB79893,IWB79257,IWB9193,IWB10472,IWB10525,IWB27239,IWB56716,IWB77130,IWB77317,IWB78561,IWB79362,IWB80018,IWB81101	88	0	150	BS00040403_51	IWB8225	5A	15.6087	0.00251	0.26001	0.15911	0.04806	0.04311	3	1	0	0	0.19643	0.021364							0.434508	0.346703	0.636588	0.625532													1	0	0	0	0	0	0
0.130435	IWB52121	IWB36601,IWB64755,IWB8225,IWB9264,IWB64756,IWB33441,IWB8649,IWB30569,IWB34969,IWB66123,IWB70992,IWB8504,IWB9821,IWB33425,IWB24299,IWB8393,IWB81339,IWB80860,IWB80757,IWB77610,IWB79707,IWB79893,IWB79257,IWB9193,IWB10472,IWB10525,IWB27239,IWB56716,IWB77130,IWB77317,IWB78561,IWB79362,IWB80018,IWB81101	88	0	158	Ra_c45265_219	IWB52121	5A	19.8928	0.00198	0.25292	0.22457	0.04718	0.04135	3	1	0	0	0.19643	0.021364							0.596983	0.557765	0.684389	0.65369													1	0	0	0	0	0	0
0.130435	IWB77610	IWB36601,IWB64755,IWB8225,IWB9264,IWB64756,IWB33441,IWB52121,IWB8649,IWB30569,IWB34969,IWB66123,IWB70992,IWB8504,IWB9821,IWB33425,IWB24299,IWB8393,IWB81339,IWB80860,IWB80757,IWB79707,IWB79893,IWB79257,IWB9193,IWB10472,IWB10525,IWB27239,IWB56716,IWB77130,IWB77317,IWB78561,IWB79362,IWB80018,IWB81101	88	0	168	wsnp_Ex_c29061_38130966	IWA3212	5A	26.5058	0.00183	0.25214	0.19986	0.04656	0.03776	3	1	0	0	0.19643	0.021364																							1	0	0	0	0	0	0
0.131783	IWB70992	IWB36601,IWB64755,IWB8225,IWB9264,IWB64756,IWB33441,IWB52121,IWB8649,IWB30569,IWB34969,IWB66123,IWB8504,IWB9821,IWB33425,IWB24299,IWB8393,IWB81339,IWB80860,IWB80757,IWB77610,IWB79707,IWB79893,IWB79257,IWB9193,IWB10472,IWB10525,IWB27239,IWB56716,IWB77130,IWB77317,IWB78561,IWB79362,IWB80018,IWB81101	88	0	165	Tdurum_contig42203_4051	IWB70992	5A	26.5058	0.00281	0.25594	0.1267	0.04737	0.0392	3	1	0	0	0.24117	0.0246633																							1	0	0	0	0	0	0
0.132296	IWB81101	IWB36601,IWB64755,IWB8225,IWB9264,IWB64756,IWB33441,IWB52121,IWB8649,IWB30569,IWB34969,IWB66123,IWB70992,IWB8504,IWB9821,IWB33425,IWB24299,IWB8393,IWB81339,IWB80860,IWB80757,IWB77610,IWB79707,IWB79893,IWB79257,IWB9193,IWB10472,IWB10525,IWB27239,IWB56716,IWB77130,IWB77317,IWB78561,IWB79362,IWB80018	88	0	328	wsnp_Ra_c323_681466	IWA7865	NA	NA	0.00277	0.25367	0.12633	0.04478	0.03934	3	1	0	0	0.19643	0.021364							0.461128	0.36015	0.725253	0.592997													1	0	0	0	0	0	0
0.132812	IWB9821	IWB36601,IWB64755,IWB8225,IWB9264,IWB64756,IWB33441,IWB52121,IWB8649,IWB30569,IWB34969,IWB66123,IWB70992,IWB8504,IWB33425,IWB24299,IWB8393,IWB81339,IWB80860,IWB80757,IWB77610,IWB79707,IWB79893,IWB79257,IWB9193,IWB10472,IWB10525,IWB27239,IWB56716,IWB77130,IWB77317,IWB78561,IWB79362,IWB80018,IWB81101	88	0	161	BS00066486_51	IWB9821	5A	26.5058	0.00249	0.25764	0.1469	0.03952	0.03629	3	1	0	0	0.19643	0.021364																							1	0	0	0	0	0	0
0.132812	IWB79257	IWB36601,IWB64755,IWB8225,IWB9264,IWB64756,IWB33441,IWB52121,IWB8649,IWB30569,IWB34969,IWB66123,IWB70992,IWB8504,IWB9821,IWB33425,IWB24299,IWB8393,IWB81339,IWB80860,IWB80757,IWB77610,IWB79707,IWB79893,IWB9193,IWB10472,IWB10525,IWB27239,IWB56716,IWB77130,IWB77317,IWB78561,IWB79362,IWB80018,IWB81101	88	0	171	wsnp_Ex_rep_c66733_65077608	IWA5295	5A	26.5058	0.00206	0.26369	0.19743	0.04211	0.03546	3	1	0	0	0.19643	0.021364							0.521966	0.517816	0.691868	0.610472													1	0	0	0	0	0	0
0.133858	IWB81339	IWB36601,IWB64755,IWB8225,IWB9264,IWB64756,IWB33441,IWB52121,IWB8649,IWB30569,IWB34969,IWB66123,IWB70992,IWB8504,IWB9821,IWB33425,IWB24299,IWB8393,IWB80860,IWB80757,IWB77610,IWB79707,IWB79893,IWB79257,IWB9193,IWB10472,IWB10525,IWB27239,IWB56716,IWB77130,IWB77317,IWB78561,IWB79362,IWB80018,IWB81101	88	0	159	wsnp_Ra_rep_c75364_72953286	IWA8201	5A	19.8928	0.00192	0.24963	0.22791	0.04088	0.03621	3	1	0	0	0.190459	0.0206697							0.454166	0.505396	0.598708	0.696681													1	0	0	0	0	0	0
0.133858	IWB80757	IWB36601,IWB64755,IWB8225,IWB9264,IWB64756,IWB33441,IWB52121,IWB8649,IWB30569,IWB34969,IWB66123,IWB70992,IWB8504,IWB9821,IWB33425,IWB24299,IWB8393,IWB81339,IWB80860,IWB77610,IWB79707,IWB79893,IWB79257,IWB9193,IWB10472,IWB10525,IWB27239,IWB56716,IWB77130,IWB77317,IWB78561,IWB79362,IWB80018,IWB81101	88	0	167	wsnp_Ku_rep_c102220_89250165	IWA7392	5A	26.5058	0.00175	0.25331	0.20726	0.0406	0.036	3	1	0	0	0.19643	0.021364							0.715332	0.584584	0.462955	0.862939													1	0	0	0	0	0	0
0.133858	IWB77317	IWB36601,IWB64755,IWB8225,IWB9264,IWB64756,IWB33441,IWB52121,IWB8649,IWB30569,IWB34969,IWB66123,IWB70992,IWB8504,IWB9821,IWB33425,IWB24299,IWB8393,IWB81339,IWB80860,IWB80757,IWB77610,IWB79707,IWB79893,IWB79257,IWB9193,IWB10472,IWB10525,IWB27239,IWB56716,IWB77130,IWB78561,IWB79362,IWB80018,IWB81101	88	0	325	wsnp_Ex_c23509_32746909	IWA2815	NA	NA	0.00215	0.24271	0.15084	0.0375	0.03366	3	1	0	0	0.114395	0.00897043							0.401642	0.38356	0.625735	0.693387													1	0	0	0	0	0	0
0.134387	IWB9264	IWB36601,IWB64755,IWB8225,IWB64756,IWB33441,IWB52121,IWB8649,IWB30569,IWB34969,IWB66123,IWB70992,IWB8504,IWB9821,IWB33425,IWB24299,IWB8393,IWB81339,IWB80860,IWB80757,IWB77610,IWB79707,IWB79893,IWB79257,IWB9193,IWB10472,IWB10525,IWB27239,IWB56716,IWB77130,IWB77317,IWB78561,IWB79362,IWB80018,IWB81101	88	0	151	BS00064371_51	IWB9264	5A	15.6087	0.00225	0.23712	0.14858	0.03642	0.03258	3	1	0	0	0.19643	0.021364							0.482091	0.522128	0.687692	0.661511													1	0	0	0	0	0	0
0.134387	IWB8649	IWB36601,IWB64755,IWB8225,IWB9264,IWB64756,IWB33441,IWB52121,IWB30569,IWB34969,IWB66123,IWB70992,IWB8504,IWB9821,IWB33425,IWB24299,IWB8393,IWB81339,IWB80860,IWB80757,IWB77610,IWB79707,IWB79893,IWB79257,IWB9193,IWB10472,IWB10525,IWB27239,IWB56716,IWB77130,IWB77317,IWB78561,IWB79362,IWB80018,IWB81101	88	0	156	BS00054690_51	IWB8649	5A	19.8928	0.00244	0.27168	0.1464	0.04083	0.03659	3	1	0	0	0.24092	0.0240027							0.459632	0.417238	0.832085	0.621754													1	0	0	0	0	0	0
0.134387	IWB33441	IWB36601,IWB64755,IWB8225,IWB9264,IWB64756,IWB52121,IWB8649,IWB30569,IWB34969,IWB66123,IWB70992,IWB8504,IWB9821,IWB33425,IWB24299,IWB8393,IWB81339,IWB80860,IWB80757,IWB77610,IWB79707,IWB79893,IWB79257,IWB9193,IWB10472,IWB10525,IWB27239,IWB56716,IWB77130,IWB77317,IWB78561,IWB79362,IWB80018,IWB81101	88	0	157	GENE-3524_570	IWB33441	5A	19.8928	0.00331	0.34251	0.14173	0.04731	0.03704	3	1	0	0																									0	0	0	0	0	0	0
0.141732	IWB24299	IWB36601,IWB64755,IWB8225,IWB9264,IWB64756,IWB33441,IWB52121,IWB8649,IWB30569,IWB34969,IWB66123,IWB70992,IWB8504,IWB8975,IWB9821,IWB33425,IWB8393,IWB81339,IWB80860,IWB80757,IWB77610,IWB79707,IWB79893,IWB79257,IWB9193,IWB10472,IWB10525,IWB27239,IWB56716,IWB77130,IWB77317,IWB78561,IWB79362,IWB80018,IWB81101	88	0	273	Excalibur_c25331_1224	IWB24299	NA	NA	0.00242	0.19716	0.04591	0.07669	0.0447	3	1	0	0	0.19643	0.021364																							1	0	0	0	0	0	0
0.143969	IWB78561	IWB36601,IWB64755,IWB8225,IWB9264,IWB64756,IWB33441,IWB52121,IWB8649,IWB30569,IWB34969,IWB66123,IWB70992,IWB8504,IWB8975,IWB9821,IWB33425,IWB24299,IWB8393,IWB81339,IWB80860,IWB80757,IWB77610,IWB79707,IWB79893,IWB79257,IWB9193,IWB10472,IWB10525,IWB27239,IWB56716,IWB77130,IWB77317,IWB79362,IWB80018,IWB81101	88	0	173	wsnp_Ex_c6117_10704945	IWA4424	5A	26.5058	0.00506	0.18487	0.03963	0.10321	0.04094	3	1	0	0	0.231118	0.0320398							0.697526	0.648059	0.610233	0.665075													1	0	0	0	0	0	0
0.145098	IWB34969	IWB36601,IWB64755,IWB8225,IWB9264,IWB64756,IWB33441,IWB52121,IWB8649,IWB30569,IWB66123,IWB70992,IWB8504,IWB8975,IWB9821,IWB33425,IWB24299,IWB8393,IWB81339,IWB80860,IWB80757,IWB77610,IWB79707,IWB79893,IWB79257,IWB9193,IWB10472,IWB10525,IWB27239,IWB56716,IWB77130,IWB77317,IWB78561,IWB79362,IWB80018,IWB81101	88	0	163	IAAV5061	IWB34969	5A	26.5058	0.00444	0.18639	0.04949	0.08785	0.03692	3	1	0	0	0.19643	0.021364							0.556282	0.548606	0.630477	0.648377													1	0	0	0	0	0	0
0.145098	IWB80860	IWB36601,IWB64755,IWB8225,IWB9264,IWB64756,IWB33441,IWB52121,IWB8649,IWB30569,IWB34969,IWB66123,IWB70992,IWB8504,IWB8975,IWB9821,IWB33425,IWB24299,IWB8393,IWB81339,IWB80757,IWB77610,IWB79707,IWB79893,IWB79257,IWB9193,IWB10472,IWB10525,IWB27239,IWB56716,IWB77130,IWB77317,IWB78561,IWB79362,IWB80018,IWB81101	88	0	166	wsnp_Ra_c10053_16636851	IWA7530	5A	26.5058	0.00444	0.18639	0.04949	0.08785	0.03692	3	1	0	0	0.19643	0.021364							0.482091	0.522128	0.687692	0.661511													1	0	0	0	0	0	0
0.145098	IWB79707	IWB36601,IWB64755,IWB8225,IWB9264,IWB64756,IWB33441,IWB52121,IWB8649,IWB30569,IWB34969,IWB66123,IWB70992,IWB8504,IWB8975,IWB9821,IWB33425,IWB24299,IWB8393,IWB81339,IWB80860,IWB80757,IWB77610,IWB79893,IWB79257,IWB9193,IWB10472,IWB10525,IWB27239,IWB56716,IWB77130,IWB77317,IWB78561,IWB79362,IWB80018,IWB81101	88	0	169	wsnp_JD_c20604_18293112	IWA5914	5A	26.5058	0.00444	0.18639	0.04949	0.08785	0.03692	3	1	0	0	0.19197	0.0264633																							1	0	0	0	0	0	0
0.145098	IWB8393	IWB36601,IWB64755,IWB8225,IWB9264,IWB64756,IWB33441,IWB52121,IWB8649,IWB30569,IWB34969,IWB66123,IWB70992,IWB8504,IWB8975,IWB9821,IWB33425,IWB24299,IWB81339,IWB80860,IWB80757,IWB77610,IWB79707,IWB79893,IWB79257,IWB9193,IWB10472,IWB10525,IWB27239,IWB56716,IWB77130,IWB77317,IWB78561,IWB79362,IWB80018,IWB81101	88	0	274	BS00045284_51	IWB8393	NA	NA	0.00444	0.18639	0.04949	0.08785	0.03692	3	1	0	0	0.19643	0.021364							0.491677	0.640254	0.633103	0.691969													1	0	0	0	0	0	0
0.146718	IWB30569	IWB36601,IWB64755,IWB8225,IWB9264,IWB64756,IWB33441,IWB52121,IWB8649,IWB34969,IWB66123,IWB70992,IWB8504,IWB8975,IWB9821,IWB33425,IWB24299,IWB8393,IWB81339,IWB80860,IWB80757,IWB77610,IWB79707,IWB79893,IWB79257,IWB9193,IWB10472,IWB10525,IWB27239,IWB56716,IWB77130,IWB77317,IWB78561,IWB79362,IWB80018,IWB81101	88	0	162	Excalibur_rep_c111965_658	IWB30569	5A	26.5058	0.00531	0.18881	0.04408	0.09392	0.04016	3	1	0	0	0.19643	0.021364							0.671844	0.583006	0.630518	0.641138													1	0	0	0	0	0	0
0.147287	IWB77130	IWB36601,IWB64755,IWB8225,IWB9264,IWB64756,IWB33441,IWB52121,IWB8649,IWB30569,IWB34969,IWB66123,IWB70992,IWB8504,IWB8975,IWB9821,IWB33425,IWB24299,IWB8393,IWB81339,IWB80860,IWB80757,IWB77610,IWB79707,IWB79893,IWB79257,IWB9193,IWB10472,IWB10525,IWB27239,IWB56716,IWB77317,IWB78561,IWB79362,IWB80018,IWB81101	88	0	172	wsnp_Ex_c20611_29693561	IWA2548	5A	26.5058	0.0049	0.18255	0.04053	0.09192	0.03619	3	1	0	0	0.19643	0.021364																							1	0	0	0	0	0	0
0.14786	IWB79893	IWB36601,IWB64755,IWB8225,IWB9264,IWB64756,IWB33441,IWB52121,IWB8649,IWB30569,IWB34969,IWB66123,IWB70992,IWB8504,IWB8975,IWB9821,IWB33425,IWB24299,IWB8393,IWB81339,IWB80860,IWB80757,IWB77610,IWB79707,IWB79257,IWB9193,IWB10472,IWB10525,IWB27239,IWB56716,IWB77130,IWB77317,IWB78561,IWB79362,IWB80018,IWB81101	88	0	170	wsnp_JD_c8448_9444839	IWA6196	5A	26.5058	0.00483	0.18074	0.04037	0.08904	0.03627	3	1	0	0	0.19643	0.021364							0.566632	0.498402	0.620009	0.685141													1	0	0	0	0	0	0
0.155642	IWB26332		92	0	189	Excalibur_c4244_1179	IWB26332	5B	68.3637	0.0067	0.01175	0.11697	0.62806	0.04737	3	1	0	0	0.289294	0.127477											0.847536	0.111878	0.212232	0.73459									0	0	0	0	0	0	0
0.335968	IWB8860	IWB70546	93	0	279	BS00062409_51	IWB8860	NA	NA	0.21218	0.00957	0.02674	0.04318	0.3578	3	1	0	0	0.899638	0.412155											0.0750959	0.690574	0.513199	0.960884									0	0	0	0	0	0	0
0.429134	IWB70546	IWB8860	93	0	194	Tdurum_contig35470_227	IWB70546	5B	143.548	0.26933	0.00565	0.0129	0.016	0.38153	3	1	0	0	0.899638	0.412155	0.398123	0.97867									0.359468	0.712918	0.750261	0.711158	0.935672	0.72955	0.519877	0.391849					0	0	0	0	0	0	0
0.0888031	IWB31327	IWB17109,IWB35501,IWB56845,IWB68613,IWB72426	94	0	202	Excalibur_rep_c82397_137	IWB31327	6A	71.7274	0.71384	0.00771	0.03534	0.08798	0.02066	3	1	0	0					0.115102	0.113226			0.11506	0.120819	0.186961	0.177788													0	0	0	0	0	0	0
0.0916031	IWB68613	IWB17109,IWB31327,IWB35501,IWB56845,IWB72426	94	0	205	Tdurum_contig17126_1477	IWB68613	6A	71.7274	0.66591	0.00737	0.01544	0.06743	0.02889	3	1	0	0					0.0690669	0.114266			0.100651	0.0945237	0.115179	0.171256													0	0	0	0	0	0	0
0.0923077	IWB56845	IWB17109,IWB31327,IWB35501,IWB68613,IWB72426	94	0	204	RAC875_c33523_648	IWB56845	6A	71.7274	0.68691	0.00544	0.01468	0.06603	0.022	3	1	0	0					0.112365	0.113354			0.0845532	0.0799096	0.0966634	0.130409													0	0	0	0	0	0	0
0.0926641	IWB35501	IWB17109,IWB31327,IWB56845,IWB68613,IWB72426	94	0	203	IAAV8577	IWB35501	6A	71.7274	0.69623	0.00536	0.01479	0.06152	0.02065	3	1	0	0					0.11193	0.150801			0.163715	0.158075	0.230673	0.237527													0	0	0	0	0	0	0
0.0926641	IWB72426	IWB17109,IWB31327,IWB35501,IWB56845,IWB68613	94	0	206	Tdurum_contig55124_310	IWB72426	6A	71.7274	0.69623	0.00536	0.01479	0.06152	0.02065	3	1	0	0					0.115102	0.113226			0.136892	0.147504	0.203655	0.243509													0	0	0	0	0	0	0
0.177866	IWB35971		95	0	207	IACX473	IWB35971	6A	103.504	0.02384	0.20712	0.11316	0.00409	0.04694	3	1	0	0																									0	0	0	0	0	0	0
0.351562	IWB81064	IWB10171,IWB18183,IWB27144,IWB29073,IWB51631,IWB5932,IWB60288,IWB8614,IWB11040,IWB1767,IWB37269,IWB56703,IWB63133,IWB7615,IWB11272,IWB76871,IWB77293,IWB78169,IWB78957,IWB80955,IWB81330	96	0	221	wsnp_Ra_c27839_37354085	IWA7818	6B	64.8216	0.18654	0.02771	0.00644	0.37509	0.01582	3	1	0	0			0.580027	0.948201			0.266898	0.274558					0.710376	0.629357	0.910711	0.449739	0.934211	0.314752	0.140046	0.235238					0	0	0	0	0	0	0
0.362934	IWB56703	IWB10171,IWB18183,IWB27144,IWB29073,IWB51631,IWB5932,IWB60288,IWB8614,IWB11040,IWB1767,IWB37269,IWB63133,IWB7615,IWB11272,IWB81064,IWB76871,IWB77293,IWB78169,IWB78957,IWB80955,IWB81330	96	0	219	RAC875_c32137_751	IWB56703	6B	64.8216	0.09477	0.03877	0.02365	0.41788	0.00881	3	1	0	0	0.413687	0.226811	0.558902	0.978721			0.220842	0.232518					0.624183	0.517421	0.88418	0.468781	0.934211	0.314752	0.140046	0.235238					0	0	0	0	0	0	0
0.364341	IWB1767	IWB10171,IWB18183,IWB27144,IWB29073,IWB51631,IWB5932,IWB60288,IWB8614,IWB11040,IWB37269,IWB56703,IWB63133,IWB7615,IWB11272,IWB81064,IWB76871,IWB77293,IWB78169,IWB78957,IWB80955,IWB81330	96	0	215	BobWhite_c23946_75	IWB1767	6B	64.8216	0.10725	0.04595	0.02893	0.37645	0.00403	3	1	0	0			0.558902	0.978721									0.623115	0.538499	0.811557	0.569223	0.934211	0.314752	0.140046	0.235238					0	0	0	0	0	0	0
0.364341	IWB77293	IWB10171,IWB18183,IWB27144,IWB29073,IWB51631,IWB5932,IWB60288,IWB8614,IWB11040,IWB1767,IWB37269,IWB56703,IWB63133,IWB7615,IWB11272,IWB81064,IWB76871,IWB78169,IWB78957,IWB80955,IWB81330	96	0	225	wsnp_Ex_c23122_32350412	IWA2780	6B	65.2726	0.10478	0.03225	0.02346	0.37093	0.00791	3	1	0	0			0.580027	0.948201			0.383873	0.336428					0.853872	0.766448	0.852338	0.817557	0.949082	0.520295	0.119415	0.159116					0	0	0	0	0	0	0
0.365759	IWB18183	IWB10171,IWB27144,IWB29073,IWB51631,IWB5932,IWB60288,IWB8614,IWB11040,IWB1767,IWB37269,IWB56703,IWB63133,IWB7615,IWB11272,IWB81064,IWB76871,IWB77293,IWB78169,IWB78957,IWB80955,IWB81330	96	0	211	D_GBB4FNX01BO9N8_336	IWB18183	6B	64.7074	0.11899	0.03813	0.02881	0.3298	0.00349	3	1	0	0			0.580027	0.948201			0.13972	0.289187					0.623115	0.538499	0.811557	0.569223	0.934211	0.314752	0.140046	0.235238					0	0	0	0	0	0	0
0.367188	IWB51631	IWB10171,IWB18183,IWB27144,IWB29073,IWB5932,IWB60288,IWB8614,IWB11040,IWB1767,IWB37269,IWB56703,IWB63133,IWB7615,IWB11272,IWB81064,IWB76871,IWB77293,IWB78169,IWB78957,IWB80955,IWB81330	96	0	212	Ra_c26497_381	IWB51631	6B	64.7074	0.11216	0.04697	0.03844	0.32762	0.00668	3	1	0	0			0.558902	0.978721			0.266898	0.274558																	0	0	0	0	0	0	0
0.367188	IWB60288	IWB10171,IWB18183,IWB27144,IWB29073,IWB51631,IWB5932,IWB8614,IWB11040,IWB1767,IWB37269,IWB56703,IWB63133,IWB7615,IWB11272,IWB81064,IWB76871,IWB77293,IWB78169,IWB78957,IWB80955,IWB81330	96	0	213	RAC875_c7110_2706	IWB60288	6B	64.7074	0.11216	0.04697	0.03844	0.32762	0.00668	3	1	0	0			0.580027	0.948201			0.266898	0.274558					0.570781	0.470263	0.79876	0.448516	0.97569	0.371372	0.110444	0.177127					0	0	0	0	0	0	0
0.367188	IWB7615	IWB10171,IWB18183,IWB27144,IWB29073,IWB51631,IWB5932,IWB60288,IWB8614,IWB11040,IWB1767,IWB37269,IWB56703,IWB63133,IWB11272,IWB81064,IWB76871,IWB77293,IWB78169,IWB78957,IWB80955,IWB81330	96	0	216	BS00026203_51	IWB7615	6B	64.8216	0.11216	0.04697	0.03844	0.32762	0.00668	3	1	0	0			0.580027	0.948201			0.380239	0.374654					0.447112	0.481824	0.775791	0.502435	0.980195	0.225086	0.182565	0.271651					0	0	0	0	0	0	0
0.367188	IWB37269	IWB10171,IWB18183,IWB27144,IWB29073,IWB51631,IWB5932,IWB60288,IWB8614,IWB11040,IWB1767,IWB56703,IWB63133,IWB7615,IWB11272,IWB81064,IWB76871,IWB77293,IWB78169,IWB78957,IWB80955,IWB81330	96	0	218	JD_c2691_2946	IWB37269	6B	64.8216	0.11216	0.04697	0.03844	0.32762	0.00668	3	1	0	0			0.580027	0.948201																					0	0	0	0	0	0	0
0.367188	IWB63133	IWB10171,IWB18183,IWB27144,IWB29073,IWB51631,IWB5932,IWB60288,IWB8614,IWB11040,IWB1767,IWB37269,IWB56703,IWB7615,IWB11272,IWB81064,IWB76871,IWB77293,IWB78169,IWB78957,IWB80955,IWB81330	96	0	220	RAC875_rep_c78572_78	IWB63133	6B	64.8216	0.11216	0.04697	0.03844	0.32762	0.00668	3	1	0	0			0.600786	0.988265			0.260635	0.248118					0.46688	0.457225	0.709353	0.732627	0.980195	0.225086	0.182565	0.271651					0	0	0	0	0	0	0
0.370079	IWB78169	IWB10171,IWB18183,IWB27144,IWB29073,IWB51631,IWB5932,IWB60288,IWB8614,IWB11040,IWB1767,IWB37269,IWB56703,IWB63133,IWB7615,IWB11272,IWB81064,IWB76871,IWB77293,IWB78957,IWB80955,IWB81330	96	0	214	wsnp_Ex_c44857_50804565	IWA3917	6B	64.7074	0.11288	0.04038	0.0438	0.21201	0.00747	3	1	0	0			0.580027	0.948201			0.304486	0.27203					0.383129	0.412716	0.829715	0.510294	0.934211	0.314752	0.140046	0.235238					0	0	0	0	0	0	0
0.371094	IWB78957	IWB10171,IWB18183,IWB27144,IWB29073,IWB51631,IWB5932,IWB60288,IWB8614,IWB11040,IWB1767,IWB37269,IWB56703,IWB63133,IWB7615,IWB11272,IWB81064,IWB76871,IWB77293,IWB78169,IWB80955,IWB81330	96	0	223	wsnp_Ex_c9470_15701734	IWA4924	6B	64.8216	0.09566	0.04943	0.04663	0.19422	0.00778	3	1	0	0			0.580027	0.948201																					0	0	0	0	0	0	0
0.372093	IWB11040	IWB10171,IWB18183,IWB27144,IWB29073,IWB51631,IWB5932,IWB60288,IWB8614,IWB1767,IWB37269,IWB56703,IWB63133,IWB7615,IWB11272,IWB81064,IWB76871,IWB77293,IWB78169,IWB78957,IWB80955,IWB81330	96	0	217	BS00078932_51	IWB11040	6B	64.8216	0.12371	0.04889	0.04902	0.37218	0.00717	3	1	0	0			0.613441	0.966251			0.266898	0.274558																	0	0	0	0	0	0	0
0.372093	IWB11272	IWB10171,IWB18183,IWB27144,IWB29073,IWB51631,IWB5932,IWB60288,IWB8614,IWB11040,IWB1767,IWB37269,IWB56703,IWB63133,IWB7615,IWB81064,IWB76871,IWB77293,IWB78169,IWB78957,IWB80955,IWB81330	96	0	224	BS00082760_51	IWB11272	6B	65.2726	0.12371	0.04889	0.04902	0.37218	0.00717	3	1	0	0			0.558902	0.978721			0.226104	0.268274					0.623115	0.538499	0.811557	0.569223	0.771572	0.376137	0.216107	0.257758					0	0	0	0	0	0	0
0.375969	IWB76871	IWB10171,IWB18183,IWB27144,IWB29073,IWB51631,IWB5932,IWB60288,IWB8614,IWB11040,IWB1767,IWB37269,IWB56703,IWB63133,IWB7615,IWB11272,IWB81064,IWB77293,IWB78169,IWB78957,IWB80955,IWB81330	96	0	222	wsnp_Ex_c1725_3267186	IWA2198	6B	64.8216	0.10529	0.03856	0.04791	0.23423	0.00575	3	1	0	0			0.53473	0.931927			0.261222	0.281901																	0	0	0	0	0	0	0
0.129771	IWB23897	IWB73728,IWB24414,IWB56066,IWB571,IWB80926	97	0	226	Excalibur_c22998_621	IWB23897	6B	67.2402	0.35815	0.02196	0.00567	0.214	0.01317	3	1	0	0																									0	0	0	0	0	0	0
0.316206	IWB34038	IWB5820	98	0	234	GENE-4606_1208	IWB34038	7A	45.1361	0.97611	0.02613	0.00993	0.01609	0.0924	3	1	0	0																									0	0	0	0	0	0	0
0.26378	IWB78994	IWB35941	100	0	257	wsnp_Ex_c9909_16316813	IWA4977	7B	53.224	0.8866	0.04741	0.00836	0.02848	0.10932	3	1	0	0	0.905824	0.231029											0.21778	0.249481	0.955581	0.206241	0.692526	0.675491	0.958556	0.935926	0.526632	0.704502	0.63082	0.242532	0	0	0	0	0	0	0
0.136752	IWB5558	IWB71551,IWB80240,IWB81310	101	0	277	BobWhite_rep_c65669_525	IWB5558	NA	NA	0.0428	0.04035	0.50234	0.22349	0.00627	3	1	0	0																									0	0	0	0	0	0	0
0.0687023	IWB9796		102	0	281	BS00066404_51	IWB9796	NA	NA	0.06086	0.01768	0.03621	0.07256	0.00282	3	1	0	0																									0	0	0	0	0	0	0
0.0574713	IWB28814	IWB43315	103	0	293	Excalibur_c76758_798	IWB28814	NA	NA	0.00024044	0.01261	0.01224	0.22541	0.4052	3	1	1	0																					0.837862	0.757424	0.899452	0.331154	0	0	0	0	0	0	0
0.0576923	IWB43315	IWB28814	103	0	301	Kukri_c26605_854	IWB43315	NA	NA	0.00025118	0.01319	0.01182	0.2336	0.40591	3	1	1	0																									0	0	0	0	0	0	0
0.10728	IWB44254		104	0	302	Kukri_c33828_801	IWB44254	NA	NA	0.20963	0.00045981	0.12961	0.04164	0.03474	3	1	1	0																									0	0	0	0	0	0	0
0.0687023	IWB38458		106	0	338	Ku_c1454_984	IWB38458	NA	NA	0.03241	0.00186	0.04816	0.49146	0.03946	4	1	0	0			0.303396	0.437541																					0	0	0	0	0	0	0
[truncated: 2 more columns]

## Sheet: KW
MAF	UniqSNP	SNPinLD	LD_group	Validated	Order	SNP Full name	SNP	Chr	Pos	Dav14_Irr	Imp13_Dry	Imp13_Irr	Imp14_Dry	Imp14_Irr	Obr13_Dry	Obr13_Irr	Obr14_Dry	Obr14_Irr	N0.05	N0.01	N0.001	Highly_Significant	DD_2014	DD_2015	LR23_2014	LR23_2015	LR3_2014	LR3_2015	PBW343_2014	PBW343_2015	RAC875_Dry_Imp2015	RAC875_Irr_Imp2015	RAC875_Dry_Davis2015	RAC875_Dry_Davis2015	RSI5_Dry_Imp2015	RSI5_Irr_Imp2015	RSI5_Dry_Davis2015	RSI5_Dry_Davis2015	UC1036_Dry_Imp2015	UC1036_Irr_Imp2015	UC1036_Dry_Davis2015	UC1036_Dry_Davis2015	UC1419_Dry_Imp2015	UC1419_Irr_Imp2015	UC1419_Dry_Davis2015	UC1419_Dry_Davis2015	DD	LR23	LR3
0.253061	IWB704	IWB32502	1	0	789	BobWhite_c14812_828	IWB704	7B	64.4123	0.00977	0.01013	0.0264	0.04146	0.02525	0.034	0.01343	0.27756	0.00524	8	2	0	0			0.134582	0.11436	0.170937	0.926686																			0	0	0
0.339844	IWB32502	IWB704	1	0	790	GENE-1477_748	IWB32502	7B	65.4399	0.0006849	0.00648	0.00545	0.00148	0.00281	0.04243	0.00233	0.01732	0.00365	9	7	1	1																									0	0	0
0.116732	IWB6511	IWB10186,IWB33830,IWB36012,IWB36195,IWB5848,IWB6191,IWB62830,IWB63294,IWB8206,IWB35180	2	0	628	BS00012028_51	IWB6511	6A	84.6607	0.02248	0.0135	0.00332	0.02293	0.00167	0.24574	0.00074708	0.00249	0.00482	8	5	1	1																									0	0	0
0.0689655	IWB10372	IWB6256,IWB6834,IWB12177,IWB36372,IWB71903	3	0	885	BS00069045_51	IWB10372	NA	NA	0.15099	0.1986	0.11277	0.32899	0.00143	0.44947	0.00991	0.03351	0.00571	4	3	0	0	0.987823	0.597793																							0	0	0
0.0992366	IWB43583	IWB6834,IWB12177,IWB71903	3	0	160	Kukri_c28631_607	IWB43583	1B	79.7741	0.04093	0.24768	0.2168	0.03847	0.06027	0.02919	0.00256	0.07868	0.00406	5	2	0	0																									0	0	0
0.0842912	IWB62540	IWB31190,IWB12026,IWB65800	4	0	303	RAC875_rep_c69171_92	IWB62540	3B	8.94878	0.11371	0.96111	0.00080441	0.13789	0.0679	0.21083	0.02672	0.08446	0.01946	3	1	1	0									0.5106	0.938998	0.675527	0.0146111													0	0	0
0.123506	IWB12026	IWB62540,IWB31190	4	0	320	BS00098161_51	IWB12026	3D	4.56078	0.0101	0.50319	0.00134	0.32404	0.20047	0.09275	0.00683	0.1414	0.01105	4	2	0	0																									0	0	0
0.173745	IWB31190	IWB62540,IWB12026	4	0	304	Excalibur_rep_c71645_94	IWB31190	3B	9.69889	0.00313	0.08714	0.00070801	0.11278	0.019	0.00443	3.34e-05	0.06564	0.00075812	6	5	3	1	0.110675	0.247187																							0	0	0
0.135659	IWB11305	IWB71455,IWB38892,IWB39750,IWB11656,IWB9000,IWB8740,IWB80629	5	0	888	BS00083507_51	IWB11305	NA	NA	0.00505	0.39893	0.0605	0.43763	0.23204	0.02464	0.2405	0.02001	0.04079	4	1	0	0																									0	0	0
0.136187	IWB8740	IWB71455,IWB11656,IWB9000,IWB11305	5	0	930	BS00058591_51	IWB8740	NA	NA	0.00816	0.23879	0.01803	0.86477	0.1316	0.03988	0.02242	0.00504	0.00384	6	3	0	0													0.502844	0.277564	0.876935	0.962559									0	0	0
0.151163	IWB11656	IWB9000,IWB8740,IWB11305,IWB80629	5	0	404	BS00090309_51	IWB11656	5A	53.465	0.00521	0.17911	0.08261	0.71318	0.16869	0.0967	0.20285	0.03464	0.01424	3	1	0	0													0.521298	0.224743	0.830157	0.974241									0	0	0
0.167315	IWB9000	IWB38892,IWB39750,IWB11656,IWB8740,IWB11305,IWB80629	5	0	405	BS00063095_51	IWB9000	5A	53.8465	0.00055112	0.08519	0.00082041	0.46465	0.03756	0.00137	0.01653	0.00098852	0.00042355	7	5	4	1													0.521298	0.224743	0.830157	0.974241									0	0	0
0.21875	IWB38892	IWB71455,IWB39750,IWB9000,IWB11305,IWB80629	5	0	401	Ku_c24324_850	IWB38892	5A	53.2513	0.00234	0.12502	0.00454	0.62639	0.34277	0.00056617	0.02071	0.02454	0.02161	6	3	1	0													0.521298	0.224743	0.830157	0.974241									0	0	0
0.21875	IWB39750	IWB71455,IWB38892,IWB9000,IWB11305,IWB80629	5	0	402	Ku_c6319_201	IWB39750	5A	53.2513	0.00234	0.12502	0.00454	0.62639	0.34277	0.00056617	0.02071	0.02454	0.02161	6	3	1	0													0.389815	0.519973	0.935629	0.954843									0	0	0
0.2249	IWB80629	IWB71455,IWB38892,IWB39750,IWB11656,IWB9000,IWB11305	5	0	403	wsnp_Ku_c6319_11093041	IWA7220	5A	53.2513	0.00239	0.1263	0.00522	0.59108	0.38058	0.00081203	0.02255	0.03128	0.02104	6	3	1	0																									0	0	0
0.296875	IWB71455	IWB21822,IWB48181,IWB38892,IWB39750,IWB79434,IWB8740,IWB11305,IWB80629	5	0	377	Tdurum_contig43874_1129	IWB71455	5A	49.0111	0.00919	0.85534	0.02936	0.5124	0.19972	0.01255	0.02313	0.04635	0.02867	6	1	0	0													0.282185	0.425201	0.844836	0.773211									0	0	0
0.103175	IWB73654	IWB41283,IWB45770,IWB66345,IWB8079,IWB5012,IWB10626,IWB39882,IWB43367,IWB70871,IWB322,IWB3245,IWB6510,IWB49082,IWB71426	6	0	598	Tdurum_contig83933_258	IWB73654	6A	79.0751	0.10342	0.21472	0.0759	0.12648	0.02771	0.04336	0.01861	0.02484	0.00103	5	1	0	0	0.660397	0.941421	0.537929	0.0981906	0.380037	0.788257	0.861186	0.344264	0.771803	0.0422131	0.348552	0.830547	0.177954	0.319483	0.736326	0.18366	0.23441	0.36676	0.29326	0.793219	0.927218	0.140748	0.117953	0.0680556	0	0	0
0.105469	IWB66345	IWB41283,IWB45770,IWB73654,IWB8079,IWB5012,IWB10626,IWB39882,IWB43367,IWB70871,IWB322,IWB3245,IWB6510,IWB49082,IWB71426	6	0	594	Tdurum_contig10205_807	IWB66345	6A	79.0751	0.1034	0.21872	0.0543	0.13977	0.03618	0.03128	0.0233	0.02343	0.00107	5	1	0	0	0.714812	0.997274	0.457329	0.106143	0.380037	0.788257			0.548651	0.258248	0.306942	0.846762	0.857426	0.464894	0.603186	0.93436	0.262941	0.188041	0.412117	0.970676	0.661551	0.387694	0.0708184	0.0678049	0	0	0
0.108527	IWB3245	IWB41283,IWB45770,IWB66345,IWB73654,IWB5012,IWB10626,IWB39882,IWB43367,IWB70871,IWB322,IWB6510,IWB25244,IWB49082,IWB71426	6	0	926	BobWhite_c4255_127	IWB3245	NA	NA	0.0358	0.06872	0.08154	0.01695	0.05448	0.04533	8.82e-05	0.00348	0.00307	6	3	1	0	0.665404	0.705791	0.467483	0.0975918	0.62424	0.891576	0.913639	0.742688																	0	0	0
0.109375	IWB322	IWB41283,IWB45770,IWB66345,IWB73654,IWB5012,IWB39882,IWB3245,IWB6510,IWB49082,IWB71426	6	0	827	BobWhite_c1221_367	IWB322	NA	NA	0.17802	0.12801	0.16894	0.20417	0.22064	0.16017	0.0014	0.04792	0.01458	3	1	0	0	0.807087	0.889535	0.314079	0.0931509	0.700502	0.667891	0.769381	0.647376																	0	0	0
0.111538	IWB5012	IWB41283,IWB45770,IWB66345,IWB73654,IWB8079,IWB10626,IWB39882,IWB43367,IWB70871,IWB322,IWB3245,IWB6510,IWB49082,IWB71426	6	0	625	BobWhite_rep_c52550_1285	IWB5012	6A	84.1122	0.11516	0.42143	0.3505	0.09373	0.17625	0.00713	0.00738	0.01582	0.0022	4	3	0	0	0.845706	0.968383	0.237202	0.0375593	0.386523	0.313887			0.649096	0.215994	0.208584	0.754018	0.524916	0.223665	0.574497	0.112188	0.526422	0.283615	0.219077	0.994113	0.73594	0.0935136	0.0625578	0.376069	0	1	0
0.113281	IWB41283	IWB45770,IWB66345,IWB73654,IWB8079,IWB5012,IWB10626,IWB39882,IWB43367,IWB70871,IWB322,IWB3245,IWB6510,IWB25244,IWB49082,IWB71426	6	0	602	Kukri_c14877_303	IWB41283	6A	79.0751	0.11697	0.06563	0.04482	0.08251	0.04443	0.03231	0.04219	0.03293	0.0014	6	1	0	0	0.879221	0.809527	0.480512	0.0989632	0.155989	0.684367			0.635895	0.0771428	0.63822	0.979398	0.290934	0.222846	0.623502	0.642725	0.278596	0.305521	0.417511	0.874747	0.901779	0.0812592	0.0641738	0.129319	0	0	0
0.125984	IWB49082	IWB41283,IWB45770,IWB66345,IWB73654,IWB5012,IWB322,IWB3245,IWB6510,IWB25244,IWB71426	6	0	944	Kukri_rep_c105296_156	IWB49082	NA	NA	0.0415	0.09905	0.02131	0.05118	0.01612	0.04302	0.00010326	0.00241	9.86e-05	7	3	2	0	0.884059	0.902864	0.64004	0.395283	0.352372	0.304973	0.849608	0.212401																	0	0	0
0.137931	IWB6510	IWB41283,IWB45770,IWB66345,IWB73654,IWB5012,IWB322,IWB3245,IWB25244,IWB49082	6	0	939	BS00012025_51	IWB6510	NA	NA	0.03225	0.085	0.02497	0.06373	0.0155	0.02671	5.56e-05	0.00333	4.08e-05	7	3	2	0	0.711391	0.798021	0.514825	0.294366	0.420964	0.208917	0.849608	0.212401																	0	0	0
0.13834	IWB39882	IWB41283,IWB66345,IWB73654,IWB8079,IWB5012,IWB10626,IWB40151,IWB43367,IWB70871,IWB322,IWB3245	6	0	629	Ku_c69999_111	IWB39882	6A	85.0722	0.21218	0.08602	0.17892	0.01407	0.13381	0.02527	0.0047	0.00731	0.01972	5	2	0	0	0.915494	0.988034	0.468319	0.199671	0.610414	0.241312	0.874905	0.357878	0.504859	0.0867987	0.577666	0.586409	0.779711	0.176331	0.892014	0.0361789	0.0904612	0.254145	0.21624	0.607825	0.772911	0.0749528	0.276659	0.235	0	0	0
0.14902	IWB10626	IWB41283,IWB66345,IWB73654,IWB8079,IWB5012,IWB39882,IWB40151,IWB43367,IWB70871,IWB3245	6	0	637	BS00072903_51	IWB10626	6A	85.0722	0.05821	0.03567	0.0196	0.00075356	0.01683	0.00444	0.0006136	0.00371	0.0012	8	5	2	1	0.945615	0.950131	0.456264	0.321366	0.460039	0.288688	0.985891	0.302077																	0	0	0
0.150198	IWB25244	IWB41283,IWB3245,IWB6510,IWB49082	6	0	893	Excalibur_c32711_504	IWB25244	NA	NA	0.16214	0.04784	0.04774	0.19667	0.06937	0.10861	0.00698	0.0568	0.00964	4	2	0	0	0.889132	0.917953	0.524345	0.310911	0.346915	0.189605	0.849608	0.212401	0.52254	0.163816	0.437977	0.778356	0.6533	0.129779	0.49021	0.0271434	0.0680297	0.227533	0.255868	0.521583					0	0	0
0.152941	IWB43367	IWB41283,IWB66345,IWB73654,IWB8079,IWB5012,IWB10626,IWB39882,IWB40151,IWB70871,IWB3245	6	0	636	Kukri_c2700_1137	IWB43367	6A	85.0722	0.07001	0.01075	0.02044	0.00059347	0.01606	0.00492	0.00068923	0.00331	0.00122	8	5	2	1	0.945615	0.950131	0.424304	0.274546	0.415716	0.244352	0.985891	0.302077	0.373102	0.0382268	0.924097	0.861636	0.912097	0.3029	0.458769	0.338641	0.0904612	0.254145	0.21624	0.607825	0.746503	0.0538729	0.346875	0.418955	0	0	0
0.152941	IWB70871	IWB41283,IWB66345,IWB73654,IWB8079,IWB5012,IWB10626,IWB39882,IWB40151,IWB43367,IWB3245	6	0	638	Tdurum_contig42125_5692	IWB70871	6A	85.0722	0.07001	0.01075	0.02044	0.00059347	0.01606	0.00492	0.00068923	0.00331	0.00122	8	5	2	1	0.889365	0.877545	0.591296	0.366083	0.529029	0.335398	0.985891	0.302077	0.418456	0.0253056	0.882738	0.761863	0.779711	0.176331	0.892014	0.0361789	0.0904612	0.254145	0.21624	0.607825	0.711856	0.0844726	0.251791	0.263167	0	0	0
0.214844	IWB71426	IWB17109,IWB41283,IWB45770,IWB66345,IWB73654,IWB8079,IWB5012,IWB48308,IWB322,IWB3245,IWB49082	6	0	945	Tdurum_contig43479_952	IWB71426	NA	NA	0.02828	0.04456	0.02528	0.09512	0.05876	0.04071	0.00691	0.03084	0.00218	7	2	0	0	0.863774	0.916022	0.457329	0.106143	0.321709	0.762291																			0	0	0
0.216535	IWB45770	IWB17109,IWB41283,IWB66345,IWB73654,IWB8079,IWB5012,IWB322,IWB3245,IWB6510,IWB49082,IWB71426	6	0	604	Kukri_c4750_452	IWB45770	6A	79.0751	0.04808	0.04491	0.0322	0.10565	0.05993	0.03106	0.00725	0.0273	0.00176	7	2	0	0	0.552157	0.880016	0.457329	0.106143	0.264165	0.841322																			0	0	0
0.266932	IWB8079	IWB17109,IWB41283,IWB45770,IWB66345,IWB73654,IWB5012,IWB10626,IWB39882,IWB40151,IWB43367,IWB70871,IWB71426	6	0	624	BS00037006_51	IWB8079	6A	83.7298	0.47008	0.14849	0.11664	0.14839	0.03023	0.00027965	0.05025	0.0703	0.04006	3	1	1	0	0.780258	0.953369	0.246281	0.0422657	0.356745	0.349047																			0	1	0
0.375	IWB40151	IWB8079,IWB45422,IWB10626,IWB39882,IWB41930,IWB43367,IWB48308,IWB70871,IWB77657,IWB80314,IWB80315,IWB80413	6	0	634	Ku_c9262_902	IWB40151	6A	85.0722	0.07504	0.01662	0.01458	0.0062	0.06537	0.00596	0.0003392	0.00041922	0.00112	7	5	2	1					0.48054	0.291065	0.785064	0.372818					0.799377	0.073533	0.755378	0.0178567	0.122685	0.42055	0.209574	0.618698	0.830325	0.0584776	0.269752	0.268839	0	0	0
0.422925	IWB45422	IWB40151,IWB41930,IWB48308,IWB77657,IWB80314,IWB80315,IWB80413	6	0	626	Kukri_c44260_577	IWB45422	6A	84.1122	0.08677	0.01573	0.10812	0.00857	0.17875	0.03597	0.00242	0.00293	0.01059	6	3	0	0							0.985891	0.302077									0.0904612	0.254145	0.21624	0.607825	0.711856	0.0844726	0.251791	0.263167	0	0	0
0.422925	IWB80315	IWB45422,IWB40151,IWB41930,IWB48308,IWB77657,IWB80314,IWB80413	6	0	632	wsnp_Ku_c2700_5121383	IWA6812	6A	85.0722	0.08677	0.01573	0.10812	0.00857	0.17875	0.03597	0.00242	0.00293	0.01059	6	3	0	0							0.985891	0.302077									0.0807448	0.205009	0.246508	0.590542	0.512974	0.129706	0.283387	0.252981	0	0	0
0.425197	IWB80413	IWB45422,IWB40151,IWB41930,IWB48308,IWB77657,IWB80314,IWB80315	6	0	633	wsnp_Ku_c3450_6387847	IWA6938	6A	85.0722	0.08208	0.01475	0.09799	0.00782	0.16637	0.03188	0.00195	0.00265	0.00915	6	4	0	1							0.973853	0.395509									0.0784164	0.441396	0.351694	0.640068	0.608527	0.071527	0.295097	0.254169	0	0	0
0.425781	IWB80314	IWB45422,IWB40151,IWB41930,IWB48308,IWB77657,IWB80315,IWB80413	6	0	627	wsnp_Ku_c2700_5121331	IWA6811	6A	84.1122	0.0762	0.01953	0.1559	0.00554	0.16386	0.04049	0.00161	0.0024	0.009	6	4	0	1							0.985891	0.302077									0.068123	0.157246	0.239332	0.608703	0.57103	0.148728	0.231576	0.2629	0	0	0
0.431907	IWB48308	IWB45422,IWB40151,IWB41930,IWB77657,IWB80314,IWB80315,IWB80413,IWB71426	6	0	631	Kukri_c9262_401	IWB48308	6A	85.0722	0.05308	0.01435	0.0819	0.00741	0.15935	0.0392	0.00225	0.00307	0.01019	6	3	0	0							0.816803	0.214953									0.0910228	0.112375	0.185072	0.58751	0.57103	0.148728	0.231576	0.2629	0	0	0
0.434109	IWB41930	IWB45422,IWB40151,IWB48308,IWB77657,IWB80314,IWB80315,IWB80413	6	0	635	Kukri_c18260_345	IWB41930	6A	85.0722	0.03688	0.01168	0.06176	0.00782	0.16052	0.02826	0.00148	0.00253	0.01123	7	3	0	0							0.78344	0.220766																	0	0	0
0.434783	IWB77657	IWB45422,IWB40151,IWB41930,IWB48308,IWB80314,IWB80315,IWB80413	6	0	630	wsnp_Ex_c30264_39202224	IWA3269	6A	85.0722	0.10335	0.04067	0.13235	0.01629	0.2102	0.05277	0.0018	0.00331	0.01086	5	2	0	0							0.967704	0.273175																	0	0	0
0.0536398	IWB81553	IWB25289,IWB72545,IWB74062,IWB29025,IWB48707,IWB58992,IWB30637,IWB3400,IWB43890,IWB44326,IWB52106,IWB65254,IWB66116,IWB42078,IWB56366,IWB65840,IWB5705,IWB51469,IWB66332	7	0	449	wsnp_RFL_Contig4207_4836784	IWA8569	5B	43.5618	0.01152	0.26583	0.01411	0.3728	0.06078	0.03052	1.98e-05	0.12982	0.00025489	5	2	2	0	0.363509	0.500747	0.390978	0.335968																					0	0	0
0.0727969	IWB30637	IWB25289,IWB72545,IWB74062,IWB29025,IWB48707,IWB58992,IWB43890,IWB44326,IWB52106,IWB65254,IWB66116,IWB42078,IWB56366,IWB65840,IWB51469,IWB81553,IWB66332	7	0	447	Excalibur_rep_c113602_93	IWB30637	5B	43.5618	0.03736	0.28886	0.03861	0.7747	0.28592	0.30163	0.00164	0.09702	0.03988	4	1	0	0	0.437213	0.405749																							0	0	0
0.0727969	IWB44326	IWB25289,IWB72545,IWB74062,IWB29025,IWB48707,IWB58992,IWB30637,IWB43890,IWB52106,IWB65254,IWB66116,IWB42078,IWB56366,IWB65840,IWB51469,IWB81553,IWB66332	7	0	448	Kukri_c34434_1037	IWB44326	5B	43.5618	0.03736	0.28886	0.03861	0.7747	0.28592	0.30163	0.00164	0.09702	0.03988	4	1	0	0	0.437213	0.405749																							0	0	0
0.0842912	IWB65254	IWB29025,IWB48707,IWB58992,IWB30637,IWB3400,IWB43890,IWB44326,IWB52106,IWB66116,IWB42078,IWB56366,IWB65840,IWB81553	7	0	444	RFL_Contig707_2297	IWB65254	5B	43.5618	0.00489	0.43078	0.01518	0.80758	0.19937	0.09977	6.02e-05	0.1056	0.00592	4	3	1	0																									0	0	0
0.0842912	IWB52106	IWB29025,IWB48707,IWB58992,IWB30637,IWB3400,IWB43890,IWB44326,IWB65254,IWB66116,IWB42078,IWB56366,IWB65840,IWB81553	7	0	445	Ra_c44540_304	IWB52106	5B	43.5618	0.00489	0.43078	0.01518	0.80758	0.19937	0.09977	6.02e-05	0.1056	0.00592	4	3	1	0	0.40166	0.619363																							0	0	0
0.0842912	IWB42078	IWB29025,IWB48707,IWB58992,IWB30637,IWB3400,IWB43890,IWB44326,IWB52106,IWB65254,IWB66116,IWB56366,IWB65840,IWB81553	7	0	465	Kukri_c19116_170	IWB42078	5B	45.5029	0.00489	0.43078	0.01518	0.80758	0.19937	0.09977	6.02e-05	0.1056	0.00592	4	3	1	0	0.437213	0.405749																							0	0	0
0.0849421	IWB65840	IWB29025,IWB48707,IWB58992,IWB30637,IWB3400,IWB43890,IWB44326,IWB52106,IWB65254,IWB66116,IWB42078,IWB56366,IWB81553	7	0	464	TA004455-0314	IWB65840	5B	45.5029	0.00494	0.442	0.01629	0.78936	0.20607	0.10374	7.11e-05	0.11259	0.00663	4	3	1	0																									0	0	0
0.124498	IWB5705	IWB29025,IWB48707,IWB58992,IWB3400,IWB7194,IWB39735,IWB81553,IWB76914,IWB7418	7	0	466	BobWhite_s66944_58	IWB5705	5B	46.4653	0.16322	0.82929	0.04219	0.07638	0.08375	0.23828	0.00425	0.0786	0.0079	3	2	0	0																									0	0	0
0.174419	IWB39735	IWB5705	7	0	468	Ku_c6193_821	IWB39735	5B	49.0083	0.00193	0.44463	0.80159	0.04195	0.00838	0.41216	0.20983	0.51448	0.07649	3	2	0	0																									0	0	0
0.367188	IWB7194	IWB17109,IWB71672,IWB5705	7	0	467	BS00022652_51	IWB7194	5B	46.4653	0.0622	0.12408	0.04888	0.32637	0.21971	0.03296	0.46922	0.18927	0.00453	3	1	0	0													0.597324	0.694364	0.238919	0.35491									0	0	0
0.295276	IWB44389	IWB31103,IWB75450,IWB75652,IWB77312,IWB77936	8	0	727	Kukri_c34967_226	IWB44389	6D	83.4415	0.37065	0.14617	0.04246	0.61125	0.00281	0.05854	0.0363	0.05545	0.01894	4	1	0	0	0.379931	0.498213					0.0132747	0.811015					0.0431388	0.898218	0.405215	0.984858					0.222393	0.9422	0.304776	0.00197322	0	0	0
0.297297	IWB75652	IWB31103,IWB44389,IWB75450,IWB77312,IWB77936	8	0	729	wsnp_BF428701D_Ta_1_1	IWA458	6D	83.4415	0.13941	0.0183	0.00724	0.43827	4.0082e-05	0.12116	0.02825	0.02176	0.00612	6	3	1	0							0.0476249	0.61146																	0	0	0
0.302326	IWB31103	IWB44389,IWB75450,IWB75652,IWB77312,IWB77936	8	0	728	Excalibur_rep_c70026_113	IWB31103	6D	83.4415	0.1337	0.16782	0.01415	0.43532	4.2735e-05	0.19199	0.02751	0.04888	0.00361	5	2	1	0							0.0132747	0.811015					0.0636901	0.870795	0.551257	0.387302					0.245353	0.668904	0.0785281	0.00291376	0	0	0
0.32549	IWB75450	IWB31103,IWB44389,IWB75652,IWB77312,IWB77936	8	0	726	wsnp_BE445201D_Ta_1_1	IWA167	6D	82.1836	0.05107	0.01163	0.01842	0.5159	0.00011227	0.02858	0.0034	0.00961	0.00261	7	4	1	1	0.408149	0.873243					0.0168202	0.51881					0.0765229	0.61316	0.419432	0.809009					0.39294	0.935767	0.24677	0.00136351	0	0	0
0.472222	IWB77312	IWB31103,IWB44389,IWB75450,IWB75652,IWB77936	8	1	725	wsnp_Ex_c23383_32628864	IWA2808	6D	82.1426	0.02356	0.07459	0.03883	0.9368	0.00259	0.03957	0.00265	0.00616	0.0005469	7	4	1	1	0.455738	0.94557	0.000195458	0.030976	0.347016	0.271005	0.0132747	0.811015					0.0636402	0.839048	0.49024	0.973673					0.275334	0.976961	0.255276	0.00213467	0	2	0
0.488095	IWB77936	IWB31103,IWB44389,IWB75450,IWB75652,IWB77312	8	0	723	wsnp_Ex_c37749_45436366	IWA3624	6D	82.1426	0.00341	0.16334	0.01521	0.55786	0.00068376	0.07412	0.00242	0.00797	0.00036735	6	5	2	1	0.408149	0.873243																							0	0	0
0.108949	IWB42628	IWB39422,IWB50824	8	1	720	Kukri_c22301_153	IWB42628	6D	77.5302	0.00011233	0.07781	0.00164	0.35585	0.47656	0.04872	4.5e-05	0.02867	0.00333	6	4	2	1			0.001189	0.00861816																					0	2	0
0.128405	IWB50824	IWB42628,IWB33802,IWB39422	8	0	722	Ra_c106775_711	IWB50824	6D	82.1426	0.00070511	0.1015	0.00728	0.74447	0.35934	0.01404	7.93e-05	0.02412	0.02077	6	3	2	0																									0	0	0
0.162162	IWB39422	IWB42628,IWB50824	8	0	724	Ku_c4273_1327	IWB39422	6D	82.1426	1.12e-05	0.06861	5.14e-05	0.07006	0.03595	0.01019	5.69e-06	0.00718	0.00038765	7	5	4	1																									0	0	0
0.176471	IWB33802	IWB50824	8	0	721	GENE-4153_101	IWB33802	6D	82.1426	0.01458	0.04978	0.08032	0.8344	0.18596	0.06796	0.00667	0.07551	0.14585	3	1	0	0									0.285987	0.790565	0.511564	0.990115	0.160177	0.985737	0.51841	0.693656	0.244126	0.081839	0.777521	0.829035	0.955434	0.555053	0.289319	0.0168047	0	0	0
0.0692308	IWB76011	IWB38737,IWB2081,IWB76012	10	0	762	wsnp_CAP7_c1321_664478	IWA1031	7A	148.431	0.17042	0.95447	0.21583	0.00703	0.00596	0.03802	0.14637	0.11424	0.19256	3	2	0	0									0.0140698	0.998761	0.862049	0.352784													0	0	0
0.0692308	IWB76012	IWB38737,IWB2081,IWB76011	10	0	763	wsnp_CAP7_c1321_664480	IWA1032	7A	148.431	0.17042	0.95447	0.21583	0.00703	0.00596	0.03802	0.14637	0.11424	0.19256	3	2	0	0																									0	0	0
0.0933852	IWB43603		11	0	943	Kukri_c28823_142	IWB43603	NA	NA	0.00697	0.00089474	0.00135	0.047	0.23983	0.46445	0.00114	0.014	0.00108	7	5	1	1																									0	0	0
0.0763359	IWB76843	IWB7418	14	0	874	wsnp_Ex_c16704_25250247	IWA2162	NA	NA	0.47011	0.10726	0.3309	0.0028	0.00533	0.19164	0.39609	0.03038	0.29807	3	2	0	0																									0	0	0
0.158915	IWB7418	IWB5705,IWB76843	14	0	952	BS00023081_51	IWB7418	NA	NA	0.01089	0.01703	0.04034	0.00036179	0.00029922	0.03636	0.00576	0.00082338	0.00093433	9	5	4	1					0.916516	0.603557																			0	0	0
0.302326	IWB9425	IWB47933,IWB68106,IWB73417,IWB77744	15	0	1	BS00065005_51	IWB9425	1A	55.1785	0.01322	0.16873	0.00315	0.01065	0.03706	0.01513	0.00138	0.00482	0.00148	8	4	0	1	0.743821	0.863257	0.104857	0.640542			0.0443733	0.194318					0.0678237	0.928866	0.999535	0.30624					0.653439	0.725323	0.770006	0.334056	0	0	0
0.373541	IWB47933	IWB9425,IWB68106,IWB73417,IWB77744	15	0	3	Kukri_c82555_88	IWB47933	1A	56.814	0.00793	0.15986	0.00425	0.10365	0.13747	0.08234	0.00648	0.01361	0.012	5	3	0	0							0.14986	0.833204					0.0964051	0.875052	0.048315	0.415793					0.682986	0.741718	0.624832	0.0771335	0	0	0
0.38	IWB73417	IWB9425,IWB47933,IWB68106,IWB77744	15	0	4	Tdurum_contig77289_179	IWB73417	1A	56.814	0.00677	0.18876	0.00684	0.10849	0.16232	0.09897	0.00682	0.01838	0.01711	5	3	0	0							0.173361	0.809228																	0	0	0
0.387352	IWB77744	IWB9425,IWB47933,IWB68106,IWB73417	15	0	2	wsnp_Ex_c31983_40709607	IWA3373	1A	56.393	0.015	0.12234	0.01478	0.04924	0.11474	0.09693	0.00813	0.02346	0.02449	6	1	0	0					0.864038	0.639794	0.507323	0.754104					0.0963183	0.902615	0.0506184	0.559179					0.682986	0.741718	0.624832	0.0771335	0	0	0
0.470356	IWB68106	IWB9425,IWB47933,IWB73417,IWB77744	15	0	5	Tdurum_contig13946_241	IWB68106	1A	56.814	0.02846	0.18622	0.00494	0.14196	0.16166	0.30304	0.01611	0.02294	0.0099	5	2	0	0	0.784063	0.959918	0.19974	0.951662			0.173361	0.809228					0.103478	0.863641	0.0443815	0.584796					0.682986	0.741718	0.624832	0.0771335	0	0	0
0.285714	IWB72324	IWB71992,IWB78352,IWB78351	16	0	168	Tdurum_contig53772_362	IWB72324	1B	101.059	0.0564	0.06978	0.00090059	0.00143	0.23143	0.0215	0.0067	0.01879	0.24091	5	3	1	0			0.271614	0.795019																					0	0	0
0.287356	IWB71992	IWB72324,IWB78352,IWB78351	16	0	167	Tdurum_contig49651_227	IWB71992	1B	101.059	0.05339	0.05836	0.0005012	0.00105	0.1906	0.0146	0.00461	0.0142	0.15275	5	3	1	0			0.271614	0.795019					0.274737	0.460165	0.00237783	0.813005	0.20698	0.0700724	0.246187	0.603794	0.987229	0.681882	0.226608	0.842838	0.823535	0.586621	0.962365	0.637802	0	0	0
0.287356	IWB78352	IWB71992,IWB72324,IWB78351	16	0	169	wsnp_Ex_c5296_9365860	IWA4155	1B	101.059	0.05339	0.05836	0.0005012	0.00105	0.1906	0.0146	0.00461	0.0142	0.15275	5	3	1	0			0.257761	0.819961					0.733304	0.824223	0.00392344	0.711881	0.279853	0.152071	0.0677033	0.6525	0.839898	0.589558	0.148362	0.821548	0.918025	0.8959	0.590794	0.939001	0	0	0
0.291188	IWB78351	IWB71992,IWB72324,IWB78352	16	0	170	wsnp_Ex_c5296_9365847	IWA4154	1B	101.059	0.03179	0.03744	0.00017989	0.00071525	0.15901	0.01179	0.0024	0.00584	0.07789	7	4	2	1			0.271614	0.795019																					0	0	0
0.174419	IWB81139	IWB34849,IWB53589	17	1	240	wsnp_Ra_c407_862316	IWA7916	2B	71.9994	0.02772	0.04561	0.00499	0.00598	0.14823	0.11206	0.00753	0.00852	0.04479	7	4	0	1							0.0455842	0.0408091																	0	0	0
0.393701	IWB53589	IWB34849,IWB81139	17	1	239	RAC875_c12766_461	IWB53589	2B	69.7729	0.24887	0.00402	0.14181	0.04083	0.18635	0.20479	0.04807	0.76736	0.31073	3	1	0	0					0.604956	0.230494	0.039008	0.0461688																	0	0	0
0.396078	IWB34849	IWB53589,IWB81139	17	1	238	IAAV4206	IWB34849	2B	69.7729	0.21935	0.00556	0.12601	0.0348	0.15839	0.22779	0.04084	0.77607	0.32771	3	1	0	0					0.604956	0.230494	0.039008	0.0461688																	0	0	0
0.05	IWB217	IWB67301,IWB59560,IWB73686,IWB51469,IWB73365,IWB73478,IWB15481,IWB75142,IWB80831	18	0	230	BobWhite_c11397_231	IWB217	2B	16.8796	0.00406	0.04756	0.02794	0.57253	0.30202	0.43905	0.01071	0.1449	0.00785	5	2	0	0																									0	0	0
0.0707071	IWB51469	IWB217,IWB67301,IWB25289,IWB72545,IWB74062,IWB29025,IWB48707,IWB58992,IWB30637,IWB43890,IWB44326,IWB66116,IWB56366,IWB4718,IWB65770,IWB72393,IWB331,IWB48235,IWB73686,IWB39866,IWB42057,IWB46592,IWB47485,IWB47486,IWB73365,IWB73478,IWB49281,IWB50130,IWB60184,IWB60185,IWB67460,IWB71327,IWB28857,IWB68646,IWB19360,IWB81553,IWB77601,IWB76603,IWB80831,IWB11740,IWB23878,IWB33026,IWB33728,IWB33729,IWB33818…	18	0	672	Ra_c2235_1339	IWB51469	6A	140.866	0.10618	0.0175	0.01148	0.01585	0.03146	0.15946	0.00307	0.0384	0.01354	7	1	0	0																									0	0	0
0.103846	IWB35180	IWB65749,IWB10186,IWB33830,IWB36012,IWB36195,IWB5848,IWB6191,IWB62830,IWB63294,IWB8206,IWB6511	21	0	639	IAAV6297	IWB35180	6A	85.0722	0.02469	0.0004192	0.00179	0.02442	0.00746	0.04648	0.00458	0.01158	0.01461	9	4	1	1																									0	0	0
0.11583	IWB8206	IWB65749,IWB66006,IWB10186,IWB33803,IWB33830,IWB36012,IWB36195,IWB5848,IWB6191,IWB62830,IWB63294,IWB6511,IWB35180,IWB80432,IWB77314	21	0	617	BS00040124_51	IWB8206	6A	82.3833	0.00182	0.00399	0.00845	0.02436	0.00187	0.23499	0.00137	0.01349	0.00282	8	6	0	1																									0	0	0
0.116279	IWB36195	IWB65749,IWB66006,IWB10186,IWB33803,IWB33830,IWB36012,IWB5848,IWB6191,IWB62830,IWB63294,IWB8206,IWB6511,IWB35180,IWB80432,IWB77314	21	0	619	IACX7439	IWB36195	6A	82.3833	0.00183	0.00398	0.00838	0.02427	0.00187	0.23516	0.00139	0.01316	0.0028	8	6	0	1																									0	0	0
0.119231	IWB6191	IWB65749,IWB66006,IWB10186,IWB33803,IWB33830,IWB36012,IWB36195,IWB5848,IWB62830,IWB63294,IWB8206,IWB6511,IWB35180,IWB80432,IWB77314	21	0	616	BS00010221_51	IWB6191	6A	82.3833	0.00152	0.00343	0.00628	0.02056	0.00145	0.19551	0.00086429	0.0115	0.00195	8	6	1	1																									0	0	0
0.119231	IWB62830	IWB65749,IWB66006,IWB10186,IWB33803,IWB33830,IWB36012,IWB36195,IWB5848,IWB6191,IWB63294,IWB8206,IWB6511,IWB35180,IWB80432,IWB77314	21	0	618	RAC875_rep_c72029_380	IWB62830	6A	82.3833	0.00152	0.00343	0.00628	0.02056	0.00145	0.19551	0.00086429	0.0115	0.00195	8	6	1	1																									0	0	0
0.119231	IWB63294	IWB65749,IWB66006,IWB10186,IWB33803,IWB33830,IWB36012,IWB36195,IWB5848,IWB6191,IWB62830,IWB8206,IWB6511,IWB35180,IWB80432,IWB77314	21	0	620	RAC875_rep_c91575_101	IWB63294	6A	82.3833	0.00152	0.00343	0.00628	0.02056	0.00145	0.19551	0.00086429	0.0115	0.00195	8	6	1	1																									0	0	0
0.120155	IWB33830	IWB65749,IWB66006,IWB10186,IWB33803,IWB36012,IWB36195,IWB5848,IWB6191,IWB62830,IWB63294,IWB8206,IWB6511,IWB35180,IWB80432,IWB77314	21	0	615	GENE-4200_87	IWB33830	6A	82.3833	0.004	0.02713	0.01706	0.06834	0.00286	0.3557	0.00173	0.02034	0.00533	7	4	0	1																									0	0	0
0.126923	IWB10186	IWB65749,IWB66006,IWB33803,IWB33830,IWB36012,IWB36195,IWB5848,IWB6191,IWB62830,IWB63294,IWB8206,IWB6511,IWB35180,IWB80432,IWB77314	21	0	621	BS00067934_51	IWB10186	6A	82.3833	0.00168	0.01876	0.01005	0.04368	0.00154	0.23752	0.00058592	0.01114	0.00255	8	4	1	1																									0	0	0
0.126923	IWB5848	IWB65749,IWB66006,IWB10186,IWB33803,IWB33830,IWB36012,IWB36195,IWB6191,IWB62830,IWB63294,IWB8206,IWB6511,IWB35180,IWB80432,IWB77314	21	0	622	BS00003616_51	IWB5848	6A	82.3833	0.00168	0.01876	0.01005	0.04368	0.00154	0.23752	0.00058592	0.01114	0.00255	8	4	1	1																									0	0	0
0.126923	IWB36012	IWB65749,IWB66006,IWB10186,IWB33803,IWB33830,IWB36195,IWB5848,IWB6191,IWB62830,IWB63294,IWB8206,IWB6511,IWB35180,IWB80432,IWB77314	21	0	623	IACX5753	IWB36012	6A	82.3833	0.00168	0.01876	0.01005	0.04368	0.00154	0.23752	0.00058592	0.01114	0.00255	8	4	1	1					0.907031	0.867375																			0	0	0
0.130268	IWB65749	IWB8277,IWB65783,IWB11560,IWB11600,IWB30734,IWB34346,IWB34363,IWB41665,IWB44265,IWB47942,IWB53776,IWB6591,IWB75148,IWB58532,IWB66006,IWB10186,IWB33803,IWB33830,IWB36012,IWB36195,IWB5848,IWB6191,IWB62830,IWB63294,IWB8206,IWB35180,IWB80432,IWB77314	21	0	606	TA003858-0637	IWB65749	6A	79.391	3.68e-05	0.00341	0.01139	0.12336	0.03294	0.20173	0.02333	0.04335	0.0158	7	2	1	0																									0	0	0
0.137931	IWB66006	IWB36306,IWB53776,IWB56803,IWB65749,IWB10186,IWB33803,IWB33830,IWB36012,IWB36195,IWB5848,IWB6191,IWB62830,IWB63294,IWB8206,IWB80432,IWB77314	21	0	607	TA005690-1190	IWB66006	6A	79.391	4.16e-05	0.01818	0.01745	0.21796	0.03551	0.24268	0.01846	0.04342	0.02019	7	1	1	0																									0	0	0
0.224409	IWB77314	IWB65749,IWB66006,IWB10186,IWB33803,IWB33830,IWB36012,IWB36195,IWB5848,IWB6191,IWB62830,IWB63294,IWB8206,IWB80432	21	0	612	wsnp_Ex_c2350_4403690	IWA2812	6A	82.3833	0.0008672	0.01806	0.0559	0.02898	0.11676	0.96898	0.15049	0.07234	0.03479	4	1	1	0									0.802918	0.0839184	0.3362	0.725004									0.947738	0.0833168	0.0446845	0.138681	0	0	0
0.24031	IWB33803	IWB65749,IWB66006,IWB10186,IWB33830,IWB36012,IWB36195,IWB5848,IWB6191,IWB62830,IWB63294,IWB8206,IWB80432,IWB77314	21	0	614	GENE-4154_365	IWB33803	6A	82.3833	0.000755	0.01509	0.06551	0.00957	0.03731	0.59281	0.06179	0.02244	0.01383	6	2	1	0									0.784024	0.0864897	0.445343	0.75767									0.947738	0.0833168	0.0446845	0.138681	0	0	0
0.245211	IWB80432	IWB65749,IWB66006,IWB10186,IWB33803,IWB33830,IWB36012,IWB36195,IWB5848,IWB6191,IWB62830,IWB63294,IWB8206,IWB77314	21	0	613	wsnp_Ku_c36874_45825785	IWA6962	6A	82.3833	0.00133	0.009	0.08281	0.02467	0.05268	0.66169	0.09611	0.04512	0.02837	5	2	0	0									0.865596	0.0561196	0.55415	0.815428									0.772629	0.0438699	0.0587917	0.176637	0	0	0
0.317647	IWB65783	IWB8277,IWB11560,IWB11600,IWB30734,IWB34346,IWB34363,IWB36306,IWB41665,IWB44265,IWB47942,IWB53776,IWB56803,IWB6591,IWB75148,IWB10629,IWB11029,IWB11434,IWB11484,IWB12672,IWB1433,IWB22512,IWB22623,IWB22862,IWB26704,IWB35040,IWB40285,IWB40898,IWB43905,IWB44856,IWB52222,IWB58532,IWB59409,IWB6914,IWB7175,IWB7319,IWB7420,IWB74895,IWB8871,IWB9704,IWB65749,IWB9221,IWB75352,IWB76249,IWB76861,IWB76990,IWB7…	21	0	544	TA004097-0977	IWB65783	6A	77.8658	0.00010037	0.01608	0.01314	0.23706	0.01188	0.03871	0.03284	0.13431	0.03462	7	1	1	0																									0	0	0
0.321705	IWB30734	IWB8277,IWB65783,IWB11560,IWB11600,IWB34346,IWB34363,IWB36306,IWB41665,IWB44265,IWB47942,IWB53776,IWB56803,IWB6591,IWB75148,IWB10629,IWB11029,IWB11434,IWB11484,IWB12672,IWB1433,IWB22512,IWB22623,IWB22862,IWB26704,IWB35040,IWB40285,IWB40898,IWB43905,IWB44856,IWB52222,IWB58532,IWB59409,IWB6914,IWB7175,IWB7319,IWB7420,IWB74895,IWB8871,IWB9704,IWB65749,IWB9221,IWB75352,IWB76249,IWB76861,IWB76990,IWB7…	21	0	550	Excalibur_rep_c66355_301	IWB30734	6A	78.5016	7.28e-05	0.01186	0.0083	0.20589	0.00787	0.02958	0.02067	0.08454	0.02193	7	3	1	0																									0	0	0
0.322957	IWB75148	IWB8277,IWB65783,IWB11560,IWB11600,IWB30734,IWB34346,IWB34363,IWB36306,IWB41665,IWB44265,IWB47942,IWB53776,IWB56803,IWB6591,IWB10629,IWB11029,IWB11434,IWB11484,IWB12672,IWB1433,IWB22512,IWB22623,IWB22862,IWB26704,IWB35040,IWB40285,IWB40898,IWB43905,IWB44856,IWB52222,IWB58532,IWB59409,IWB6914,IWB7175,IWB7319,IWB7420,IWB74895,IWB8871,IWB9704,IWB65749,IWB9221,IWB75352,IWB76249,IWB76861,IWB76990,IWB7…	21	0	548	tplb0057m18_546	IWB75148	6A	78.5016	7.51e-05	0.01198	0.00831	0.21391	0.00786	0.03012	0.02058	0.0846	0.02169	7	3	1	0																									0	0	0
0.325581	IWB41665	IWB8277,IWB65783,IWB11560,IWB11600,IWB30734,IWB34346,IWB34363,IWB36306,IWB44265,IWB47942,IWB53776,IWB56803,IWB6591,IWB75148,IWB10629,IWB11029,IWB11434,IWB11484,IWB12672,IWB1433,IWB22512,IWB22623,IWB22862,IWB26704,IWB35040,IWB40285,IWB40898,IWB43905,IWB44856,IWB52222,IWB58532,IWB59409,IWB6914,IWB7175,IWB7319,IWB7420,IWB74895,IWB8871,IWB9704,IWB65749,IWB9221,IWB75352,IWB76249,IWB76861,IWB76990,IWB7…	21	0	551	Kukri_c16868_1062	IWB41665	6A	78.5016	7.69e-05	0.01342	0.01162	0.24844	0.00977	0.035	0.02629	0.1226	0.02813	7	2	1	0																									0	0	0
0.325581	IWB11600	IWB8277,IWB65783,IWB11560,IWB30734,IWB34346,IWB34363,IWB36306,IWB41665,IWB44265,IWB47942,IWB53776,IWB56803,IWB6591,IWB75148,IWB10629,IWB11029,IWB11434,IWB11484,IWB12672,IWB1433,IWB22512,IWB22623,IWB22862,IWB26704,IWB35040,IWB40285,IWB40898,IWB43905,IWB44856,IWB52222,IWB58532,IWB59409,IWB6914,IWB7175,IWB7319,IWB7420,IWB74895,IWB8871,IWB9704,IWB65749,IWB9221,IWB75352,IWB76249,IWB76861,IWB76990,IWB7…	21	0	552	BS00089169_51	IWB11600	6A	78.5016	7.69e-05	0.01342	0.01162	0.24844	0.00977	0.035	0.02629	0.1226	0.02813	7	2	1	0																									0	0	0
0.325581	IWB34346	IWB8277,IWB65783,IWB11560,IWB11600,IWB30734,IWB34363,IWB36306,IWB41665,IWB44265,IWB47942,IWB53776,IWB56803,IWB6591,IWB75148,IWB10629,IWB11029,IWB11434,IWB11484,IWB12672,IWB1433,IWB22512,IWB22623,IWB22862,IWB26704,IWB35040,IWB40285,IWB40898,IWB43905,IWB44856,IWB52222,IWB58532,IWB59409,IWB6914,IWB7175,IWB7319,IWB7420,IWB74895,IWB8871,IWB9704,IWB65749,IWB9221,IWB75352,IWB76249,IWB76861,IWB76990,IWB7…	21	0	554	IAAV1263	IWB34346	6A	78.5016	7.69e-05	0.01342	0.01162	0.24844	0.00977	0.035	0.02629	0.1226	0.02813	7	2	1	0																									0	0	0
0.325581	IWB44265	IWB8277,IWB65783,IWB11560,IWB11600,IWB30734,IWB34346,IWB34363,IWB36306,IWB41665,IWB47942,IWB53776,IWB56803,IWB6591,IWB75148,IWB10629,IWB11029,IWB11434,IWB11484,IWB12672,IWB1433,IWB22512,IWB22623,IWB22862,IWB26704,IWB35040,IWB40285,IWB40898,IWB43905,IWB44856,IWB52222,IWB58532,IWB59409,IWB6914,IWB7175,IWB7319,IWB7420,IWB74895,IWB8871,IWB9704,IWB65749,IWB9221,IWB75352,IWB76249,IWB76861,IWB76990,IWB7…	21	0	556	Kukri_c33967_97	IWB44265	6A	78.5016	7.69e-05	0.01342	0.01162	0.24844	0.00977	0.035	0.02629	0.1226	0.02813	7	2	1	0																									0	0	0
0.32567	IWB58532	IWB8277,IWB65783,IWB11560,IWB11600,IWB30734,IWB34346,IWB34363,IWB36306,IWB41665,IWB44265,IWB47942,IWB53776,IWB56803,IWB6591,IWB75148,IWB10629,IWB11029,IWB11434,IWB11484,IWB12672,IWB1433,IWB22512,IWB22623,IWB22862,IWB26704,IWB35040,IWB40285,IWB40898,IWB43905,IWB44856,IWB52222,IWB59409,IWB6914,IWB7175,IWB7319,IWB7420,IWB74895,IWB8871,IWB9704,IWB65749,IWB9221,IWB75352,IWB76249,IWB76861,IWB76990,IWB7…	21	0	603	RAC875_c49166_240	IWB58532	6A	79.0751	8.16e-05	0.00596	0.0105	0.19008	0.00659	0.02724	0.04264	0.08665	0.04051	7	3	1	0																									0	0	0
0.326848	IWB11560	IWB8277,IWB65783,IWB11600,IWB30734,IWB34346,IWB34363,IWB36306,IWB41665,IWB44265,IWB47942,IWB53776,IWB56803,IWB6591,IWB75148,IWB10629,IWB11029,IWB11434,IWB11484,IWB12672,IWB1433,IWB22512,IWB22623,IWB22862,IWB26704,IWB35040,IWB40285,IWB40898,IWB43905,IWB44856,IWB52222,IWB58532,IWB59409,IWB6914,IWB7175,IWB7319,IWB7420,IWB74895,IWB8871,IWB9704,IWB65749,IWB9221,IWB75352,IWB76249,IWB76861,IWB76990,IWB7…	21	0	553	BS00088375_51	IWB11560	6A	78.5016	8.18e-05	0.01342	0.01179	0.24988	0.00973	0.03419	0.02626	0.1234	0.02769	7	2	1	0																									0	0	0
0.326923	IWB6591	IWB8277,IWB65783,IWB11560,IWB11600,IWB30734,IWB34346,IWB34363,IWB36306,IWB41665,IWB44265,IWB47942,IWB53776,IWB56803,IWB75148,IWB10629,IWB11029,IWB11434,IWB11484,IWB12672,IWB1433,IWB22512,IWB22623,IWB22862,IWB26704,IWB35040,IWB40285,IWB40898,IWB43905,IWB44856,IWB52222,IWB58532,IWB59409,IWB6914,IWB7175,IWB7319,IWB7420,IWB74895,IWB8871,IWB9704,IWB65749,IWB9221,IWB75352,IWB76249,IWB76861,IWB76990,IWB…	21	0	546	BS00013851_51	IWB6591	6A	78.5016	6.6e-05	0.0086	0.00832	0.17324	0.00676	0.02225	0.01715	0.088	0.02828	7	4	1	1																									0	0	0
0.326923	IWB47942	IWB8277,IWB65783,IWB11560,IWB11600,IWB30734,IWB34346,IWB34363,IWB36306,IWB41665,IWB44265,IWB53776,IWB56803,IWB6591,IWB75148,IWB10629,IWB11029,IWB11434,IWB11484,IWB12672,IWB1433,IWB22512,IWB22623,IWB22862,IWB26704,IWB35040,IWB40285,IWB40898,IWB43905,IWB44856,IWB52222,IWB58532,IWB59409,IWB6914,IWB7175,IWB7319,IWB7420,IWB74895,IWB8871,IWB9704,IWB65749,IWB9221,IWB75352,IWB76249,IWB76861,IWB76990,IWB7…	21	0	547	Kukri_c8274_502	IWB47942	6A	78.5016	6.6e-05	0.0086	0.00832	0.17324	0.00676	0.02225	0.01715	0.088	0.02828	7	4	1	1																									0	0	0
0.329412	IWB53776	IWB8277,IWB65783,IWB11560,IWB11600,IWB30734,IWB34346,IWB34363,IWB36306,IWB41665,IWB44265,IWB47942,IWB56803,IWB6591,IWB75148,IWB10629,IWB11029,IWB11434,IWB11484,IWB12672,IWB1433,IWB22512,IWB22623,IWB22862,IWB26704,IWB35040,IWB40285,IWB40898,IWB43905,IWB44856,IWB52222,IWB58532,IWB59409,IWB6914,IWB7175,IWB7319,IWB7420,IWB74895,IWB8871,IWB9704,IWB65749,IWB66006,IWB9221,IWB75352,IWB76249,IWB76861,IWB7…	21	0	555	RAC875_c13778_650	IWB53776	6A	78.5016	7.53e-05	0.0308	0.01428	0.26786	0.00824	0.03073	0.02465	0.11758	0.03052	7	2	1	0																									0	0	0
0.330769	IWB36306	IWB8277,IWB65783,IWB11560,IWB11600,IWB30734,IWB34346,IWB34363,IWB41665,IWB44265,IWB47942,IWB53776,IWB56803,IWB6591,IWB75148,IWB10629,IWB11029,IWB11434,IWB11484,IWB12672,IWB1433,IWB22512,IWB22623,IWB22862,IWB26704,IWB35040,IWB40285,IWB40898,IWB43905,IWB44856,IWB52222,IWB58532,IWB59409,IWB6914,IWB7175,IWB7319,IWB7420,IWB74895,IWB8871,IWB9704,IWB66006,IWB9221,IWB75352,IWB76249,IWB76861,IWB76990,IWB7…	21	0	549	IACX8469	IWB36306	6A	78.5016	3.93e-05	0.02618	0.00776	0.30564	0.00565	0.02841	0.01624	0.10317	0.01666	7	3	1	0	0.881802	0.266734																							0	0	0
0.330769	IWB34363	IWB8277,IWB65783,IWB11560,IWB11600,IWB30734,IWB34346,IWB36306,IWB41665,IWB44265,IWB47942,IWB53776,IWB56803,IWB6591,IWB75148,IWB10629,IWB11029,IWB11434,IWB11484,IWB12672,IWB1433,IWB22512,IWB22623,IWB22862,IWB26704,IWB35040,IWB40285,IWB40898,IWB43905,IWB44856,IWB52222,IWB58532,IWB59409,IWB6914,IWB7175,IWB7319,IWB7420,IWB74895,IWB8871,IWB9704,IWB65749,IWB9221,IWB75352,IWB76249,IWB76861,IWB76990,IWB7…	21	0	545	IAAV1346	IWB34363	6A	78.5016	0.00011193	0.01065	0.01411	0.24361	0.00892	0.02687	0.03478	0.12734	0.05012	6	2	1	0																									0	0	0
0.332046	IWB8277	IWB65783,IWB11560,IWB11600,IWB30734,IWB34346,IWB34363,IWB36306,IWB41665,IWB44265,IWB47942,IWB53776,IWB56803,IWB6591,IWB75148,IWB10629,IWB11029,IWB11434,IWB11484,IWB12672,IWB1433,IWB22512,IWB22623,IWB22862,IWB26704,IWB35040,IWB40285,IWB40898,IWB43905,IWB44856,IWB52222,IWB58532,IWB59409,IWB6914,IWB7175,IWB7319,IWB7420,IWB74895,IWB8871,IWB9704,IWB65749,IWB9221,IWB75352,IWB76249,IWB76861,IWB76990,IWB…	21	0	543	BS00041481_51	IWB8277	6A	77.4252	5.21e-05	0.01274	0.00828	0.19223	0.00313	0.02094	0.01629	0.07386	0.01415	7	3	1	0																									0	0	0
0.335938	IWB56803	IWB8277,IWB65783,IWB11560,IWB11600,IWB30734,IWB34346,IWB34363,IWB36306,IWB41665,IWB44265,IWB47942,IWB53776,IWB6591,IWB75148,IWB10629,IWB11029,IWB11434,IWB11484,IWB12672,IWB1433,IWB22512,IWB22623,IWB22862,IWB26704,IWB35040,IWB40285,IWB40898,IWB43905,IWB44856,IWB52222,IWB58532,IWB59409,IWB6914,IWB7175,IWB7319,IWB7420,IWB74895,IWB8871,IWB9704,IWB66006,IWB9221,IWB75352,IWB76249,IWB76861,IWB76990,IWB7…	21	0	557	RAC875_c33060_790	IWB56803	6A	78.5016	8.15e-05	0.04295	0.0179	0.38765	0.01107	0.04235	0.02232	0.12882	0.03715	7	1	1	0																									0	0	0
0.417969	IWB7420	IWB8277,IWB65783,IWB11560,IWB11600,IWB30734,IWB34346,IWB34363,IWB36306,IWB41665,IWB44265,IWB47942,IWB53776,IWB56803,IWB6591,IWB75148,IWB10629,IWB11029,IWB11434,IWB11484,IWB12672,IWB1433,IWB22512,IWB22623,IWB22862,IWB26704,IWB35040,IWB40285,IWB40898,IWB43905,IWB44856,IWB52222,IWB58532,IWB59409,IWB6914,IWB7175,IWB7319,IWB74895,IWB8871,IWB9704,IWB9221,IWB75352,IWB76249,IWB76861,IWB76990,IWB77031,IWB…	21	0	558	BS00023089_51	IWB7420	6A	79.0751	0.000954	0.11446	0.04718	0.393	0.04808	0.21474	0.2485	0.33316	0.20574	3	1	1	0									0.505745	0.235085	0.40623	0.735655													0	0	0
0.420849	IWB35040	IWB8277,IWB65783,IWB11560,IWB11600,IWB30734,IWB34346,IWB34363,IWB36306,IWB41665,IWB44265,IWB47942,IWB53776,IWB56803,IWB6591,IWB75148,IWB10629,IWB11029,IWB11434,IWB11484,IWB12672,IWB1433,IWB22512,IWB22623,IWB22862,IWB26704,IWB40285,IWB40898,IWB43905,IWB44856,IWB52222,IWB58532,IWB59409,IWB6914,IWB7175,IWB7319,IWB7420,IWB74895,IWB8871,IWB9704,IWB9221,IWB75352,IWB76249,IWB76861,IWB76990,IWB77031,IWB7…	21	0	560	IAAV5536	IWB35040	6A	79.0751	0.00131	0.07287	0.04814	0.34243	0.04837	0.16308	0.27425	0.33835	0.21944	3	1	0	0									0.53842	0.414028	0.724718	0.612122													0	0	0
0.422311	IWB77031	IWB8277,IWB65783,IWB11560,IWB11600,IWB30734,IWB34346,IWB34363,IWB36306,IWB41665,IWB44265,IWB47942,IWB53776,IWB56803,IWB6591,IWB75148,IWB10629,IWB11029,IWB11434,IWB11484,IWB12672,IWB1433,IWB22512,IWB22623,IWB22862,IWB26704,IWB35040,IWB40285,IWB40898,IWB43905,IWB44856,IWB52222,IWB58532,IWB59409,IWB6914,IWB7175,IWB7319,IWB7420,IWB74895,IWB8871,IWB9704,IWB9221,IWB75352,IWB76249,IWB76861,IWB76990,IWB7…	21	0	561	wsnp_Ex_c19476_28434084	IWA2421	6A	79.0751	0.00094656	0.18782	0.04978	0.47634	0.04226	0.17724	0.22333	0.32671	0.14753	3	1	1	0									0.607477	0.18416	0.638113	0.798042													0	0	0
0.423077	IWB1433	IWB8277,IWB65783,IWB11560,IWB11600,IWB30734,IWB34346,IWB34363,IWB36306,IWB41665,IWB44265,IWB47942,IWB53776,IWB56803,IWB6591,IWB75148,IWB10629,IWB11029,IWB11434,IWB11484,IWB12672,IWB22512,IWB22623,IWB22862,IWB26704,IWB35040,IWB40285,IWB40898,IWB43905,IWB44856,IWB52222,IWB58532,IWB59409,IWB6914,IWB7175,IWB7319,IWB7420,IWB74895,IWB8871,IWB9704,IWB9221,IWB75352,IWB76249,IWB76861,IWB76990,IWB77031,IWB…	21	0	559	BobWhite_c20706_135	IWB1433	6A	79.0751	0.00074036	0.16578	0.04859	0.53113	0.04059	0.19233	0.24772	0.38319	0.16193	3	1	1	0	0.737135	0.218405																							0	0	0
0.451737	IWB26704	IWB8277,IWB65783,IWB11560,IWB11600,IWB30734,IWB34346,IWB34363,IWB36306,IWB41665,IWB44265,IWB47942,IWB53776,IWB56803,IWB6591,IWB75148,IWB10629,IWB11029,IWB11434,IWB11484,IWB12672,IWB1433,IWB22512,IWB22623,IWB22862,IWB35040,IWB40285,IWB40898,IWB43905,IWB44856,IWB52222,IWB58532,IWB59409,IWB6914,IWB7175,IWB7319,IWB7420,IWB74895,IWB8871,IWB9704,IWB9221,IWB75352,IWB76249,IWB76861,IWB76990,IWB77031,IWB7…	21	0	572	Excalibur_c4579_979	IWB26704	6A	79.0751	0.00023399	0.06686	0.03861	0.06108	0.02054	0.16078	0.05257	0.07767	0.02374	4	1	1	0									0.607477	0.18416	0.638113	0.798042									0.628235	0.179424	0.0501069	0.0514178	0	0	0
0.451737	IWB59409	IWB8277,IWB65783,IWB11560,IWB11600,IWB30734,IWB34346,IWB34363,IWB36306,IWB41665,IWB44265,IWB47942,IWB53776,IWB56803,IWB6591,IWB75148,IWB10629,IWB11029,IWB11434,IWB11484,IWB12672,IWB1433,IWB22512,IWB22623,IWB22862,IWB26704,IWB35040,IWB40285,IWB40898,IWB43905,IWB44856,IWB52222,IWB58532,IWB6914,IWB7175,IWB7319,IWB7420,IWB74895,IWB8871,IWB9704,IWB9221,IWB75352,IWB76249,IWB76861,IWB76990,IWB77031,IWB7…	21	0	578	RAC875_c58848_60	IWB59409	6A	79.0751	0.00023399	0.06686	0.03861	0.06108	0.02054	0.16078	0.05257	0.07767	0.02374	4	1	1	0									0.522595	0.118035	0.71384	0.732605									0.965103	0.20155	0.1104	0.0508408	0	0	0
0.453488	IWB7319	IWB8277,IWB65783,IWB11560,IWB11600,IWB30734,IWB34346,IWB34363,IWB36306,IWB41665,IWB44265,IWB47942,IWB53776,IWB56803,IWB6591,IWB75148,IWB10629,IWB11029,IWB11434,IWB11484,IWB12672,IWB1433,IWB22512,IWB22623,IWB22862,IWB26704,IWB35040,IWB40285,IWB40898,IWB43905,IWB44856,IWB52222,IWB58532,IWB59409,IWB6914,IWB7175,IWB7420,IWB74895,IWB8871,IWB9704,IWB9221,IWB75352,IWB76249,IWB76861,IWB76990,IWB77031,IWB…	21	0	570	BS00022913_51	IWB7319	6A	79.0751	0.00026468	0.06606	0.03737	0.06158	0.02105	0.16049	0.05627	0.07838	0.02312	4	1	1	0									0.488183	0.214315	0.770126	0.850834									0.93901	0.170073	0.117553	0.0705601	0	0	0
0.454198	IWB10629	IWB8277,IWB65783,IWB11560,IWB11600,IWB30734,IWB34346,IWB34363,IWB36306,IWB41665,IWB44265,IWB47942,IWB53776,IWB56803,IWB6591,IWB75148,IWB11029,IWB11434,IWB11484,IWB12672,IWB1433,IWB22512,IWB22623,IWB22862,IWB26704,IWB35040,IWB40285,IWB40898,IWB43905,IWB44856,IWB52222,IWB58532,IWB59409,IWB6914,IWB7175,IWB7319,IWB7420,IWB74895,IWB8871,IWB9704,IWB9221,IWB75352,IWB76249,IWB76861,IWB76990,IWB77031,IWB7…	21	0	595	BS00072945_51	IWB10629	6A	79.0751	0.0001855	0.17572	0.0359	0.12914	0.02034	0.22347	0.04783	0.09476	0.01056	5	1	1	0									0.487114	0.179627	0.614611	0.711647									0.846034	0.204597	0.0775031	0.0381218	0	0	0
0.455253	IWB22512	IWB8277,IWB65783,IWB11560,IWB11600,IWB30734,IWB34346,IWB34363,IWB36306,IWB41665,IWB44265,IWB47942,IWB53776,IWB56803,IWB6591,IWB75148,IWB10629,IWB11029,IWB11434,IWB11484,IWB12672,IWB1433,IWB22623,IWB22862,IWB26704,IWB35040,IWB40285,IWB40898,IWB43905,IWB44856,IWB52222,IWB58532,IWB59409,IWB6914,IWB7175,IWB7319,IWB7420,IWB74895,IWB8871,IWB9704,IWB9221,IWB75352,IWB76249,IWB76861,IWB76990,IWB77031,IWB7…	21	0	564	Excalibur_c1492_1282	IWB22512	6A	79.0751	0.00025031	0.07545	0.04392	0.07511	0.02395	0.17143	0.05244	0.07859	0.02539	4	1	1	0									0.829624	0.113833	0.781104	0.849442									0.884313	0.209536	0.101124	0.0547258	0	0	0
0.455253	IWB22862	IWB8277,IWB65783,IWB11560,IWB11600,IWB30734,IWB34346,IWB34363,IWB36306,IWB41665,IWB44265,IWB47942,IWB53776,IWB56803,IWB6591,IWB75148,IWB10629,IWB11029,IWB11434,IWB11484,IWB12672,IWB1433,IWB22512,IWB22623,IWB26704,IWB35040,IWB40285,IWB40898,IWB43905,IWB44856,IWB52222,IWB58532,IWB59409,IWB6914,IWB7175,IWB7319,IWB7420,IWB74895,IWB8871,IWB9704,IWB9221,IWB75352,IWB76249,IWB76861,IWB76990,IWB77031,IWB7…	21	0	575	Excalibur_c16840_3454	IWB22862	6A	79.0751	0.00025031	0.07545	0.04392	0.07511	0.02395	0.17143	0.05244	0.07859	0.02539	4	1	1	0																									0	0	0
0.455253	IWB76861	IWB8277,IWB65783,IWB11560,IWB11600,IWB30734,IWB34346,IWB34363,IWB36306,IWB41665,IWB44265,IWB47942,IWB53776,IWB56803,IWB6591,IWB75148,IWB10629,IWB11029,IWB11434,IWB11484,IWB12672,IWB1433,IWB22512,IWB22623,IWB22862,IWB26704,IWB35040,IWB40285,IWB40898,IWB43905,IWB44856,IWB52222,IWB58532,IWB59409,IWB6914,IWB7175,IWB7319,IWB7420,IWB74895,IWB8871,IWB9704,IWB9221,IWB75352,IWB76249,IWB76990,IWB77031,IWB7…	21	0	582	wsnp_Ex_c17089_25709028	IWA2187	6A	79.0751	0.00025031	0.07545	0.04392	0.07511	0.02395	0.17143	0.05244	0.07859	0.02539	4	1	1	0									0.522595	0.118035	0.71384	0.732605									0.732278	0.18239	0.171745	0.111861	0	0	0
0.455253	IWB79060	IWB8277,IWB65783,IWB11560,IWB11600,IWB30734,IWB34346,IWB34363,IWB36306,IWB41665,IWB44265,IWB47942,IWB53776,IWB56803,IWB6591,IWB75148,IWB10629,IWB11029,IWB11434,IWB11484,IWB12672,IWB1433,IWB22512,IWB22623,IWB22862,IWB26704,IWB35040,IWB40285,IWB40898,IWB43905,IWB44856,IWB52222,IWB58532,IWB59409,IWB6914,IWB7175,IWB7319,IWB7420,IWB74895,IWB8871,IWB9704,IWB9221,IWB75352,IWB76249,IWB76861,IWB76990,IWB7…	21	0	586	wsnp_Ex_rep_c102173_87395725	IWA5057	6A	79.0751	0.00025031	0.07545	0.04392	0.07511	0.02395	0.17143	0.05244	0.07859	0.02539	4	1	1	0									0.588722	0.189209	0.780792	0.774485									0.833841	0.137073	0.151056	0.109573	0	0	0
0.455253	IWB79130	IWB8277,IWB65783,IWB11560,IWB11600,IWB30734,IWB34346,IWB34363,IWB36306,IWB41665,IWB44265,IWB47942,IWB53776,IWB56803,IWB6591,IWB75148,IWB10629,IWB11029,IWB11434,IWB11484,IWB12672,IWB1433,IWB22512,IWB22623,IWB22862,IWB26704,IWB35040,IWB40285,IWB40898,IWB43905,IWB44856,IWB52222,IWB58532,IWB59409,IWB6914,IWB7175,IWB7319,IWB7420,IWB74895,IWB8871,IWB9704,IWB9221,IWB75352,IWB76249,IWB76861,IWB76990,IWB7…	21	0	587	wsnp_Ex_rep_c105612_89983181	IWA5143	6A	79.0751	0.00025031	0.07545	0.04392	0.07511	0.02395	0.17143	0.05244	0.07859	0.02539	4	1	1	0									0.640168	0.184127	0.695494	0.829344									0.538423	0.225026	0.209507	0.0874057	0	0	0
0.457031	IWB52222	IWB8277,IWB65783,IWB11560,IWB11600,IWB30734,IWB34346,IWB34363,IWB36306,IWB41665,IWB44265,IWB47942,IWB53776,IWB56803,IWB6591,IWB75148,IWB10629,IWB11029,IWB11434,IWB11484,IWB12672,IWB1433,IWB22512,IWB22623,IWB22862,IWB26704,IWB35040,IWB40285,IWB40898,IWB43905,IWB44856,IWB58532,IWB59409,IWB6914,IWB7175,IWB7319,IWB7420,IWB74895,IWB8871,IWB9704,IWB9221,IWB75352,IWB76249,IWB76861,IWB76990,IWB77031,IWB7…	21	0	569	Ra_c5250_567	IWB52222	6A	79.0751	0.00025028	0.07543	0.04378	0.07519	0.02418	0.17125	0.05429	0.07854	0.02531	4	1	1	0									0.474132	0.22293	0.502983	0.829344									0.891489	0.152811	0.155895	0.101444	0	0	0
0.457031	IWB7175	IWB8277,IWB65783,IWB11560,IWB11600,IWB30734,IWB34346,IWB34363,IWB36306,IWB41665,IWB44265,IWB47942,IWB53776,IWB56803,IWB6591,IWB75148,IWB10629,IWB11029,IWB11434,IWB11484,IWB12672,IWB1433,IWB22512,IWB22623,IWB22862,IWB26704,IWB35040,IWB40285,IWB40898,IWB43905,IWB44856,IWB52222,IWB58532,IWB59409,IWB6914,IWB7319,IWB7420,IWB74895,IWB8871,IWB9704,IWB9221,IWB75352,IWB76249,IWB76861,IWB76990,IWB77031,IWB…	21	0	576	BS00022605_51	IWB7175	6A	79.0751	0.00025028	0.07543	0.04378	0.07519	0.02418	0.17125	0.05429	0.07854	0.02531	4	1	1	0									0.607477	0.18416	0.638113	0.798042									0.837533	0.407369	0.150437	0.209318	0	0	0
0.457031	IWB76990	IWB8277,IWB65783,IWB11560,IWB11600,IWB30734,IWB34346,IWB34363,IWB36306,IWB41665,IWB44265,IWB47942,IWB53776,IWB56803,IWB6591,IWB75148,IWB10629,IWB11029,IWB11434,IWB11484,IWB12672,IWB1433,IWB22512,IWB22623,IWB22862,IWB26704,IWB35040,IWB40285,IWB40898,IWB43905,IWB44856,IWB52222,IWB58532,IWB59409,IWB6914,IWB7175,IWB7319,IWB7420,IWB74895,IWB8871,IWB9704,IWB9221,IWB75352,IWB76249,IWB76861,IWB77031,IWB7…	21	0	583	wsnp_Ex_c18965_27868480	IWA2366	6A	79.0751	0.00025028	0.07543	0.04378	0.07519	0.02418	0.17125	0.05429	0.07854	0.02531	4	1	1	0									0.640168	0.184127	0.695494	0.829344									0.699585	0.272797	0.230943	0.241043	0	0	0
0.457031	IWB78519	IWB8277,IWB65783,IWB11560,IWB11600,IWB30734,IWB34346,IWB34363,IWB36306,IWB41665,IWB44265,IWB47942,IWB53776,IWB56803,IWB6591,IWB75148,IWB10629,IWB11029,IWB11434,IWB11484,IWB12672,IWB1433,IWB22512,IWB22623,IWB22862,IWB26704,IWB35040,IWB40285,IWB40898,IWB43905,IWB44856,IWB52222,IWB58532,IWB59409,IWB6914,IWB7175,IWB7319,IWB7420,IWB74895,IWB8871,IWB9704,IWB9221,IWB75352,IWB76249,IWB76861,IWB76990,IWB7…	21	0	585	wsnp_Ex_c590_1176609	IWA4371	6A	79.0751	0.00025028	0.07543	0.04378	0.07519	0.02418	0.17125	0.05429	0.07854	0.02531	4	1	1	0									0.849782	0.215783	0.938946	0.429277									0.884313	0.209536	0.101124	0.0547258	0	0	0
0.457031	IWB79355	IWB8277,IWB65783,IWB11560,IWB11600,IWB30734,IWB34346,IWB34363,IWB36306,IWB41665,IWB44265,IWB47942,IWB53776,IWB56803,IWB6591,IWB75148,IWB10629,IWB11029,IWB11434,IWB11484,IWB12672,IWB1433,IWB22512,IWB22623,IWB22862,IWB26704,IWB35040,IWB40285,IWB40898,IWB43905,IWB44856,IWB52222,IWB58532,IWB59409,IWB6914,IWB7175,IWB7319,IWB7420,IWB74895,IWB8871,IWB9704,IWB9221,IWB75352,IWB76249,IWB76861,IWB76990,IWB7…	21	0	589	wsnp_Ex_rep_c67605_66248628	IWA5421	6A	79.0751	0.00025028	0.07543	0.04378	0.07519	0.02418	0.17125	0.05429	0.07854	0.02531	4	1	1	0									0.515078	0.239312	0.646366	0.823013									0.788899	0.223222	0.0687015	0.0446064	0	0	0
0.457364	IWB8871	IWB8277,IWB65783,IWB11560,IWB11600,IWB30734,IWB34346,IWB34363,IWB36306,IWB41665,IWB44265,IWB47942,IWB53776,IWB56803,IWB6591,IWB75148,IWB10629,IWB11029,IWB11434,IWB11484,IWB12672,IWB1433,IWB22512,IWB22623,IWB22862,IWB26704,IWB35040,IWB40285,IWB40898,IWB43905,IWB44856,IWB52222,IWB58532,IWB59409,IWB6914,IWB7175,IWB7319,IWB7420,IWB74895,IWB9704,IWB9221,IWB75352,IWB76249,IWB76861,IWB76990,IWB77031,IWB…	21	0	597	BS00062619_51	IWB8871	6A	79.0751	0.00024174	0.06164	0.04574	0.06427	0.02211	0.1489	0.04837	0.08286	0.03235	5	1	1	0									0.407998	0.181736	0.514355	0.824627									0.884313	0.209536	0.101124	0.0547258	0	0	0
0.457692	IWB79943	IWB8277,IWB65783,IWB11560,IWB11600,IWB30734,IWB34346,IWB34363,IWB36306,IWB41665,IWB44265,IWB47942,IWB53776,IWB56803,IWB6591,IWB75148,IWB10629,IWB11029,IWB11434,IWB11484,IWB12672,IWB1433,IWB22512,IWB22623,IWB22862,IWB26704,IWB35040,IWB40285,IWB40898,IWB43905,IWB44856,IWB52222,IWB58532,IWB59409,IWB6914,IWB7175,IWB7319,IWB7420,IWB74895,IWB8871,IWB9704,IWB9221,IWB75352,IWB76249,IWB76861,IWB76990,IWB7…	21	0	590	wsnp_JD_rep_c51547_35074931	IWA6276	6A	79.0751	0.00053971	0.06409	0.04675	0.05175	0.02379	0.15138	0.05563	0.07602	0.04525	4	1	1	0									0.620013	0.1336	0.941951	0.444642									0.348316	0.0815376	0.384325	0.0964534	0	0	0
0.458824	IWB11029	IWB8277,IWB65783,IWB11560,IWB11600,IWB30734,IWB34346,IWB34363,IWB36306,IWB41665,IWB44265,IWB47942,IWB53776,IWB56803,IWB6591,IWB75148,IWB10629,IWB11434,IWB11484,IWB12672,IWB1433,IWB22512,IWB22623,IWB22862,IWB26704,IWB35040,IWB40285,IWB40898,IWB43905,IWB44856,IWB52222,IWB58532,IWB59409,IWB6914,IWB7175,IWB7319,IWB7420,IWB74895,IWB8871,IWB9704,IWB9221,IWB75352,IWB76249,IWB76861,IWB76990,IWB77031,IWB7…	21	0	567	BS00078715_51	IWB11029	6A	79.0751	0.00023012	0.14425	0.05253	0.08877	0.02223	0.17219	0.04643	0.07594	0.02693	4	1	1	0									0.669291	0.322405	0.71592	0.941314									0.556226	0.202958	0.0955601	0.0696173	0	0	0
0.459459	IWB22623	IWB8277,IWB65783,IWB11560,IWB11600,IWB30734,IWB34346,IWB34363,IWB36306,IWB41665,IWB44265,IWB47942,IWB53776,IWB56803,IWB6591,IWB75148,IWB10629,IWB11029,IWB11434,IWB11484,IWB12672,IWB1433,IWB22512,IWB22862,IWB26704,IWB35040,IWB40285,IWB40898,IWB43905,IWB44856,IWB52222,IWB58532,IWB59409,IWB6914,IWB7175,IWB7319,IWB7420,IWB74895,IWB8871,IWB9704,IWB9221,IWB75352,IWB76249,IWB76861,IWB76990,IWB77031,IWB7…	21	0	599	Excalibur_c154_375	IWB22623	6A	79.0751	0.0002357	0.15352	0.04945	0.09568	0.02115	0.18209	0.04499	0.07941	0.02717	5	1	1	0									0.625216	0.093552	0.810014	0.672394									0.980526	0.191551	0.117219	0.0465512	0	0	0
0.46063	IWB76249	IWB8277,IWB65783,IWB11560,IWB11600,IWB30734,IWB34346,IWB34363,IWB36306,IWB41665,IWB44265,IWB47942,IWB53776,IWB56803,IWB6591,IWB75148,IWB10629,IWB11029,IWB11434,IWB11484,IWB12672,IWB1433,IWB22512,IWB22623,IWB22862,IWB26704,IWB35040,IWB40285,IWB40898,IWB43905,IWB44856,IWB52222,IWB58532,IWB59409,IWB6914,IWB7175,IWB7319,IWB7420,IWB74895,IWB8871,IWB9704,IWB9221,IWB75352,IWB76861,IWB76990,IWB77031,IWB7…	21	0	581	wsnp_Ex_c1104_2118684	IWA1423	6A	79.0751	0.00022998	0.14419	0.0523	0.0889	0.02246	0.17188	0.04813	0.07588	0.02678	4	1	1	0									0.640168	0.184127	0.695494	0.829344									0.884313	0.209536	0.101124	0.0547258	0	0	0
0.46063	IWB78518	IWB8277,IWB65783,IWB11560,IWB11600,IWB30734,IWB34346,IWB34363,IWB36306,IWB41665,IWB44265,IWB47942,IWB53776,IWB56803,IWB6591,IWB75148,IWB10629,IWB11029,IWB11434,IWB11484,IWB12672,IWB1433,IWB22512,IWB22623,IWB22862,IWB26704,IWB35040,IWB40285,IWB40898,IWB43905,IWB44856,IWB52222,IWB58532,IWB59409,IWB6914,IWB7175,IWB7319,IWB7420,IWB74895,IWB8871,IWB9704,IWB9221,IWB75352,IWB76249,IWB76861,IWB76990,IWB7…	21	0	584	wsnp_Ex_c590_1176006	IWA4370	6A	79.0751	0.00022998	0.14419	0.0523	0.0889	0.02246	0.17188	0.04813	0.07588	0.02678	4	1	1	0									0.640168	0.184127	0.695494	0.829344									0.5077	0.275594	0.182911	0.0843682	0	0	0
0.460938	IWB6914	IWB8277,IWB65783,IWB11560,IWB11600,IWB30734,IWB34346,IWB34363,IWB36306,IWB41665,IWB44265,IWB47942,IWB53776,IWB56803,IWB6591,IWB75148,IWB10629,IWB11029,IWB11434,IWB11484,IWB12672,IWB1433,IWB22512,IWB22623,IWB22862,IWB26704,IWB35040,IWB40285,IWB40898,IWB43905,IWB44856,IWB52222,IWB58532,IWB59409,IWB7175,IWB7319,IWB7420,IWB74895,IWB8871,IWB9704,IWB9221,IWB75352,IWB76249,IWB76861,IWB76990,IWB77031,IWB…	21	0	579	BS00022120_51	IWB6914	6A	79.0751	0.00022178	0.11966	0.05469	0.07604	0.02049	0.14909	0.04255	0.08036	0.03435	4	1	1	0									0.571742	0.12684	0.775799	0.669471									0.649745	0.249364	0.187456	0.0694419	0	0	0
0.460938	IWB81158	IWB8277,IWB65783,IWB11560,IWB11600,IWB30734,IWB34346,IWB34363,IWB36306,IWB41665,IWB44265,IWB47942,IWB53776,IWB56803,IWB6591,IWB75148,IWB10629,IWB11029,IWB11434,IWB11484,IWB12672,IWB1433,IWB22512,IWB22623,IWB22862,IWB26704,IWB35040,IWB40285,IWB40898,IWB43905,IWB44856,IWB52222,IWB58532,IWB59409,IWB6914,IWB7175,IWB7319,IWB7420,IWB74895,IWB8871,IWB9704,IWB9221,IWB75352,IWB76249,IWB76861,IWB76990,IWB7…	21	0	593	wsnp_Ra_c44015_50539749	IWA7940	6A	79.0751	0.00023795	0.15853	0.05466	0.11797	0.02522	0.1973	0.04399	0.08055	0.02779	4	1	1	0									0.585307	0.16994	0.454834	0.856671									0.665994	0.162868	0.175038	0.0674799	0	0	0
0.46124	IWB40285	IWB8277,IWB65783,IWB11560,IWB11600,IWB30734,IWB34346,IWB34363,IWB36306,IWB41665,IWB44265,IWB47942,IWB53776,IWB56803,IWB6591,IWB75148,IWB10629,IWB11029,IWB11434,IWB11484,IWB12672,IWB1433,IWB22512,IWB22623,IWB22862,IWB26704,IWB35040,IWB40898,IWB43905,IWB44856,IWB52222,IWB58532,IWB59409,IWB6914,IWB7175,IWB7319,IWB7420,IWB74895,IWB8871,IWB9704,IWB9221,IWB75352,IWB76249,IWB76861,IWB76990,IWB77031,IWB7…	21	0	596	Kukri_c10226_1815	IWB40285	6A	79.0751	0.00026488	0.15191	0.04786	0.09642	0.02169	0.18176	0.04824	0.08015	0.02634	5	1	1	0																									0	0	0
0.46124	IWB9704	IWB8277,IWB65783,IWB11560,IWB11600,IWB30734,IWB34346,IWB34363,IWB36306,IWB41665,IWB44265,IWB47942,IWB53776,IWB56803,IWB6591,IWB75148,IWB10629,IWB11029,IWB11434,IWB11484,IWB12672,IWB1433,IWB22512,IWB22623,IWB22862,IWB26704,IWB35040,IWB40285,IWB40898,IWB43905,IWB44856,IWB52222,IWB58532,IWB59409,IWB6914,IWB7175,IWB7319,IWB7420,IWB74895,IWB8871,IWB9221,IWB75352,IWB76249,IWB76861,IWB76990,IWB77031,IWB…	21	0	600	BS00066047_51	IWB9704	6A	79.0751	0.00026488	0.15191	0.04786	0.09642	0.02169	0.18176	0.04824	0.08015	0.02634	5	1	1	0									0.694863	0.166121	0.458851	0.874533									0.698939	0.233897	0.0795336	0.0923133	0	0	0
0.461538	IWB9221	IWB8277,IWB65783,IWB11560,IWB11600,IWB30734,IWB34346,IWB34363,IWB36306,IWB41665,IWB44265,IWB47942,IWB53776,IWB56803,IWB6591,IWB75148,IWB10629,IWB11029,IWB11434,IWB11484,IWB12672,IWB1433,IWB22512,IWB22623,IWB22862,IWB26704,IWB35040,IWB40285,IWB40898,IWB43905,IWB44856,IWB52222,IWB58532,IWB59409,IWB6914,IWB7175,IWB7319,IWB7420,IWB74895,IWB8871,IWB9704,IWB75352,IWB76249,IWB76861,IWB76990,IWB77031,IWB…	21	0	605	BS00064203_51	IWB9221	6A	79.391	0.00022676	0.12798	0.05155	0.08194	0.01944	0.15781	0.04118	0.08389	0.03468	4	1	1	0									0.520827	0.182466	0.673175	0.798042									0.98314	0.229393	0.136545	0.0493667	0	0	0
0.463035	IWB12672	IWB8277,IWB65783,IWB11560,IWB11600,IWB30734,IWB34346,IWB34363,IWB36306,IWB41665,IWB44265,IWB47942,IWB53776,IWB56803,IWB6591,IWB75148,IWB10629,IWB11029,IWB11434,IWB11484,IWB1433,IWB22512,IWB22623,IWB22862,IWB26704,IWB35040,IWB40285,IWB40898,IWB43905,IWB44856,IWB52222,IWB58532,IWB59409,IWB6914,IWB7175,IWB7319,IWB7420,IWB74895,IWB8871,IWB9704,IWB9221,IWB75352,IWB76249,IWB76861,IWB76990,IWB77031,IWB7…	21	1	566	CAP11_c1206_301	IWB12672	6A	79.0751	0.00024843	0.17063	0.05612	0.11641	0.02472	0.19406	0.04439	0.08035	0.02919	4	1	1	0			0.0009518	0.0454883					0.593494	0.249074	0.923923	0.852344									0.884313	0.209536	0.101124	0.0547258	0	2	0
0.463035	IWB40898	IWB8277,IWB65783,IWB11560,IWB11600,IWB30734,IWB34346,IWB34363,IWB36306,IWB41665,IWB44265,IWB47942,IWB53776,IWB56803,IWB6591,IWB75148,IWB10629,IWB11029,IWB11434,IWB11484,IWB12672,IWB1433,IWB22512,IWB22623,IWB22862,IWB26704,IWB35040,IWB40285,IWB43905,IWB44856,IWB52222,IWB58532,IWB59409,IWB6914,IWB7175,IWB7319,IWB7420,IWB74895,IWB8871,IWB9704,IWB9221,IWB75352,IWB76249,IWB76861,IWB76990,IWB77031,IWB7…	21	0	565	Kukri_c1281_515	IWB40898	6A	79.0751	0.00024843	0.17063	0.05612	0.11641	0.02472	0.19406	0.04439	0.08035	0.02919	4	1	1	0									0.488183	0.214315	0.770126	0.850834									0.884313	0.209536	0.101124	0.0547258	0	0	0
0.463035	IWB74895	IWB8277,IWB65783,IWB11560,IWB11600,IWB30734,IWB34346,IWB34363,IWB36306,IWB41665,IWB44265,IWB47942,IWB53776,IWB56803,IWB6591,IWB75148,IWB10629,IWB11029,IWB11434,IWB11484,IWB12672,IWB1433,IWB22512,IWB22623,IWB22862,IWB26704,IWB35040,IWB40285,IWB40898,IWB43905,IWB44856,IWB52222,IWB58532,IWB59409,IWB6914,IWB7175,IWB7319,IWB7420,IWB8871,IWB9704,IWB9221,IWB75352,IWB76249,IWB76861,IWB76990,IWB77031,IWB7…	21	0	568	tplb0047k12_1370	IWB74895	6A	79.0751	0.00024843	0.17063	0.05612	0.11641	0.02472	0.19406	0.04439	0.08035	0.02919	4	1	1	0									0.734781	0.170734	0.510506	0.792609									0.655114	0.24972	0.159091	0.0225644	0	0	0
0.463035	IWB43905	IWB8277,IWB65783,IWB11560,IWB11600,IWB30734,IWB34346,IWB34363,IWB36306,IWB41665,IWB44265,IWB47942,IWB53776,IWB56803,IWB6591,IWB75148,IWB10629,IWB11029,IWB11434,IWB11484,IWB12672,IWB1433,IWB22512,IWB22623,IWB22862,IWB26704,IWB35040,IWB40285,IWB40898,IWB44856,IWB52222,IWB58532,IWB59409,IWB6914,IWB7175,IWB7319,IWB7420,IWB74895,IWB8871,IWB9704,IWB9221,IWB75352,IWB76249,IWB76861,IWB76990,IWB77031,IWB7…	21	0	571	Kukri_c30819_246	IWB43905	6A	79.0751	0.00024843	0.17063	0.05612	0.11641	0.02472	0.19406	0.04439	0.08035	0.02919	4	1	1	0																									0	0	0
0.463035	IWB11434	IWB8277,IWB65783,IWB11560,IWB11600,IWB30734,IWB34346,IWB34363,IWB36306,IWB41665,IWB44265,IWB47942,IWB53776,IWB56803,IWB6591,IWB75148,IWB10629,IWB11029,IWB11484,IWB12672,IWB1433,IWB22512,IWB22623,IWB22862,IWB26704,IWB35040,IWB40285,IWB40898,IWB43905,IWB44856,IWB52222,IWB58532,IWB59409,IWB6914,IWB7175,IWB7319,IWB7420,IWB74895,IWB8871,IWB9704,IWB9221,IWB75352,IWB76249,IWB76861,IWB76990,IWB77031,IWB7…	21	0	573	BS00086046_51	IWB11434	6A	79.0751	0.00024843	0.17063	0.05612	0.11641	0.02472	0.19406	0.04439	0.08035	0.02919	4	1	1	0							0.238697	0.163871	0.607477	0.18416	0.638113	0.798042									0.884313	0.209536	0.101124	0.0547258	0	0	0
0.463035	IWB44856	IWB8277,IWB65783,IWB11560,IWB11600,IWB30734,IWB34346,IWB34363,IWB36306,IWB41665,IWB44265,IWB47942,IWB53776,IWB56803,IWB6591,IWB75148,IWB10629,IWB11029,IWB11434,IWB11484,IWB12672,IWB1433,IWB22512,IWB22623,IWB22862,IWB26704,IWB35040,IWB40285,IWB40898,IWB43905,IWB52222,IWB58532,IWB59409,IWB6914,IWB7175,IWB7319,IWB7420,IWB74895,IWB8871,IWB9704,IWB9221,IWB75352,IWB76249,IWB76861,IWB76990,IWB77031,IWB7…	21	0	574	Kukri_c38882_391	IWB44856	6A	79.0751	0.00024843	0.17063	0.05612	0.11641	0.02472	0.19406	0.04439	0.08035	0.02919	4	1	1	0																									0	0	0
0.463035	IWB75352	IWB8277,IWB65783,IWB11560,IWB11600,IWB30734,IWB34346,IWB34363,IWB36306,IWB41665,IWB44265,IWB47942,IWB53776,IWB56803,IWB6591,IWB75148,IWB10629,IWB11029,IWB11434,IWB11484,IWB12672,IWB1433,IWB22512,IWB22623,IWB22862,IWB26704,IWB35040,IWB40285,IWB40898,IWB43905,IWB44856,IWB52222,IWB58532,IWB59409,IWB6914,IWB7175,IWB7319,IWB7420,IWB74895,IWB8871,IWB9704,IWB9221,IWB76249,IWB76861,IWB76990,IWB77031,IWB7…	21	0	580	wsnp_BE403421A_Ta_2_1	IWA28	6A	79.0751	0.00024843	0.17063	0.05612	0.11641	0.02472	0.19406	0.04439	0.08035	0.02919	4	1	1	0									0.994132	0.132202	0.558462	0.891208									0.789477	0.413008	0.195436	0.0290103	0	0	0
0.463035	IWB80406	IWB8277,IWB65783,IWB11560,IWB11600,IWB30734,IWB34346,IWB34363,IWB36306,IWB41665,IWB44265,IWB47942,IWB53776,IWB56803,IWB6591,IWB75148,IWB10629,IWB11029,IWB11434,IWB11484,IWB12672,IWB1433,IWB22512,IWB22623,IWB22862,IWB26704,IWB35040,IWB40285,IWB40898,IWB43905,IWB44856,IWB52222,IWB58532,IWB59409,IWB6914,IWB7175,IWB7319,IWB7420,IWB74895,IWB8871,IWB9704,IWB9221,IWB75352,IWB76249,IWB76861,IWB76990,IWB7…	21	0	591	wsnp_Ku_c3354_6228863	IWA6928	6A	79.0751	0.00024843	0.17063	0.05612	0.11641	0.02472	0.19406	0.04439	0.08035	0.02919	4	1	1	0																									0	0	0
0.463035	IWB80727	IWB8277,IWB65783,IWB11560,IWB11600,IWB30734,IWB34346,IWB34363,IWB36306,IWB41665,IWB44265,IWB47942,IWB53776,IWB56803,IWB6591,IWB75148,IWB10629,IWB11029,IWB11434,IWB11484,IWB12672,IWB1433,IWB22512,IWB22623,IWB22862,IWB26704,IWB35040,IWB40285,IWB40898,IWB43905,IWB44856,IWB52222,IWB58532,IWB59409,IWB6914,IWB7175,IWB7319,IWB7420,IWB74895,IWB8871,IWB9704,IWB9221,IWB75352,IWB76249,IWB76861,IWB76990,IWB7…	21	0	592	wsnp_Ku_c9388_15743434	IWA7354	6A	79.0751	0.00024843	0.17063	0.05612	0.11641	0.02472	0.19406	0.04439	0.08035	0.02919	4	1	1	0									0.844199	0.164762	0.683569	0.734601									0.884313	0.209536	0.101124	0.0547258	0	0	0
0.464844	IWB11484	IWB8277,IWB65783,IWB11560,IWB11600,IWB30734,IWB34346,IWB34363,IWB36306,IWB41665,IWB44265,IWB47942,IWB53776,IWB56803,IWB6591,IWB75148,IWB10629,IWB11029,IWB11434,IWB12672,IWB1433,IWB22512,IWB22623,IWB22862,IWB26704,IWB35040,IWB40285,IWB40898,IWB43905,IWB44856,IWB52222,IWB58532,IWB59409,IWB6914,IWB7175,IWB7319,IWB7420,IWB74895,IWB8871,IWB9704,IWB9221,IWB75352,IWB76249,IWB76861,IWB76990,IWB77031,IWB7…	21	0	577	BS00087178_51	IWB11484	6A	79.0751	0.00022925	0.13208	0.05659	0.10195	0.02351	0.17134	0.04159	0.08504	0.03511	4	1	1	0									0.961501	0.12277	0.966764	0.370267									0.776784	0.181764	0.0955512	0.101599	0	0	0
0.464844	IWB79319	IWB8277,IWB65783,IWB11560,IWB11600,IWB30734,IWB34346,IWB34363,IWB36306,IWB41665,IWB44265,IWB47942,IWB53776,IWB56803,IWB6591,IWB75148,IWB10629,IWB11029,IWB11434,IWB11484,IWB12672,IWB1433,IWB22512,IWB22623,IWB22862,IWB26704,IWB35040,IWB40285,IWB40898,IWB43905,IWB44856,IWB52222,IWB58532,IWB59409,IWB6914,IWB7175,IWB7319,IWB7420,IWB74895,IWB8871,IWB9704,IWB9221,IWB75352,IWB76249,IWB76861,IWB76990,IWB7…	21	0	588	wsnp_Ex_rep_c67218_65729639	IWA5376	6A	79.0751	0.00025038	0.16292	0.05282	0.10164	0.02094	0.17007	0.04149	0.07865	0.02822	4	1	1	0									0.734781	0.170734	0.510506	0.792609									0.776348	0.200654	0.0614008	0.0811374	0	0	0
0.464844	IWB80130	IWB8277,IWB65783,IWB11560,IWB11600,IWB30734,IWB34346,IWB34363,IWB36306,IWB41665,IWB44265,IWB47942,IWB53776,IWB56803,IWB6591,IWB75148,IWB10629,IWB11029,IWB11434,IWB11484,IWB12672,IWB1433,IWB22512,IWB22623,IWB22862,IWB26704,IWB35040,IWB40285,IWB40898,IWB43905,IWB44856,IWB52222,IWB58532,IWB59409,IWB6914,IWB7175,IWB7319,IWB7420,IWB74895,IWB8871,IWB9704,IWB9221,IWB75352,IWB76249,IWB76861,IWB76990,IWB7…	21	0	907	wsnp_Ku_c1549_3054872	IWA6559	NA	NA	0.00024822	0.17055	0.05584	0.1166	0.02498	0.19365	0.04585	0.08029	0.029	4	1	1	0																									0	0	0
0.466667	IWB80260	IWB8277,IWB65783,IWB11560,IWB11600,IWB30734,IWB34346,IWB34363,IWB36306,IWB41665,IWB44265,IWB47942,IWB53776,IWB56803,IWB6591,IWB75148,IWB10629,IWB11029,IWB11434,IWB11484,IWB12672,IWB1433,IWB22512,IWB22623,IWB22862,IWB26704,IWB35040,IWB40285,IWB40898,IWB43905,IWB44856,IWB52222,IWB58532,IWB59409,IWB6914,IWB7175,IWB7319,IWB7420,IWB74895,IWB8871,IWB9704,IWB9221,IWB75352,IWB76249,IWB76861,IWB76990,IWB7…	21	0	562	wsnp_Ku_c2329_4474766	IWA6737	6A	79.0751	0.00025131	0.20487	0.06372	0.14667	0.03489	0.23278	0.0542	0.10554	0.03548	3	1	1	0									0.476086	0.171689	0.702601	0.991983									0.884313	0.209536	0.101124	0.0547258	0	0	0
0.467181	IWB80405	IWB8277,IWB65783,IWB11560,IWB11600,IWB30734,IWB34346,IWB34363,IWB36306,IWB41665,IWB44265,IWB47942,IWB53776,IWB56803,IWB6591,IWB75148,IWB10629,IWB11029,IWB11434,IWB11484,IWB12672,IWB1433,IWB22512,IWB22623,IWB22862,IWB26704,IWB35040,IWB40285,IWB40898,IWB43905,IWB44856,IWB52222,IWB58532,IWB59409,IWB6914,IWB7175,IWB7319,IWB7420,IWB74895,IWB8871,IWB9704,IWB9221,IWB75352,IWB76249,IWB76861,IWB76990,IWB7…	21	0	563	wsnp_Ku_c3354_6228393	IWA6927	6A	79.0751	0.00051826	0.16592	0.0697	0.09895	0.02801	0.1833	0.04368	0.07787	0.05661	3	1	1	0																									0	0	0
0.434783	IWB73396	IWB27650,IWB71835,IWB7421	22	0	610	Tdurum_contig76709_195	IWB73396	6A	80.0975	0.00297	0.09074	0.15771	0.14963	0.0154	0.01437	0.02804	0.01546	0.00635	6	2	0	0					0.497994	0.647895							0.322589	0.296148	0.60614	0.0563717					0.920435	0.139169	0.0916148	0.0697152	0	0	0
0.440945	IWB7421	IWB27650,IWB71835,IWB73396	22	0	608	BS00023092_51	IWB7421	6A	80.0975	0.0036	0.05738	0.09681	0.11434	0.00802	0.01119	0.03053	0.00938	0.00465	6	4	0	1					0.424609	0.722043	0.844103	0.313793					0.289447	0.372202	0.740742	0.307165					0.634078	0.124099	0.145066	0.178328	0	0	0
0.443137	IWB71835	IWB27650,IWB73396,IWB7421	22	0	609	Tdurum_contig47663_321	IWB71835	6A	80.0975	0.00387	0.07188	0.14004	0.09658	0.00873	0.01345	0.02946	0.00806	0.00516	6	4	0	1																									0	0	0
0.448413	IWB27650	IWB71835,IWB73396,IWB7421	22	0	611	Excalibur_c56264_188	IWB27650	6A	80.0975	0.00288	0.03349	0.11232	0.0847	0.01296	0.0119	0.02984	0.00993	0.00396	7	3	0	0					0.456681	0.908885							0.348686	0.423251	0.906988	0.0477504					0.920435	0.139169	0.0916148	0.0697152	0	0	0
0.27027	IWB69648	IWB11269,IWB1495,IWB24366,IWB2540,IWB33725,IWB35085,IWB35530,IWB49929,IWB49930,IWB555,IWB63290,IWB65922,IWB70019,IWB7113,IWB79383,IWB33774,IWB71724,IWB77907,IWB78319,IWB79572,IWB79573,IWB80014,IWB80100,IWB80510	23	0	656	Tdurum_contig28847_322	IWB69648	6A	91.8838	0.03257	0.00305	0.01415	0.0015	0.01407	0.00582	0.09198	0.00606	0.02396	8	4	0	1									0.191928	0.0228727	0.324925	0.283575													0	0	0
0.277992	IWB63290	IWB11269,IWB1495,IWB24366,IWB2540,IWB33725,IWB35085,IWB35530,IWB49929,IWB49930,IWB555,IWB65922,IWB69648,IWB70019,IWB7113,IWB79383,IWB33774,IWB71724,IWB77907,IWB78319,IWB79572,IWB79573,IWB80014,IWB80100,IWB80510	23	0	657	RAC875_rep_c90952_205	IWB63290	6A	91.8838	0.03388	0.00081722	0.01116	0.0008402	0.01472	0.0054	0.11126	0.00688	0.02174	8	4	2	1									0.28803	0.0675946	0.580528	0.817728													0	0	0
0.277992	IWB79383	IWB11269,IWB1495,IWB24366,IWB2540,IWB33725,IWB35085,IWB35530,IWB49929,IWB49930,IWB555,IWB63290,IWB65922,IWB69648,IWB70019,IWB7113,IWB33774,IWB71724,IWB77907,IWB78319,IWB79572,IWB79573,IWB80014,IWB80100,IWB80510	23	0	661	wsnp_Ex_rep_c67801_66492414	IWA5458	6A	91.8838	0.03388	0.00081722	0.01116	0.0008402	0.01472	0.0054	0.11126	0.00688	0.02174	8	4	2	1									0.218662	0.0489153	0.464014	0.757197													0	0	0
0.361868	IWB71724	IWB11269,IWB1495,IWB24366,IWB2540,IWB33725,IWB35085,IWB35530,IWB49929,IWB49930,IWB555,IWB63290,IWB65922,IWB69648,IWB70019,IWB7113,IWB79383,IWB33774,IWB77907,IWB78319,IWB79572,IWB79573,IWB80014,IWB80100,IWB80510	23	0	923	Tdurum_contig46828_730	IWB71724	NA	NA	0.10894	0.02815	0.02226	0.00441	0.01804	0.07616	0.21389	0.02434	0.10228	5	1	0	0	0.924066	0.88352	0.438967	0.527774	0.27185	0.445109																			0	0	0
0.378906	IWB79573	IWB11269,IWB1495,IWB24366,IWB2540,IWB33725,IWB35085,IWB35530,IWB49929,IWB49930,IWB555,IWB63290,IWB65922,IWB69648,IWB70019,IWB7113,IWB79383,IWB33774,IWB71724,IWB77907,IWB78319,IWB79572,IWB80014,IWB80100,IWB80510	23	0	641	wsnp_Ex_rep_c70951_69806455	IWA5719	6A	91.8838	0.05883	0.06402	0.0846	0.01739	0.5545	0.00848	0.03353	0.05494	0.04592	4	1	0	0	0.990134	0.964092	0.409114	0.488202	0.216294	0.409738	0.879895	0.464609					0.949193	0.0985085	0.111723	0.188144	0.0901636	0.151822	0.123612	0.44914	0.713616	0.0629743	0.372013	0.520891	0	0	0
0.381323	IWB70019	IWB11269,IWB1495,IWB24366,IWB2540,IWB33725,IWB35085,IWB35530,IWB49929,IWB49930,IWB555,IWB63290,IWB65922,IWB69648,IWB7113,IWB79383,IWB33774,IWB71724,IWB77907,IWB78319,IWB79572,IWB79573,IWB80014,IWB80100,IWB80510	23	0	640	Tdurum_contig30416_144	IWB70019	6A	91.8838	0.08072	0.08962	0.10202	0.02304	0.57681	0.00518	0.03961	0.0851	0.05813	3	1	0	0	0.894509	0.739179	0.467548	0.578527	0.192849	0.562998																			0	0	0
0.383721	IWB11269	IWB1495,IWB24366,IWB2540,IWB33725,IWB35085,IWB35530,IWB49929,IWB49930,IWB555,IWB63290,IWB65922,IWB69648,IWB70019,IWB7113,IWB79383,IWB33774,IWB71724,IWB77907,IWB78319,IWB79572,IWB79573,IWB80014,IWB80100,IWB80510	23	1	644	BS00082640_51	IWB11269	6A	91.8838	0.05295	0.05021	0.05675	0.00861	0.38	0.00411	0.03502	0.04729	0.03737	5	2	0	0	0.894509	0.739179	0.543625	0.569812	0.192849	0.562998	0.879895	0.464609					0.704739	0.0332529	0.255586	0.0146073	0.0492439	0.204926	0.270617	0.564438	0.53977	0.0794728	0.370073	0.467054	0	0	0
0.383721	IWB49929	IWB11269,IWB1495,IWB24366,IWB2540,IWB33725,IWB35085,IWB35530,IWB49930,IWB555,IWB63290,IWB65922,IWB69648,IWB70019,IWB7113,IWB79383,IWB33774,IWB71724,IWB77907,IWB78319,IWB79572,IWB79573,IWB80014,IWB80100,IWB80510	23	0	642	Kukri_rep_c69713_250	IWB49929	6A	91.8838	0.05295	0.05021	0.05675	0.00861	0.38	0.00411	0.03502	0.04729	0.03737	5	2	0	0	0.894509	0.739179	0.438967	0.527774	0.230033	0.395363	0.879895	0.464609																	0	0	0
0.383721	IWB35530	IWB11269,IWB1495,IWB24366,IWB2540,IWB33725,IWB35085,IWB49929,IWB49930,IWB555,IWB63290,IWB65922,IWB69648,IWB70019,IWB7113,IWB79383,IWB33774,IWB71724,IWB77907,IWB78319,IWB79572,IWB79573,IWB80014,IWB80100,IWB80510	23	0	643	IAAV8730	IWB35530	6A	91.8838	0.05295	0.05021	0.05675	0.00861	0.38	0.00411	0.03502	0.04729	0.03737	5	2	0	0	0.894509	0.739179	0.438967	0.527774	0.221948	0.422413							0.917537	0.0422184	0.235774	0.0660524	0.0381121	0.187953	0.244836	0.579911	0.587651	0.0758588	0.265735	0.410626	0	0	0
0.383721	IWB49930	IWB11269,IWB1495,IWB24366,IWB2540,IWB33725,IWB35085,IWB35530,IWB49929,IWB555,IWB63290,IWB65922,IWB69648,IWB70019,IWB7113,IWB79383,IWB33774,IWB71724,IWB77907,IWB78319,IWB79572,IWB79573,IWB80014,IWB80100,IWB80510	23	0	647	Kukri_rep_c69713_363	IWB49930	6A	91.8838	0.05295	0.05021	0.05675	0.00861	0.38	0.00411	0.03502	0.04729	0.03737	5	2	0	0	0.721369	0.628248	0.438967	0.527774	0.216294	0.409738	0.879895	0.464609																	0	0	0
0.383721	IWB77907	IWB11269,IWB1495,IWB24366,IWB2540,IWB33725,IWB35085,IWB35530,IWB49929,IWB49930,IWB555,IWB63290,IWB65922,IWB69648,IWB70019,IWB7113,IWB79383,IWB33774,IWB71724,IWB78319,IWB79572,IWB79573,IWB80014,IWB80100,IWB80510	23	0	649	wsnp_Ex_c36801_44683992	IWA3585	6A	91.8838	0.05295	0.05021	0.05675	0.00861	0.38	0.00411	0.03502	0.04729	0.03737	5	2	0	0	0.782565	0.843233	0.631199	0.550652	0.192849	0.562998	0.879895	0.464609					0.75048	0.110691	0.236097	0.0385161	0.0680297	0.227533	0.255868	0.521583	0.788874	0.303713	0.597968	0.382109	0	0	0
0.383721	IWB78319	IWB11269,IWB1495,IWB24366,IWB2540,IWB33725,IWB35085,IWB35530,IWB49929,IWB49930,IWB555,IWB63290,IWB65922,IWB69648,IWB70019,IWB7113,IWB79383,IWB33774,IWB71724,IWB77907,IWB79572,IWB79573,IWB80014,IWB80100,IWB80510	23	0	650	wsnp_Ex_c51820_55631329	IWA4111	6A	91.8838	0.05295	0.05021	0.05675	0.00861	0.38	0.00411	0.03502	0.04729	0.03737	5	2	0	0	0.666669	0.778114	0.448939	0.481703	0.215373	0.509068	0.879895	0.464609					0.62375	0.0610188	0.380842	0.027151	0.0728883	0.241668	0.231161	0.467951	0.474255	0.152779	0.363005	0.491606	0	0	0
0.383721	IWB80510	IWB11269,IWB1495,IWB24366,IWB2540,IWB33725,IWB35085,IWB35530,IWB49929,IWB49930,IWB555,IWB63290,IWB65922,IWB69648,IWB70019,IWB7113,IWB79383,IWB33774,IWB71724,IWB77907,IWB78319,IWB79572,IWB79573,IWB80014,IWB80100	23	0	651	wsnp_Ku_c44079_51438574	IWA7063	6A	91.8838	0.05295	0.05021	0.05675	0.00861	0.38	0.00411	0.03502	0.04729	0.03737	5	2	0	0	0.894509	0.739179	0.438967	0.527774	0.216294	0.409738	0.879895	0.464609																	0	0	0
0.385496	IWB80100	IWB11269,IWB1495,IWB24366,IWB2540,IWB33725,IWB35085,IWB35530,IWB49929,IWB49930,IWB555,IWB63290,IWB65922,IWB69648,IWB70019,IWB7113,IWB79383,IWB33774,IWB71724,IWB77907,IWB78319,IWB79572,IWB79573,IWB80014,IWB80510	23	0	653	wsnp_Ku_c14219_22455933	IWA6517	6A	91.8838	0.06685	0.01661	0.04288	0.00834	0.36748	0.00209	0.10114	0.04749	0.04208	6	2	0	0	0.894509	0.739179	0.438967	0.527774	0.216294	0.409738	0.879895	0.464609					0.62375	0.0610188	0.380842	0.027151	0.0370065	0.245945	0.20612	0.492159	0.4379	0.151722	0.351493	0.492758	0	0	0
0.3861	IWB1495	IWB11269,IWB24366,IWB2540,IWB33725,IWB35085,IWB35530,IWB49929,IWB49930,IWB555,IWB63290,IWB65922,IWB69648,IWB70019,IWB7113,IWB79383,IWB33774,IWB71724,IWB77907,IWB78319,IWB79572,IWB79573,IWB80014,IWB80100,IWB80510	23	1	660	BobWhite_c2143_229	IWB1495	6A	91.8838	0.04299	0.02178	0.03486	0.00454	0.29407	0.00131	0.02841	0.02934	0.03646	8	2	0	0	0.894509	0.739179	0.458437	0.506334	0.149528	0.519044	0.859264	0.514157					0.606874	0.0411418	0.348094	0.0288441	0.0485529	0.256585	0.24553	0.526836	0.698829	0.339525	0.460141	0.531185	0	0	0
0.386719	IWB2540	IWB11269,IWB1495,IWB24366,IWB33725,IWB35085,IWB35530,IWB49929,IWB49930,IWB555,IWB63290,IWB65922,IWB69648,IWB70019,IWB7113,IWB79383,IWB33774,IWB71724,IWB77907,IWB78319,IWB79572,IWB79573,IWB80014,IWB80100,IWB80510	23	0	652	BobWhite_c32372_186	IWB2540	6A	91.8838	0.05232	0.04681	0.05547	0.00635	0.35886	0.00339	0.03675	0.0453	0.03544	6	2	0	0	0.894509	0.739179	0.458437	0.506334	0.245249	0.492255	0.879895	0.464609					0.62375	0.0610188	0.380842	0.027151	0.0680297	0.227533	0.255868	0.521583	0.474255	0.152779	0.363005	0.491606	0	0	0
0.386719	IWB65922	IWB11269,IWB1495,IWB24366,IWB2540,IWB33725,IWB35085,IWB35530,IWB49929,IWB49930,IWB555,IWB63290,IWB69648,IWB70019,IWB7113,IWB79383,IWB33774,IWB71724,IWB77907,IWB78319,IWB79572,IWB79573,IWB80014,IWB80100,IWB80510	23	0	648	TA005055-0844	IWB65922	6A	91.8838	0.06053	0.02588	0.06848	0.01076	0.5336	0.00772	0.04435	0.05588	0.04077	5	1	0	0																									0	0	0
0.389105	IWB555	IWB11269,IWB1495,IWB24366,IWB2540,IWB33725,IWB35085,IWB35530,IWB49929,IWB49930,IWB63290,IWB65922,IWB69648,IWB70019,IWB7113,IWB79383,IWB33774,IWB71724,IWB77907,IWB78319,IWB79572,IWB79573,IWB80014,IWB80100,IWB80510	23	1	645	BobWhite_c13845_195	IWB555	6A	91.8838	0.06631	0.01916	0.049	0.00644	0.45934	0.00626	0.05812	0.05635	0.0329	5	2	0	0	0.894509	0.739179	0.53373	0.551276	0.27185	0.445109	0.879895	0.464609					0.606874	0.0411418	0.348094	0.0288441	0.0543548	0.207271	0.228627	0.538033	0.474255	0.152779	0.363005	0.491606	0	0	0
0.389105	IWB35085	IWB11269,IWB1495,IWB24366,IWB2540,IWB33725,IWB35530,IWB49929,IWB49930,IWB555,IWB63290,IWB65922,IWB69648,IWB70019,IWB7113,IWB79383,IWB33774,IWB71724,IWB77907,IWB78319,IWB79572,IWB79573,IWB80014,IWB80100,IWB80510	23	0	646	IAAV5761	IWB35085	6A	91.8838	0.06631	0.01916	0.049	0.00644	0.45934	0.00626	0.05812	0.05635	0.0329	5	2	0	0	0.721369	0.628248	0.553335	0.607161	0.216294	0.409738	0.879895	0.464609																	0	0	0
0.389105	IWB79572	IWB11269,IWB1495,IWB24366,IWB2540,IWB33725,IWB35085,IWB35530,IWB49929,IWB49930,IWB555,IWB63290,IWB65922,IWB69648,IWB70019,IWB7113,IWB79383,IWB33774,IWB71724,IWB77907,IWB78319,IWB79573,IWB80014,IWB80100,IWB80510	23	0	655	wsnp_Ex_rep_c70951_69806211	IWA5718	6A	91.8838	0.05311	0.01792	0.04409	0.00543	0.39131	0.00382	0.04483	0.04939	0.03246	7	2	0	0	0.894509	0.739179	0.53373	0.551276	0.220163	0.634929	0.999082	0.42638					0.562807	0.0326758	0.358267	0.0518363	0.0680297	0.227533	0.255868	0.521583	0.474255	0.152779	0.363005	0.491606	0	0	0
0.389961	IWB7113	IWB11269,IWB1495,IWB24366,IWB2540,IWB33725,IWB35085,IWB35530,IWB49929,IWB49930,IWB555,IWB63290,IWB65922,IWB69648,IWB70019,IWB79383,IWB33774,IWB71724,IWB77907,IWB78319,IWB79572,IWB79573,IWB80014,IWB80100,IWB80510	23	0	659	BS00022489_51	IWB7113	6A	91.8838	0.03632	0.01618	0.03351	0.00558	0.36426	0.00253	0.03193	0.04026	0.0354	8	2	0	0	0.898846	0.75984	0.438967	0.527774	0.27185	0.445109	0.926249	0.360579					0.62375	0.0610188	0.380842	0.027151	0.0680297	0.227533	0.255868	0.521583	0.474255	0.152779	0.363005	0.491606	0	0	0
0.389961	IWB80014	IWB11269,IWB1495,IWB24366,IWB2540,IWB33725,IWB35085,IWB35530,IWB49929,IWB49930,IWB555,IWB63290,IWB65922,IWB69648,IWB70019,IWB7113,IWB79383,IWB33774,IWB71724,IWB77907,IWB78319,IWB79572,IWB79573,IWB80100,IWB80510	23	0	662	wsnp_Ku_c1075_2160065	IWA6406	6A	91.8838	0.03632	0.01618	0.03351	0.00558	0.36426	0.00253	0.03193	0.04026	0.0354	8	2	0	0	0.908	0.799752			0.149528	0.519044																			0	0	0
0.396078	IWB33725	IWB11269,IWB1495,IWB24366,IWB2540,IWB35085,IWB35530,IWB49929,IWB49930,IWB555,IWB63290,IWB65922,IWB69648,IWB70019,IWB7113,IWB79383,IWB33774,IWB71724,IWB77907,IWB78319,IWB79572,IWB79573,IWB80014,IWB80100,IWB80510	23	0	658	GENE-4005_179	IWB33725	6A	91.8838	0.04836	0.01651	0.03466	0.00354	0.28604	0.00271	0.02474	0.03422	0.02476	8	2	0	0													0.562807	0.0326758	0.358267	0.0518363	0.0680297	0.227533	0.255868	0.521583	0.474255	0.152779	0.363005	0.491606	0	0	0
0.400794	IWB24366	IWB11269,IWB1495,IWB2540,IWB33725,IWB35085,IWB35530,IWB49929,IWB49930,IWB555,IWB63290,IWB65922,IWB69648,IWB70019,IWB7113,IWB79383,IWB33774,IWB71724,IWB77907,IWB78319,IWB79572,IWB79573,IWB80014,IWB80100,IWB80510	23	1	654	Excalibur_c25752_80	IWB24366	6A	91.8838	0.05451	0.01668	0.03124	0.00327	0.29666	0.00281	0.02133	0.03193	0.02467	7	2	0	0	0.894509	0.739179	0.438967	0.527774	0.216294	0.409738	0.879895	0.464609					0.721402	0.0322363	0.626163	0.0495041	0.0680297	0.227533	0.255868	0.521583	0.701794	0.266133	0.401794	0.447916	0	0	0
0.461538	IWB33774	IWB11269,IWB1495,IWB24366,IWB2540,IWB33725,IWB35085,IWB35530,IWB49929,IWB49930,IWB555,IWB63290,IWB65922,IWB69648,IWB70019,IWB7113,IWB79383,IWB71724,IWB77907,IWB78319,IWB79572,IWB79573,IWB80014,IWB80100,IWB80510	23	0	942	GENE-4086_115	IWB33774	NA	NA	0.02068	0.02159	0.04535	0.00992	0.17518	0.00398	0.02236	0.02845	0.05193	7	2	0	0																	0.0680297	0.227533	0.255868	0.521583	0.474255	0.152779	0.363005	0.491606	0	0	0
0.241245	IWB9015		24	0	730	BS00063175_51	IWB9015	6D	84.5444	0.00077848	0.131	0.00531	0.62945	0.15938	0.00548	0.00012069	0.01073	0.01238	6	4	2	1	0.386403	0.966885															0.0984587	0.0609207	0.738396	0.968348					0	0	0
0.0980392	IWB26580	IWB10020,IWB11130,IWB11756,IWB12461,IWB1432,IWB14948,IWB19850,IWB19851,IWB20204,IWB20215,IWB20564,IWB20606,IWB21346,IWB21432,IWB21853,IWB23434,IWB2429,IWB25588,IWB27755,IWB28052,IWB28236,IWB28329,IWB28360,IWB28821,IWB31380,IWB31507,IWB31634,IWB31787,IWB31970,IWB31971,IWB3358,IWB34461,IWB34538,IWB3462,IWB35050,IWB35084,IWB35469,IWB35544,IWB35579,IWB36239,IWB36259,IWB38904,IWB39078,IWB39080,IWB4280…	25	0	11	Excalibur_c44731_1000	IWB26580	1A	70.1018	0.61784	0.3502	0.04113	0.07727	0.13837	0.0391	0.12146	0.00667	0.37052	3	1	0	0																									0	0	0
0.104651	IWB2429	IWB10020,IWB11130,IWB11756,IWB12461,IWB1432,IWB14948,IWB19850,IWB19851,IWB20204,IWB20215,IWB20564,IWB20606,IWB21346,IWB21432,IWB21853,IWB23434,IWB25588,IWB26580,IWB27755,IWB28052,IWB28236,IWB28329,IWB28360,IWB28821,IWB31380,IWB31507,IWB31634,IWB31787,IWB31970,IWB31971,IWB3358,IWB34461,IWB34538,IWB3462,IWB35050,IWB35084,IWB35469,IWB35544,IWB35579,IWB36239,IWB36259,IWB38904,IWB39078,IWB39080,IWB428…	25	0	16	BobWhite_c31155_350	IWB2429	1A	70.1018	0.38825	0.1833	0.01777	0.07166	0.05693	0.02453	0.01489	0.00386	0.12805	4	1	0	0																									0	0	0
0.104651	IWB28360	IWB10020,IWB11130,IWB11756,IWB12461,IWB1432,IWB14948,IWB19850,IWB19851,IWB20204,IWB20215,IWB20564,IWB20606,IWB21346,IWB21432,IWB21853,IWB23434,IWB2429,IWB25588,IWB26580,IWB27755,IWB28052,IWB28236,IWB28329,IWB28821,IWB31380,IWB31507,IWB31634,IWB31787,IWB31970,IWB31971,IWB3358,IWB34461,IWB34538,IWB3462,IWB35050,IWB35084,IWB35469,IWB35544,IWB35579,IWB36239,IWB36259,IWB38904,IWB39078,IWB39080,IWB4280…	25	0	26	Excalibur_c65280_322	IWB28360	1A	70.1018	0.38825	0.1833	0.01777	0.07166	0.05693	0.02453	0.01489	0.00386	0.12805	4	1	0	0																									0	0	0
0.104651	IWB75789	IWB10020,IWB11130,IWB11756,IWB12461,IWB1432,IWB14948,IWB19850,IWB19851,IWB20204,IWB20215,IWB20564,IWB20606,IWB21346,IWB21432,IWB21853,IWB23434,IWB2429,IWB25588,IWB26580,IWB27755,IWB28052,IWB28236,IWB28329,IWB28360,IWB28821,IWB31380,IWB31507,IWB31634,IWB31787,IWB31970,IWB31971,IWB3358,IWB34461,IWB34538,IWB3462,IWB35050,IWB35084,IWB35469,IWB35544,IWB35579,IWB36239,IWB36259,IWB38904,IWB39078,IWB3908…	25	0	125	wsnp_CAP11_c1029_611774	IWA639	1A	70.1018	0.33055	0.15055	0.01619	0.02551	0.04177	0.02031	0.02499	0.00333	0.11682	6	1	0	0																									0	0	0
0.105058	IWB65677	IWB10020,IWB11130,IWB11756,IWB12461,IWB1432,IWB14948,IWB19850,IWB19851,IWB20204,IWB20215,IWB20564,IWB20606,IWB21346,IWB21432,IWB21853,IWB23434,IWB2429,IWB25588,IWB26580,IWB27755,IWB28052,IWB28236,IWB28329,IWB28360,IWB28821,IWB31380,IWB31507,IWB31634,IWB31787,IWB31970,IWB31971,IWB3358,IWB34461,IWB34538,IWB3462,IWB35050,IWB35084,IWB35469,IWB35544,IWB35579,IWB36239,IWB36259,IWB38904,IWB39078,IWB3908…	25	0	19	TA003382-0407	IWB65677	1A	70.1018	0.38742	0.1829	0.01798	0.07184	0.05721	0.02499	0.01505	0.00387	0.12633	4	1	0	0																									0	0	0
0.105058	IWB6744	IWB10020,IWB11130,IWB11756,IWB12461,IWB1432,IWB14948,IWB19850,IWB19851,IWB20204,IWB20215,IWB20564,IWB20606,IWB21346,IWB21432,IWB21853,IWB23434,IWB2429,IWB25588,IWB26580,IWB27755,IWB28052,IWB28236,IWB28329,IWB28360,IWB28821,IWB31380,IWB31507,IWB31634,IWB31787,IWB31970,IWB31971,IWB3358,IWB34461,IWB34538,IWB3462,IWB35050,IWB35084,IWB35469,IWB35544,IWB35579,IWB36239,IWB36259,IWB38904,IWB39078,IWB3908…	25	0	63	BS00021730_51	IWB6744	1A	70.1018	0.39417	0.18374	0.01829	0.07068	0.05441	0.024	0.0182	0.00392	0.13049	4	1	0	0																									0	0	0
0.105058	IWB27755	IWB10020,IWB11130,IWB11756,IWB12461,IWB1432,IWB14948,IWB19850,IWB19851,IWB20204,IWB20215,IWB20564,IWB20606,IWB21346,IWB21432,IWB21853,IWB23434,IWB2429,IWB25588,IWB26580,IWB28052,IWB28236,IWB28329,IWB28360,IWB28821,IWB31380,IWB31507,IWB31634,IWB31787,IWB31970,IWB31971,IWB3358,IWB34461,IWB34538,IWB3462,IWB35050,IWB35084,IWB35469,IWB35544,IWB35579,IWB36239,IWB36259,IWB38904,IWB39078,IWB39080,IWB4280…	25	0	67	Excalibur_c57766_92	IWB27755	1A	70.1018	0.38742	0.1829	0.01798	0.07184	0.05721	0.02499	0.01505	0.00387	0.12633	4	1	0	0																									0	0	0
0.105058	IWB6784	IWB10020,IWB11130,IWB11756,IWB12461,IWB1432,IWB14948,IWB19850,IWB19851,IWB20204,IWB20215,IWB20564,IWB20606,IWB21346,IWB21432,IWB21853,IWB23434,IWB2429,IWB25588,IWB26580,IWB27755,IWB28052,IWB28236,IWB28329,IWB28360,IWB28821,IWB31380,IWB31507,IWB31634,IWB31787,IWB31970,IWB31971,IWB3358,IWB34461,IWB34538,IWB3462,IWB35050,IWB35084,IWB35469,IWB35544,IWB35579,IWB36239,IWB36259,IWB38904,IWB39078,IWB3908…	25	0	68	BS00021895_51	IWB6784	1A	70.1018	0.38742	0.1829	0.01798	0.07184	0.05721	0.02499	0.01505	0.00387	0.12633	4	1	0	0																									0	0	0
0.105058	IWB44535	IWB10020,IWB11130,IWB11756,IWB12461,IWB1432,IWB14948,IWB19850,IWB19851,IWB20204,IWB20215,IWB20564,IWB20606,IWB21346,IWB21432,IWB21853,IWB23434,IWB2429,IWB25588,IWB26580,IWB27755,IWB28052,IWB28236,IWB28329,IWB28360,IWB28821,IWB31380,IWB31507,IWB31634,IWB31787,IWB31970,IWB31971,IWB3358,IWB34461,IWB34538,IWB3462,IWB35050,IWB35084,IWB35469,IWB35544,IWB35579,IWB36239,IWB36259,IWB38904,IWB39078,IWB3908…	25	0	119	Kukri_c362_91	IWB44535	1A	70.1018	0.39823	0.15498	0.02624	0.04248	0.05159	0.03743	0.03322	0.0031	0.14	5	1	0	0																									0	0	0
0.105058	IWB23434	IWB10020,IWB11130,IWB11756,IWB12461,IWB1432,IWB14948,IWB19850,IWB19851,IWB20204,IWB20215,IWB20564,IWB20606,IWB21346,IWB21432,IWB21853,IWB2429,IWB25588,IWB26580,IWB27755,IWB28052,IWB28236,IWB28329,IWB28360,IWB28821,IWB31380,IWB31507,IWB31634,IWB31787,IWB31970,IWB31971,IWB3358,IWB34461,IWB34538,IWB3462,IWB35050,IWB35084,IWB35469,IWB35544,IWB35579,IWB36239,IWB36259,IWB38904,IWB39078,IWB39080,IWB4280…	25	0	122	Excalibur_c20133_87	IWB23434	1A	70.1018	0.33231	0.14963	0.01667	0.02578	0.04236	0.0212	0.02548	0.00343	0.11828	6	1	0	0																									0	0	0
0.105469	IWB8519	IWB10020,IWB11130,IWB11756,IWB12461,IWB1432,IWB14948,IWB19850,IWB19851,IWB20204,IWB20215,IWB20564,IWB20606,IWB21346,IWB21432,IWB21853,IWB23434,IWB2429,IWB25588,IWB26580,IWB27755,IWB28052,IWB28236,IWB28329,IWB28360,IWB28821,IWB31380,IWB31507,IWB31634,IWB31787,IWB31970,IWB31971,IWB3358,IWB34461,IWB34538,IWB3462,IWB35050,IWB35084,IWB35469,IWB35544,IWB35579,IWB36239,IWB36259,IWB38904,IWB39078,IWB3908…	25	0	21	BS00048887_51	IWB8519	1A	70.1018	0.39263	0.1834	0.01847	0.07081	0.05463	0.0244	0.01837	0.00392	0.12799	4	1	0	0																									0	0	0
0.105469	IWB45313	IWB10020,IWB11130,IWB11756,IWB12461,IWB1432,IWB14948,IWB19850,IWB19851,IWB20204,IWB20215,IWB20564,IWB20606,IWB21346,IWB21432,IWB21853,IWB23434,IWB2429,IWB25588,IWB26580,IWB27755,IWB28052,IWB28236,IWB28329,IWB28360,IWB28821,IWB31380,IWB31507,IWB31634,IWB31787,IWB31970,IWB31971,IWB3358,IWB34461,IWB34538,IWB3462,IWB35050,IWB35084,IWB35469,IWB35544,IWB35579,IWB36239,IWB36259,IWB38904,IWB39078,IWB3908…	25	0	56	Kukri_c4318_101	IWB45313	1A	70.1018	0.39419	0.18163	0.02706	0.08281	0.06201	0.01863	0.01279	0.00407	0.12443	4	1	0	0																									0	0	0
0.105469	IWB31787	IWB10020,IWB11130,IWB11756,IWB12461,IWB1432,IWB14948,IWB19850,IWB19851,IWB20204,IWB20215,IWB20564,IWB20606,IWB21346,IWB21432,IWB21853,IWB23434,IWB2429,IWB25588,IWB26580,IWB27755,IWB28052,IWB28236,IWB28329,IWB28360,IWB28821,IWB31380,IWB31507,IWB31634,IWB31970,IWB31971,IWB3358,IWB34461,IWB34538,IWB3462,IWB35050,IWB35084,IWB35469,IWB35544,IWB35579,IWB36239,IWB36259,IWB38904,IWB39078,IWB39080,IWB4280…	25	0	66	GENE-0287_28	IWB31787	1A	70.1018	0.39263	0.1834	0.01847	0.07081	0.05463	0.0244	0.01837	0.00392	0.12799	4	1	0	0																									0	0	0
0.106299	IWB14948	IWB10020,IWB11130,IWB11756,IWB12461,IWB1432,IWB19850,IWB19851,IWB20204,IWB20215,IWB20564,IWB20606,IWB21346,IWB21432,IWB21853,IWB23434,IWB2429,IWB25588,IWB26580,IWB27755,IWB28052,IWB28236,IWB28329,IWB28360,IWB28821,IWB31380,IWB31507,IWB31634,IWB31787,IWB31970,IWB31971,IWB3358,IWB34461,IWB34538,IWB3462,IWB35050,IWB35084,IWB35469,IWB35544,IWB35579,IWB36239,IWB36259,IWB38904,IWB39078,IWB39080,IWB4280…	25	0	35	CAP8_c806_297	IWB14948	1A	70.1018	0.37025	0.17112	0.01557	0.06162	0.05015	0.02592	0.01288	0.00363	0.13148	4	1	0	0																									0	0	0
0.107692	IWB8965	IWB10020,IWB11130,IWB11756,IWB12461,IWB1432,IWB14948,IWB19850,IWB19851,IWB20204,IWB20215,IWB20564,IWB20606,IWB21346,IWB21432,IWB21853,IWB23434,IWB2429,IWB25588,IWB26580,IWB27755,IWB28052,IWB28236,IWB28329,IWB28360,IWB28821,IWB31380,IWB31507,IWB31634,IWB31787,IWB31970,IWB31971,IWB3358,IWB34461,IWB34538,IWB3462,IWB35050,IWB35084,IWB35469,IWB35544,IWB35579,IWB36239,IWB36259,IWB38904,IWB39078,IWB3908…	25	0	18	BS00062969_51	IWB8965	1A	70.1018	0.45243	0.32486	0.02676	0.14261	0.20581	0.04743	0.04824	0.0098	0.31964	4	1	0	0																									0	0	0
0.108108	IWB7945	IWB10020,IWB11130,IWB11756,IWB12461,IWB1432,IWB14948,IWB19850,IWB19851,IWB20204,IWB20215,IWB20564,IWB20606,IWB21346,IWB21432,IWB21853,IWB23434,IWB2429,IWB25588,IWB26580,IWB27755,IWB28052,IWB28236,IWB28329,IWB28360,IWB28821,IWB31380,IWB31507,IWB31634,IWB31787,IWB31970,IWB31971,IWB3358,IWB34461,IWB34538,IWB3462,IWB35050,IWB35084,IWB35469,IWB35544,IWB35579,IWB36239,IWB36259,IWB38904,IWB39078,IWB3908…	25	0	20	BS00033760_51	IWB7945	1A	70.1018	0.40741	0.29881	0.02407	0.12667	0.16056	0.03468	0.03429	0.00761	0.24008	4	1	0	0																									0	0	0
0.108108	IWB68883	IWB10020,IWB11130,IWB11756,IWB12461,IWB1432,IWB14948,IWB19850,IWB19851,IWB20204,IWB20215,IWB20564,IWB20606,IWB21346,IWB21432,IWB21853,IWB23434,IWB2429,IWB25588,IWB26580,IWB27755,IWB28052,IWB28236,IWB28329,IWB28360,IWB28821,IWB31380,IWB31507,IWB31634,IWB31787,IWB31970,IWB31971,IWB3358,IWB34461,IWB34538,IWB3462,IWB35050,IWB35084,IWB35469,IWB35544,IWB35579,IWB36239,IWB36259,IWB38904,IWB39078,IWB3908…	25	0	25	Tdurum_contig20581_256	IWB68883	1A	70.1018	0.40741	0.29881	0.02407	0.12667	0.16056	0.03468	0.03429	0.00761	0.24008	4	1	0	0																									0	0	0
0.108108	IWB58896	IWB10020,IWB11130,IWB11756,IWB12461,IWB1432,IWB14948,IWB19850,IWB19851,IWB20204,IWB20215,IWB20564,IWB20606,IWB21346,IWB21432,IWB21853,IWB23434,IWB2429,IWB25588,IWB26580,IWB27755,IWB28052,IWB28236,IWB28329,IWB28360,IWB28821,IWB31380,IWB31507,IWB31634,IWB31787,IWB31970,IWB31971,IWB3358,IWB34461,IWB34538,IWB3462,IWB35050,IWB35084,IWB35469,IWB35544,IWB35579,IWB36239,IWB36259,IWB38904,IWB39078,IWB3908…	25	0	28	RAC875_c53095_51	IWB58896	1A	70.1018	0.40741	0.29881	0.02407	0.12667	0.16056	0.03468	0.03429	0.00761	0.24008	4	1	0	0							0.650701	0.0751193																	0	0	0
0.108108	IWB20215	IWB10020,IWB11130,IWB11756,IWB12461,IWB1432,IWB14948,IWB19850,IWB19851,IWB20204,IWB20564,IWB20606,IWB21346,IWB21432,IWB21853,IWB23434,IWB2429,IWB25588,IWB26580,IWB27755,IWB28052,IWB28236,IWB28329,IWB28360,IWB28821,IWB31380,IWB31507,IWB31634,IWB31787,IWB31970,IWB31971,IWB3358,IWB34461,IWB34538,IWB3462,IWB35050,IWB35084,IWB35469,IWB35544,IWB35579,IWB36239,IWB36259,IWB38904,IWB39078,IWB39080,IWB4280…	25	0	32	Ex_c2389_1634	IWB20215	1A	70.1018	0.40741	0.29881	0.02407	0.12667	0.16056	0.03468	0.03429	0.00761	0.24008	4	1	0	0																									0	0	0
0.108108	IWB9835	IWB10020,IWB11130,IWB11756,IWB12461,IWB1432,IWB14948,IWB19850,IWB19851,IWB20204,IWB20215,IWB20564,IWB20606,IWB21346,IWB21432,IWB21853,IWB23434,IWB2429,IWB25588,IWB26580,IWB27755,IWB28052,IWB28236,IWB28329,IWB28360,IWB28821,IWB31380,IWB31507,IWB31634,IWB31787,IWB31970,IWB31971,IWB3358,IWB34461,IWB34538,IWB3462,IWB35050,IWB35084,IWB35469,IWB35544,IWB35579,IWB36239,IWB36259,IWB38904,IWB39078,IWB3908…	25	0	33	BS00066549_51	IWB9835	1A	70.1018	0.40741	0.29881	0.02407	0.12667	0.16056	0.03468	0.03429	0.00761	0.24008	4	1	0	0																									0	0	0
0.108108	IWB42800	IWB10020,IWB11130,IWB11756,IWB12461,IWB1432,IWB14948,IWB19850,IWB19851,IWB20204,IWB20215,IWB20564,IWB20606,IWB21346,IWB21432,IWB21853,IWB23434,IWB2429,IWB25588,IWB26580,IWB27755,IWB28052,IWB28236,IWB28329,IWB28360,IWB28821,IWB31380,IWB31507,IWB31634,IWB31787,IWB31970,IWB31971,IWB3358,IWB34461,IWB34538,IWB3462,IWB35050,IWB35084,IWB35469,IWB35544,IWB35579,IWB36239,IWB36259,IWB38904,IWB39078,IWB3908…	25	0	39	Kukri_c23382_1431	IWB42800	1A	70.1018	0.40741	0.29881	0.02407	0.12667	0.16056	0.03468	0.03429	0.00761	0.24008	4	1	0	0																									0	0	0
0.108108	IWB35050	IWB10020,IWB11130,IWB11756,IWB12461,IWB1432,IWB14948,IWB19850,IWB19851,IWB20204,IWB20215,IWB20564,IWB20606,IWB21346,IWB21432,IWB21853,IWB23434,IWB2429,IWB25588,IWB26580,IWB27755,IWB28052,IWB28236,IWB28329,IWB28360,IWB28821,IWB31380,IWB31507,IWB31634,IWB31787,IWB31970,IWB31971,IWB3358,IWB34461,IWB34538,IWB3462,IWB35084,IWB35469,IWB35544,IWB35579,IWB36239,IWB36259,IWB38904,IWB39078,IWB39080,IWB4280…	25	0	49	IAAV5581	IWB35050	1A	70.1018	0.40741	0.29881	0.02407	0.12667	0.16056	0.03468	0.03429	0.00761	0.24008	4	1	0	0																									0	0	0
0.108108	IWB28821	IWB10020,IWB11130,IWB11756,IWB12461,IWB1432,IWB14948,IWB19850,IWB19851,IWB20204,IWB20215,IWB20564,IWB20606,IWB21346,IWB21432,IWB21853,IWB23434,IWB2429,IWB25588,IWB26580,IWB27755,IWB28052,IWB28236,IWB28329,IWB28360,IWB31380,IWB31507,IWB31634,IWB31787,IWB31970,IWB31971,IWB3358,IWB34461,IWB34538,IWB3462,IWB35050,IWB35084,IWB35469,IWB35544,IWB35579,IWB36239,IWB36259,IWB38904,IWB39078,IWB39080,IWB4280…	25	0	65	Excalibur_c7692_139	IWB28821	1A	70.1018	0.40741	0.29881	0.02407	0.12667	0.16056	0.03468	0.03429	0.00761	0.24008	4	1	0	0																									0	0	0
0.108108	IWB9773	IWB10020,IWB11130,IWB11756,IWB12461,IWB1432,IWB14948,IWB19850,IWB19851,IWB20204,IWB20215,IWB20564,IWB20606,IWB21346,IWB21432,IWB21853,IWB23434,IWB2429,IWB25588,IWB26580,IWB27755,IWB28052,IWB28236,IWB28329,IWB28360,IWB28821,IWB31380,IWB31507,IWB31634,IWB31787,IWB31970,IWB31971,IWB3358,IWB34461,IWB34538,IWB3462,IWB35050,IWB35084,IWB35469,IWB35544,IWB35579,IWB36239,IWB36259,IWB38904,IWB39078,IWB3908…	25	0	70	BS00066308_51	IWB9773	1A	70.1018	0.40741	0.29881	0.02407	0.12667	0.16056	0.03468	0.03429	0.00761	0.24008	4	1	0	0																									0	0	0
0.108108	IWB36239	IWB10020,IWB11130,IWB11756,IWB12461,IWB1432,IWB14948,IWB19850,IWB19851,IWB20204,IWB20215,IWB20564,IWB20606,IWB21346,IWB21432,IWB21853,IWB23434,IWB2429,IWB25588,IWB26580,IWB27755,IWB28052,IWB28236,IWB28329,IWB28360,IWB28821,IWB31380,IWB31507,IWB31634,IWB31787,IWB31970,IWB31971,IWB3358,IWB34461,IWB34538,IWB3462,IWB35050,IWB35084,IWB35469,IWB35544,IWB35579,IWB36259,IWB38904,IWB39078,IWB39080,IWB4280…	25	0	73	IACX7767	IWB36239	1A	70.1018	0.40741	0.29881	0.02407	0.12667	0.16056	0.03468	0.03429	0.00761	0.24008	4	1	0	0																									0	0	0
0.108108	IWB57634	IWB10020,IWB11130,IWB11756,IWB12461,IWB1432,IWB14948,IWB19850,IWB19851,IWB20204,IWB20215,IWB20564,IWB20606,IWB21346,IWB21432,IWB21853,IWB23434,IWB2429,IWB25588,IWB26580,IWB27755,IWB28052,IWB28236,IWB28329,IWB28360,IWB28821,IWB31380,IWB31507,IWB31634,IWB31787,IWB31970,IWB31971,IWB3358,IWB34461,IWB34538,IWB3462,IWB35050,IWB35084,IWB35469,IWB35544,IWB35579,IWB36239,IWB36259,IWB38904,IWB39078,IWB3908…	25	0	74	RAC875_c40579_501	IWB57634	1A	70.1018	0.40741	0.29881	0.02407	0.12667	0.16056	0.03468	0.03429	0.00761	0.24008	4	1	0	0																									0	0	0
0.108108	IWB75579	IWB10020,IWB11130,IWB11756,IWB12461,IWB1432,IWB14948,IWB19850,IWB19851,IWB20204,IWB20215,IWB20564,IWB20606,IWB21346,IWB21432,IWB21853,IWB23434,IWB2429,IWB25588,IWB26580,IWB27755,IWB28052,IWB28236,IWB28329,IWB28360,IWB28821,IWB31380,IWB31507,IWB31634,IWB31787,IWB31970,IWB31971,IWB3358,IWB34461,IWB34538,IWB3462,IWB35050,IWB35084,IWB35469,IWB35544,IWB35579,IWB36239,IWB36259,IWB38904,IWB39078,IWB3908…	25	0	82	wsnp_BE518393A_Td_2_3	IWA352	1A	70.1018	0.40741	0.29881	0.02407	0.12667	0.16056	0.03468	0.03429	0.00761	0.24008	4	1	0	0																									0	0	0
0.108108	IWB77868	IWB10020,IWB11130,IWB11756,IWB12461,IWB1432,IWB14948,IWB19850,IWB19851,IWB20204,IWB20215,IWB20564,IWB20606,IWB21346,IWB21432,IWB21853,IWB23434,IWB2429,IWB25588,IWB26580,IWB27755,IWB28052,IWB28236,IWB28329,IWB28360,IWB28821,IWB31380,IWB31507,IWB31634,IWB31787,IWB31970,IWB31971,IWB3358,IWB34461,IWB34538,IWB3462,IWB35050,IWB35084,IWB35469,IWB35544,IWB35579,IWB36239,IWB36259,IWB38904,IWB39078,IWB3908…	25	0	83	wsnp_Ex_c3567_6526582	IWA3534	1A	70.1018	0.40741	0.29881	0.02407	0.12667	0.16056	0.03468	0.03429	0.00761	0.24008	4	1	0	0																									0	0	0
0.108108	IWB77794	IWB10020,IWB11130,IWB11756,IWB12461,IWB1432,IWB14948,IWB19850,IWB19851,IWB20204,IWB20215,IWB20564,IWB20606,IWB21346,IWB21432,IWB21853,IWB23434,IWB2429,IWB25588,IWB26580,IWB27755,IWB28052,IWB28236,IWB28329,IWB28360,IWB28821,IWB31380,IWB31507,IWB31634,IWB31787,IWB31970,IWB31971,IWB3358,IWB34461,IWB34538,IWB3462,IWB35050,IWB35084,IWB35469,IWB35544,IWB35579,IWB36239,IWB36259,IWB38904,IWB39078,IWB3908…	25	0	86	wsnp_Ex_c3365_6183009	IWA3442	1A	70.1018	0.40741	0.29881	0.02407	0.12667	0.16056	0.03468	0.03429	0.00761	0.24008	4	1	0	0																									0	0	0
0.108108	IWB76766	IWB10020,IWB11130,IWB11756,IWB12461,IWB1432,IWB14948,IWB19850,IWB19851,IWB20204,IWB20215,IWB20564,IWB20606,IWB21346,IWB21432,IWB21853,IWB23434,IWB2429,IWB25588,IWB26580,IWB27755,IWB28052,IWB28236,IWB28329,IWB28360,IWB28821,IWB31380,IWB31507,IWB31634,IWB31787,IWB31970,IWB31971,IWB3358,IWB34461,IWB34538,IWB3462,IWB35050,IWB35084,IWB35469,IWB35544,IWB35579,IWB36239,IWB36259,IWB38904,IWB39078,IWB3908…	25	0	87	wsnp_Ex_c15852_24239968	IWA2070	1A	70.1018	0.40741	0.29881	0.02407	0.12667	0.16056	0.03468	0.03429	0.00761	0.24008	4	1	0	0																									0	0	0
0.108108	IWB79057	IWB10020,IWB11130,IWB11756,IWB12461,IWB1432,IWB14948,IWB19850,IWB19851,IWB20204,IWB20215,IWB20564,IWB20606,IWB21346,IWB21432,IWB21853,IWB23434,IWB2429,IWB25588,IWB26580,IWB27755,IWB28052,IWB28236,IWB28329,IWB28360,IWB28821,IWB31380,IWB31507,IWB31634,IWB31787,IWB31970,IWB31971,IWB3358,IWB34461,IWB34538,IWB3462,IWB35050,IWB35084,IWB35469,IWB35544,IWB35579,IWB36239,IWB36259,IWB38904,IWB39078,IWB3908…	25	0	109	wsnp_Ex_rep_c102155_87382570	IWA5054	1A	70.1018	0.40741	0.29881	0.02407	0.12667	0.16056	0.03468	0.03429	0.00761	0.24008	4	1	0	0																									0	0	0
0.108527	IWB31971	IWB10020,IWB11130,IWB11756,IWB12461,IWB1432,IWB14948,IWB19850,IWB19851,IWB20204,IWB20215,IWB20564,IWB20606,IWB21346,IWB21432,IWB21853,IWB23434,IWB2429,IWB25588,IWB26580,IWB27755,IWB28052,IWB28236,IWB28329,IWB28360,IWB28821,IWB31380,IWB31507,IWB31634,IWB31787,IWB31970,IWB3358,IWB34461,IWB34538,IWB3462,IWB35050,IWB35084,IWB35469,IWB35544,IWB35579,IWB36239,IWB36259,IWB38904,IWB39078,IWB39080,IWB4280…	25	0	15	GENE-0561_311	IWB31971	1A	70.1018	0.41345	0.29959	0.02474	0.12526	0.15498	0.034	0.04097	0.00772	0.24403	4	1	0	0																									0	0	0
0.108527	IWB39078	IWB10020,IWB11130,IWB11756,IWB12461,IWB1432,IWB14948,IWB19850,IWB19851,IWB20204,IWB20215,IWB20564,IWB20606,IWB21346,IWB21432,IWB21853,IWB23434,IWB2429,IWB25588,IWB26580,IWB27755,IWB28052,IWB28236,IWB28329,IWB28360,IWB28821,IWB31380,IWB31507,IWB31634,IWB31787,IWB31970,IWB31971,IWB3358,IWB34461,IWB34538,IWB3462,IWB35050,IWB35084,IWB35469,IWB35544,IWB35579,IWB36239,IWB36259,IWB38904,IWB39080,IWB4280…	25	0	22	Ku_c2898_1247	IWB39078	1A	70.1018	0.41345	0.29959	0.02474	0.12526	0.15498	0.034	0.04097	0.00772	0.24403	4	1	0	0																									0	0	0
0.108527	IWB50397	IWB10020,IWB11130,IWB11756,IWB12461,IWB1432,IWB14948,IWB19850,IWB19851,IWB20204,IWB20215,IWB20564,IWB20606,IWB21346,IWB21432,IWB21853,IWB23434,IWB2429,IWB25588,IWB26580,IWB27755,IWB28052,IWB28236,IWB28329,IWB28360,IWB28821,IWB31380,IWB31507,IWB31634,IWB31787,IWB31970,IWB31971,IWB3358,IWB34461,IWB34538,IWB3462,IWB35050,IWB35084,IWB35469,IWB35544,IWB35579,IWB36239,IWB36259,IWB38904,IWB39078,IWB3908…	25	0	29	Kukri_rep_c81206_235	IWB50397	1A	70.1018	0.40746	0.29809	0.02439	0.12706	0.16134	0.03541	0.03464	0.00765	0.2387	4	1	0	0			0.0931818	0.378739																					0	0	0
0.108527	IWB20564	IWB10020,IWB11130,IWB11756,IWB12461,IWB1432,IWB14948,IWB19850,IWB19851,IWB20204,IWB20215,IWB20606,IWB21346,IWB21432,IWB21853,IWB23434,IWB2429,IWB25588,IWB26580,IWB27755,IWB28052,IWB28236,IWB28329,IWB28360,IWB28821,IWB31380,IWB31507,IWB31634,IWB31787,IWB31970,IWB31971,IWB3358,IWB34461,IWB34538,IWB3462,IWB35050,IWB35084,IWB35469,IWB35544,IWB35579,IWB36239,IWB36259,IWB38904,IWB39078,IWB39080,IWB4280…	25	0	36	Ex_c3567_1048	IWB20564	1A	70.1018	0.41345	0.29959	0.02474	0.12526	0.15498	0.034	0.04097	0.00772	0.24403	4	1	0	0																									0	0	0
0.108527	IWB39080	IWB10020,IWB11130,IWB11756,IWB12461,IWB1432,IWB14948,IWB19850,IWB19851,IWB20204,IWB20215,IWB20564,IWB20606,IWB21346,IWB21432,IWB21853,IWB23434,IWB2429,IWB25588,IWB26580,IWB27755,IWB28052,IWB28236,IWB28329,IWB28360,IWB28821,IWB31380,IWB31507,IWB31634,IWB31787,IWB31970,IWB31971,IWB3358,IWB34461,IWB34538,IWB3462,IWB35050,IWB35084,IWB35469,IWB35544,IWB35579,IWB36239,IWB36259,IWB38904,IWB39078,IWB4280…	25	0	38	Ku_c2898_221	IWB39080	1A	70.1018	0.41345	0.29959	0.02474	0.12526	0.15498	0.034	0.04097	0.00772	0.24403	4	1	0	0																									0	0	0
0.108527	IWB28236	IWB10020,IWB11130,IWB11756,IWB12461,IWB1432,IWB14948,IWB19850,IWB19851,IWB20204,IWB20215,IWB20564,IWB20606,IWB21346,IWB21432,IWB21853,IWB23434,IWB2429,IWB25588,IWB26580,IWB27755,IWB28052,IWB28329,IWB28360,IWB28821,IWB31380,IWB31507,IWB31634,IWB31787,IWB31970,IWB31971,IWB3358,IWB34461,IWB34538,IWB3462,IWB35050,IWB35084,IWB35469,IWB35544,IWB35579,IWB36239,IWB36259,IWB38904,IWB39078,IWB39080,IWB4280…	25	0	43	Excalibur_c63753_211	IWB28236	1A	70.1018	0.40746	0.29809	0.02439	0.12706	0.16134	0.03541	0.03464	0.00765	0.2387	4	1	0	0																									0	0	0
0.108527	IWB62906	IWB10020,IWB11130,IWB11756,IWB12461,IWB1432,IWB14948,IWB19850,IWB19851,IWB20204,IWB20215,IWB20564,IWB20606,IWB21346,IWB21432,IWB21853,IWB23434,IWB2429,IWB25588,IWB26580,IWB27755,IWB28052,IWB28236,IWB28329,IWB28360,IWB28821,IWB31380,IWB31507,IWB31634,IWB31787,IWB31970,IWB31971,IWB3358,IWB34461,IWB34538,IWB3462,IWB35050,IWB35084,IWB35469,IWB35544,IWB35579,IWB36239,IWB36259,IWB38904,IWB39078,IWB3908…	25	0	44	RAC875_rep_c72774_131	IWB62906	1A	70.1018	0.41345	0.29959	0.02474	0.12526	0.15498	0.034	0.04097	0.00772	0.24403	4	1	0	0																									0	0	0
0.108527	IWB43938	IWB10020,IWB11130,IWB11756,IWB12461,IWB1432,IWB14948,IWB19850,IWB19851,IWB20204,IWB20215,IWB20564,IWB20606,IWB21346,IWB21432,IWB21853,IWB23434,IWB2429,IWB25588,IWB26580,IWB27755,IWB28052,IWB28236,IWB28329,IWB28360,IWB28821,IWB31380,IWB31507,IWB31634,IWB31787,IWB31970,IWB31971,IWB3358,IWB34461,IWB34538,IWB3462,IWB35050,IWB35084,IWB35469,IWB35544,IWB35579,IWB36239,IWB36259,IWB38904,IWB39078,IWB3908…	25	0	45	Kukri_c31093_387	IWB43938	1A	70.1018	0.41345	0.29959	0.02474	0.12526	0.15498	0.034	0.04097	0.00772	0.24403	4	1	0	0																									0	0	0
0.108527	IWB28052	IWB10020,IWB11130,IWB11756,IWB12461,IWB1432,IWB14948,IWB19850,IWB19851,IWB20204,IWB20215,IWB20564,IWB20606,IWB21346,IWB21432,IWB21853,IWB23434,IWB2429,IWB25588,IWB26580,IWB27755,IWB28236,IWB28329,IWB28360,IWB28821,IWB31380,IWB31507,IWB31634,IWB31787,IWB31970,IWB31971,IWB3358,IWB34461,IWB34538,IWB3462,IWB35050,IWB35084,IWB35469,IWB35544,IWB35579,IWB36239,IWB36259,IWB38904,IWB39078,IWB39080,IWB4280…	25	0	47	Excalibur_c6141_1337	IWB28052	1A	70.1018	0.41345	0.29959	0.02474	0.12526	0.15498	0.034	0.04097	0.00772	0.24403	4	1	0	0																									0	0	0
0.108527	IWB60520	IWB10020,IWB11130,IWB11756,IWB12461,IWB1432,IWB14948,IWB19850,IWB19851,IWB20204,IWB20215,IWB20564,IWB20606,IWB21346,IWB21432,IWB21853,IWB23434,IWB2429,IWB25588,IWB26580,IWB27755,IWB28052,IWB28236,IWB28329,IWB28360,IWB28821,IWB31380,IWB31507,IWB31634,IWB31787,IWB31970,IWB31971,IWB3358,IWB34461,IWB34538,IWB3462,IWB35050,IWB35084,IWB35469,IWB35544,IWB35579,IWB36239,IWB36259,IWB38904,IWB39078,IWB3908…	25	0	48	RAC875_c7847_1352	IWB60520	1A	70.1018	0.41345	0.29959	0.02474	0.12526	0.15498	0.034	0.04097	0.00772	0.24403	4	1	0	0																									0	0	0
0.108527	IWB34461	IWB10020,IWB11130,IWB11756,IWB12461,IWB1432,IWB14948,IWB19850,IWB19851,IWB20204,IWB20215,IWB20564,IWB20606,IWB21346,IWB21432,IWB21853,IWB23434,IWB2429,IWB25588,IWB26580,IWB27755,IWB28052,IWB28236,IWB28329,IWB28360,IWB28821,IWB31380,IWB31507,IWB31634,IWB31787,IWB31970,IWB31971,IWB3358,IWB34538,IWB3462,IWB35050,IWB35084,IWB35469,IWB35544,IWB35579,IWB36239,IWB36259,IWB38904,IWB39078,IWB39080,IWB4280…	25	0	50	IAAV1851	IWB34461	1A	70.1018	0.41345	0.29959	0.02474	0.12526	0.15498	0.034	0.04097	0.00772	0.24403	4	1	0	0																									0	0	0
0.108527	IWB1432	IWB10020,IWB11130,IWB11756,IWB12461,IWB14948,IWB19850,IWB19851,IWB20204,IWB20215,IWB20564,IWB20606,IWB21346,IWB21432,IWB21853,IWB23434,IWB2429,IWB25588,IWB26580,IWB27755,IWB28052,IWB28236,IWB28329,IWB28360,IWB28821,IWB31380,IWB31507,IWB31634,IWB31787,IWB31970,IWB31971,IWB3358,IWB34461,IWB34538,IWB3462,IWB35050,IWB35084,IWB35469,IWB35544,IWB35579,IWB36239,IWB36259,IWB38904,IWB39078,IWB39080,IWB428…	25	0	51	BobWhite_c20703_141	IWB1432	1A	70.1018	0.40746	0.29809	0.02439	0.12706	0.16134	0.03541	0.03464	0.00765	0.2387	4	1	0	0																									0	0	0
0.108527	IWB20204	IWB10020,IWB11130,IWB11756,IWB12461,IWB1432,IWB14948,IWB19850,IWB19851,IWB20215,IWB20564,IWB20606,IWB21346,IWB21432,IWB21853,IWB23434,IWB2429,IWB25588,IWB26580,IWB27755,IWB28052,IWB28236,IWB28329,IWB28360,IWB28821,IWB31380,IWB31507,IWB31634,IWB31787,IWB31970,IWB31971,IWB3358,IWB34461,IWB34538,IWB3462,IWB35050,IWB35084,IWB35469,IWB35544,IWB35579,IWB36239,IWB36259,IWB38904,IWB39078,IWB39080,IWB4280…	25	0	54	Ex_c23451_720	IWB20204	1A	70.1018	0.41345	0.29959	0.02474	0.12526	0.15498	0.034	0.04097	0.00772	0.24403	4	1	0	0																									0	0	0
0.108527	IWB19851	IWB10020,IWB11130,IWB11756,IWB12461,IWB1432,IWB14948,IWB19850,IWB20204,IWB20215,IWB20564,IWB20606,IWB21346,IWB21432,IWB21853,IWB23434,IWB2429,IWB25588,IWB26580,IWB27755,IWB28052,IWB28236,IWB28329,IWB28360,IWB28821,IWB31380,IWB31507,IWB31634,IWB31787,IWB31970,IWB31971,IWB3358,IWB34461,IWB34538,IWB3462,IWB35050,IWB35084,IWB35469,IWB35544,IWB35579,IWB36239,IWB36259,IWB38904,IWB39078,IWB39080,IWB4280…	25	0	59	Ex_c14515_220	IWB19851	1A	70.1018	0.41345	0.29959	0.02474	0.12526	0.15498	0.034	0.04097	0.00772	0.24403	4	1	0	0																									0	0	0
0.108527	IWB31970	IWB10020,IWB11130,IWB11756,IWB12461,IWB1432,IWB14948,IWB19850,IWB19851,IWB20204,IWB20215,IWB20564,IWB20606,IWB21346,IWB21432,IWB21853,IWB23434,IWB2429,IWB25588,IWB26580,IWB27755,IWB28052,IWB28236,IWB28329,IWB28360,IWB28821,IWB31380,IWB31507,IWB31634,IWB31787,IWB31971,IWB3358,IWB34461,IWB34538,IWB3462,IWB35050,IWB35084,IWB35469,IWB35544,IWB35579,IWB36239,IWB36259,IWB38904,IWB39078,IWB39080,IWB4280…	25	0	60	GENE-0561_101	IWB31970	1A	70.1018	0.41345	0.29959	0.02474	0.12526	0.15498	0.034	0.04097	0.00772	0.24403	4	1	0	0																									0	0	0
0.108527	IWB10020	IWB11130,IWB11756,IWB12461,IWB1432,IWB14948,IWB19850,IWB19851,IWB20204,IWB20215,IWB20564,IWB20606,IWB21346,IWB21432,IWB21853,IWB23434,IWB2429,IWB25588,IWB26580,IWB27755,IWB28052,IWB28236,IWB28329,IWB28360,IWB28821,IWB31380,IWB31507,IWB31634,IWB31787,IWB31970,IWB31971,IWB3358,IWB34461,IWB34538,IWB3462,IWB35050,IWB35084,IWB35469,IWB35544,IWB35579,IWB36239,IWB36259,IWB38904,IWB39078,IWB39080,IWB4280…	25	0	62	BS00067330_51	IWB10020	1A	70.1018	0.41345	0.29959	0.02474	0.12526	0.15498	0.034	0.04097	0.00772	0.24403	4	1	0	0																									0	0	0
0.108527	IWB35579	IWB10020,IWB11130,IWB11756,IWB12461,IWB1432,IWB14948,IWB19850,IWB19851,IWB20204,IWB20215,IWB20564,IWB20606,IWB21346,IWB21432,IWB21853,IWB23434,IWB2429,IWB25588,IWB26580,IWB27755,IWB28052,IWB28236,IWB28329,IWB28360,IWB28821,IWB31380,IWB31507,IWB31634,IWB31787,IWB31970,IWB31971,IWB3358,IWB34461,IWB34538,IWB3462,IWB35050,IWB35084,IWB35469,IWB35544,IWB36239,IWB36259,IWB38904,IWB39078,IWB39080,IWB4280…	25	0	64	IAAV9022	IWB35579	1A	70.1018	0.41345	0.29959	0.02474	0.12526	0.15498	0.034	0.04097	0.00772	0.24403	4	1	0	0																									0	0	0
0.108527	IWB69335	IWB10020,IWB11130,IWB11756,IWB12461,IWB1432,IWB14948,IWB19850,IWB19851,IWB20204,IWB20215,IWB20564,IWB20606,IWB21346,IWB21432,IWB21853,IWB23434,IWB2429,IWB25588,IWB26580,IWB27755,IWB28052,IWB28236,IWB28329,IWB28360,IWB28821,IWB31380,IWB31507,IWB31634,IWB31787,IWB31970,IWB31971,IWB3358,IWB34461,IWB34538,IWB3462,IWB35050,IWB35084,IWB35469,IWB35544,IWB35579,IWB36239,IWB36259,IWB38904,IWB39078,IWB3908…	25	0	72	Tdurum_contig27840_865	IWB69335	1A	70.1018	0.41345	0.29959	0.02474	0.12526	0.15498	0.034	0.04097	0.00772	0.24403	4	1	0	0																									0	0	0
0.108527	IWB28329	IWB10020,IWB11130,IWB11756,IWB12461,IWB1432,IWB14948,IWB19850,IWB19851,IWB20204,IWB20215,IWB20564,IWB20606,IWB21346,IWB21432,IWB21853,IWB23434,IWB2429,IWB25588,IWB26580,IWB27755,IWB28052,IWB28236,IWB28360,IWB28821,IWB31380,IWB31507,IWB31634,IWB31787,IWB31970,IWB31971,IWB3358,IWB34461,IWB34538,IWB3462,IWB35050,IWB35084,IWB35469,IWB35544,IWB35579,IWB36239,IWB36259,IWB38904,IWB39078,IWB39080,IWB4280…	25	0	76	Excalibur_c64855_328	IWB28329	1A	70.1018	0.41345	0.29959	0.02474	0.12526	0.15498	0.034	0.04097	0.00772	0.24403	4	1	0	0																									0	0	0
0.108527	IWB12461	IWB10020,IWB11130,IWB11756,IWB1432,IWB14948,IWB19850,IWB19851,IWB20204,IWB20215,IWB20564,IWB20606,IWB21346,IWB21432,IWB21853,IWB23434,IWB2429,IWB25588,IWB26580,IWB27755,IWB28052,IWB28236,IWB28329,IWB28360,IWB28821,IWB31380,IWB31507,IWB31634,IWB31787,IWB31970,IWB31971,IWB3358,IWB34461,IWB34538,IWB3462,IWB35050,IWB35084,IWB35469,IWB35544,IWB35579,IWB36239,IWB36259,IWB38904,IWB39078,IWB39080,IWB4280…	25	0	77	BS00110039_51	IWB12461	1A	70.1018	0.41345	0.29959	0.02474	0.12526	0.15498	0.034	0.04097	0.00772	0.24403	4	1	0	0																									0	0	0
0.108527	IWB77340	IWB10020,IWB11130,IWB11756,IWB12461,IWB1432,IWB14948,IWB19850,IWB19851,IWB20204,IWB20215,IWB20564,IWB20606,IWB21346,IWB21432,IWB21853,IWB23434,IWB2429,IWB25588,IWB26580,IWB27755,IWB28052,IWB28236,IWB28329,IWB28360,IWB28821,IWB31380,IWB31507,IWB31634,IWB31787,IWB31970,IWB31971,IWB3358,IWB34461,IWB34538,IWB3462,IWB35050,IWB35084,IWB35469,IWB35544,IWB35579,IWB36239,IWB36259,IWB38904,IWB39078,IWB3908…	25	0	85	wsnp_Ex_c2389_4477621	IWA2849	1A	70.1018	0.40746	0.29809	0.02439	0.12706	0.16134	0.03541	0.03464	0.00765	0.2387	4	1	0	0	0.887085	0.238353			0.0817743	0.0394963																			0	0	1
0.108527	IWB78887	IWB10020,IWB11130,IWB11756,IWB12461,IWB1432,IWB14948,IWB19850,IWB19851,IWB20204,IWB20215,IWB20564,IWB20606,IWB21346,IWB21432,IWB21853,IWB23434,IWB2429,IWB25588,IWB26580,IWB27755,IWB28052,IWB28236,IWB28329,IWB28360,IWB28821,IWB31380,IWB31507,IWB31634,IWB31787,IWB31970,IWB31971,IWB3358,IWB34461,IWB34538,IWB3462,IWB35050,IWB35084,IWB35469,IWB35544,IWB35579,IWB36239,IWB36259,IWB38904,IWB39078,IWB3908…	25	0	89	wsnp_Ex_c8666_14522816	IWA4834	1A	70.1018	0.41345	0.29959	0.02474	0.12526	0.15498	0.034	0.04097	0.00772	0.24403	4	1	0	0																									0	0	0
0.108527	IWB77717	IWB10020,IWB11130,IWB11756,IWB12461,IWB1432,IWB14948,IWB19850,IWB19851,IWB20204,IWB20215,IWB20564,IWB20606,IWB21346,IWB21432,IWB21853,IWB23434,IWB2429,IWB25588,IWB26580,IWB27755,IWB28052,IWB28236,IWB28329,IWB28360,IWB28821,IWB31380,IWB31507,IWB31634,IWB31787,IWB31970,IWB31971,IWB3358,IWB34461,IWB34538,IWB3462,IWB35050,IWB35084,IWB35469,IWB35544,IWB35579,IWB36239,IWB36259,IWB38904,IWB39078,IWB3908…	25	0	92	wsnp_Ex_c3142_5808713	IWA3339	1A	70.1018	0.41345	0.29959	0.02474	0.12526	0.15498	0.034	0.04097	0.00772	0.24403	4	1	0	0																									0	0	0
0.108527	IWB79276	IWB10020,IWB11130,IWB11756,IWB12461,IWB1432,IWB14948,IWB19850,IWB19851,IWB20204,IWB20215,IWB20564,IWB20606,IWB21346,IWB21432,IWB21853,IWB23434,IWB2429,IWB25588,IWB26580,IWB27755,IWB28052,IWB28236,IWB28329,IWB28360,IWB28821,IWB31380,IWB31507,IWB31634,IWB31787,IWB31970,IWB31971,IWB3358,IWB34461,IWB34538,IWB3462,IWB35050,IWB35084,IWB35469,IWB35544,IWB35579,IWB36239,IWB36259,IWB38904,IWB39078,IWB3908…	25	0	94	wsnp_Ex_rep_c66875_65276404	IWA5320	1A	70.1018	0.40746	0.29809	0.02439	0.12706	0.16134	0.03541	0.03464	0.00765	0.2387	4	1	0	0																									0	0	0
0.108527	IWB77715	IWB10020,IWB11130,IWB11756,IWB12461,IWB1432,IWB14948,IWB19850,IWB19851,IWB20204,IWB20215,IWB20564,IWB20606,IWB21346,IWB21432,IWB21853,IWB23434,IWB2429,IWB25588,IWB26580,IWB27755,IWB28052,IWB28236,IWB28329,IWB28360,IWB28821,IWB31380,IWB31507,IWB31634,IWB31787,IWB31970,IWB31971,IWB3358,IWB34461,IWB34538,IWB3462,IWB35050,IWB35084,IWB35469,IWB35544,IWB35579,IWB36239,IWB36259,IWB38904,IWB39078,IWB3908…	25	0	95	wsnp_Ex_c3142_5808220	IWA3337	1A	70.1018	0.41345	0.29959	0.02474	0.12526	0.15498	0.034	0.04097	0.00772	0.24403	4	1	0	0																									0	0	0
0.108527	IWB76906	IWB10020,IWB11130,IWB11756,IWB12461,IWB1432,IWB14948,IWB19850,IWB19851,IWB20204,IWB20215,IWB20564,IWB20606,IWB21346,IWB21432,IWB21853,IWB23434,IWB2429,IWB25588,IWB26580,IWB27755,IWB28052,IWB28236,IWB28329,IWB28360,IWB28821,IWB31380,IWB31507,IWB31634,IWB31787,IWB31970,IWB31971,IWB3358,IWB34461,IWB34538,IWB3462,IWB35050,IWB35084,IWB35469,IWB35544,IWB35579,IWB36239,IWB36259,IWB38904,IWB39078,IWB3908…	25	0	98	wsnp_Ex_c17684_26426785	IWA2248	1A	70.1018	0.41345	0.29959	0.02474	0.12526	0.15498	0.034	0.04097	0.00772	0.24403	4	1	0	0																									0	0	0
0.108527	IWB78690	IWB10020,IWB11130,IWB11756,IWB12461,IWB1432,IWB14948,IWB19850,IWB19851,IWB20204,IWB20215,IWB20564,IWB20606,IWB21346,IWB21432,IWB21853,IWB23434,IWB2429,IWB25588,IWB26580,IWB27755,IWB28052,IWB28236,IWB28329,IWB28360,IWB28821,IWB31380,IWB31507,IWB31634,IWB31787,IWB31970,IWB31971,IWB3358,IWB34461,IWB34538,IWB3462,IWB35050,IWB35084,IWB35469,IWB35544,IWB35579,IWB36239,IWB36259,IWB38904,IWB39078,IWB3908…	25	0	100	wsnp_Ex_c6934_11953178	IWA4591	1A	70.1018	0.41345	0.29959	0.02474	0.12526	0.15498	0.034	0.04097	0.00772	0.24403	4	1	0	0																									0	0	0
0.108527	IWB77929	IWB10020,IWB11130,IWB11756,IWB12461,IWB1432,IWB14948,IWB19850,IWB19851,IWB20204,IWB20215,IWB20564,IWB20606,IWB21346,IWB21432,IWB21853,IWB23434,IWB2429,IWB25588,IWB26580,IWB27755,IWB28052,IWB28236,IWB28329,IWB28360,IWB28821,IWB31380,IWB31507,IWB31634,IWB31787,IWB31970,IWB31971,IWB3358,IWB34461,IWB34538,IWB3462,IWB35050,IWB35084,IWB35469,IWB35544,IWB35579,IWB36239,IWB36259,IWB38904,IWB39078,IWB3908…	25	0	105	wsnp_Ex_c3747_6824863	IWA3612	1A	70.1018	0.41345	0.29959	0.02474	0.12526	0.15498	0.034	0.04097	0.00772	0.24403	4	1	0	0																									0	0	0
0.108527	IWB78621	IWB10020,IWB11130,IWB11756,IWB12461,IWB1432,IWB14948,IWB19850,IWB19851,IWB20204,IWB20215,IWB20564,IWB20606,IWB21346,IWB21432,IWB21853,IWB23434,IWB2429,IWB25588,IWB26580,IWB27755,IWB28052,IWB28236,IWB28329,IWB28360,IWB28821,IWB31380,IWB31507,IWB31634,IWB31787,IWB31970,IWB31971,IWB3358,IWB34461,IWB34538,IWB3462,IWB35050,IWB35084,IWB35469,IWB35544,IWB35579,IWB36239,IWB36259,IWB38904,IWB39078,IWB3908…	25	0	107	wsnp_Ex_c645_1273901	IWA4509	1A	70.1018	0.41345	0.29959	0.02474	0.12526	0.15498	0.034	0.04097	0.00772	0.24403	4	1	0	0																									0	0	0
0.108527	IWB78858	IWB10020,IWB11130,IWB11756,IWB12461,IWB1432,IWB14948,IWB19850,IWB19851,IWB20204,IWB20215,IWB20564,IWB20606,IWB21346,IWB21432,IWB21853,IWB23434,IWB2429,IWB25588,IWB26580,IWB27755,IWB28052,IWB28236,IWB28329,IWB28360,IWB28821,IWB31380,IWB31507,IWB31634,IWB31787,IWB31970,IWB31971,IWB3358,IWB34461,IWB34538,IWB3462,IWB35050,IWB35084,IWB35469,IWB35544,IWB35579,IWB36239,IWB36259,IWB38904,IWB39078,IWB3908…	25	0	108	wsnp_Ex_c8374_14111734	IWA4798	1A	70.1018	0.41345	0.29959	0.02474	0.12526	0.15498	0.034	0.04097	0.00772	0.24403	4	1	0	0																									0	0	0
0.108527	IWB79121	IWB10020,IWB11130,IWB11756,IWB12461,IWB1432,IWB14948,IWB19850,IWB19851,IWB20204,IWB20215,IWB20564,IWB20606,IWB21346,IWB21432,IWB21853,IWB23434,IWB2429,IWB25588,IWB26580,IWB27755,IWB28052,IWB28236,IWB28329,IWB28360,IWB28821,IWB31380,IWB31507,IWB31634,IWB31787,IWB31970,IWB31971,IWB3358,IWB34461,IWB34538,IWB3462,IWB35050,IWB35084,IWB35469,IWB35544,IWB35579,IWB36239,IWB36259,IWB38904,IWB39078,IWB3908…	25	0	111	wsnp_Ex_rep_c105244_89727666	IWA5134	1A	70.1018	0.41345	0.29959	0.02474	0.12526	0.15498	0.034	0.04097	0.00772	0.24403	4	1	0	0																									0	0	0
0.108527	IWB79122	IWB10020,IWB11130,IWB11756,IWB12461,IWB1432,IWB14948,IWB19850,IWB19851,IWB20204,IWB20215,IWB20564,IWB20606,IWB21346,IWB21432,IWB21853,IWB23434,IWB2429,IWB25588,IWB26580,IWB27755,IWB28052,IWB28236,IWB28329,IWB28360,IWB28821,IWB31380,IWB31507,IWB31634,IWB31787,IWB31970,IWB31971,IWB3358,IWB34461,IWB34538,IWB3462,IWB35050,IWB35084,IWB35469,IWB35544,IWB35579,IWB36239,IWB36259,IWB38904,IWB39078,IWB3908…	25	0	112	wsnp_Ex_rep_c105244_89727820	IWA5135	1A	70.1018	0.41345	0.29959	0.02474	0.12526	0.15498	0.034	0.04097	0.00772	0.24403	4	1	0	0																									0	0	0
0.108527	IWB79514	IWB10020,IWB11130,IWB11756,IWB12461,IWB1432,IWB14948,IWB19850,IWB19851,IWB20204,IWB20215,IWB20564,IWB20606,IWB21346,IWB21432,IWB21853,IWB23434,IWB2429,IWB25588,IWB26580,IWB27755,IWB28052,IWB28236,IWB28329,IWB28360,IWB28821,IWB31380,IWB31507,IWB31634,IWB31787,IWB31970,IWB31971,IWB3358,IWB34461,IWB34538,IWB3462,IWB35050,IWB35084,IWB35469,IWB35544,IWB35579,IWB36239,IWB36259,IWB38904,IWB39078,IWB3908…	25	0	113	wsnp_Ex_rep_c69775_68731015	IWA5636	1A	70.1018	0.41345	0.29959	0.02474	0.12526	0.15498	0.034	0.04097	0.00772	0.24403	4	1	0	0																									0	0	0
0.108527	IWB80992	IWB10020,IWB11130,IWB11756,IWB12461,IWB1432,IWB14948,IWB19850,IWB19851,IWB20204,IWB20215,IWB20564,IWB20606,IWB21346,IWB21432,IWB21853,IWB23434,IWB2429,IWB25588,IWB26580,IWB27755,IWB28052,IWB28236,IWB28329,IWB28360,IWB28821,IWB31380,IWB31507,IWB31634,IWB31787,IWB31970,IWB31971,IWB3358,IWB34461,IWB34538,IWB3462,IWB35050,IWB35084,IWB35469,IWB35544,IWB35579,IWB36239,IWB36259,IWB38904,IWB39078,IWB3908…	25	0	114	wsnp_Ra_c20163_29413615	IWA7716	1A	70.1018	0.41345	0.29959	0.02474	0.12526	0.15498	0.034	0.04097	0.00772	0.24403	4	1	0	0																									0	0	0
0.108527	IWB31507	IWB10020,IWB11130,IWB11756,IWB12461,IWB1432,IWB14948,IWB19850,IWB19851,IWB20204,IWB20215,IWB20564,IWB20606,IWB21346,IWB21432,IWB21853,IWB23434,IWB2429,IWB25588,IWB26580,IWB27755,IWB28052,IWB28236,IWB28329,IWB28360,IWB28821,IWB31380,IWB31634,IWB31787,IWB31970,IWB31971,IWB3358,IWB34461,IWB34538,IWB3462,IWB35050,IWB35084,IWB35469,IWB35544,IWB35579,IWB36239,IWB36259,IWB38904,IWB39078,IWB39080,IWB4280…	25	0	121	Excalibur_s107771_77	IWB31507	1A	70.1018	0.30275	0.13807	0.02541	0.04524	0.04651	0.03704	0.02914	0.00309	0.10812	6	1	0	0																									0	0	0
0.108527	IWB6962	IWB10020,IWB11130,IWB11756,IWB12461,IWB1432,IWB14948,IWB19850,IWB19851,IWB20204,IWB20215,IWB20564,IWB20606,IWB21346,IWB21432,IWB21853,IWB23434,IWB2429,IWB25588,IWB26580,IWB27755,IWB28052,IWB28236,IWB28329,IWB28360,IWB28821,IWB31380,IWB31507,IWB31634,IWB31787,IWB31970,IWB31971,IWB3358,IWB34461,IWB34538,IWB3462,IWB35050,IWB35084,IWB35469,IWB35544,IWB35579,IWB36239,IWB36259,IWB38904,IWB39078,IWB3908…	25	0	124	BS00022201_51	IWB6962	1A	70.1018	0.30364	0.1501	0.02392	0.0492	0.04871	0.0361	0.02864	0.00232	0.12432	6	1	0	0																									0	0	0
0.108527	IWB6481	IWB10020,IWB11130,IWB11756,IWB12461,IWB1432,IWB14948,IWB19850,IWB19851,IWB20204,IWB20215,IWB20564,IWB20606,IWB21346,IWB21432,IWB21853,IWB23434,IWB2429,IWB25588,IWB26580,IWB27755,IWB28052,IWB28236,IWB28329,IWB28360,IWB28821,IWB31380,IWB31507,IWB31634,IWB31787,IWB31970,IWB31971,IWB3358,IWB34461,IWB34538,IWB3462,IWB35050,IWB35084,IWB35469,IWB35544,IWB35579,IWB36239,IWB36259,IWB38904,IWB39078,IWB3908…	25	0	196	BS00011835_51	IWB6481	2A	47.2174	0.30364	0.1501	0.02392	0.0492	0.04871	0.0361	0.02864	0.00232	0.12432	6	1	0	0	0.923399	0.021818																							1	0	0
0.108527	IWB28151	IWB10020,IWB11130,IWB11756,IWB12461,IWB1432,IWB14948,IWB19850,IWB19851,IWB20204,IWB20215,IWB20564,IWB20606,IWB21346,IWB21432,IWB21853,IWB23434,IWB2429,IWB25588,IWB26580,IWB27755,IWB28052,IWB28236,IWB28329,IWB28360,IWB28821,IWB31380,IWB31507,IWB31634,IWB31787,IWB31970,IWB31971,IWB3358,IWB34461,IWB34538,IWB3462,IWB35050,IWB35084,IWB35469,IWB35544,IWB35579,IWB36239,IWB36259,IWB38904,IWB39078,IWB3908…	25	0	881	Excalibur_c62832_446	IWB28151	NA	NA	0.41345	0.29959	0.02474	0.12526	0.15498	0.034	0.04097	0.00772	0.24403	4	1	0	0																									0	0	0
0.108949	IWB5887	IWB10020,IWB11130,IWB11756,IWB12461,IWB1432,IWB14948,IWB19850,IWB19851,IWB20204,IWB20215,IWB20564,IWB20606,IWB21346,IWB21432,IWB21853,IWB23434,IWB2429,IWB25588,IWB26580,IWB27755,IWB28052,IWB28236,IWB28329,IWB28360,IWB28821,IWB31380,IWB31507,IWB31634,IWB31787,IWB31970,IWB31971,IWB3358,IWB34461,IWB34538,IWB3462,IWB35050,IWB35084,IWB35469,IWB35544,IWB35579,IWB36239,IWB36259,IWB38904,IWB39078,IWB3908…	25	0	31	BS00003758_51	IWB5887	1A	70.1018	0.41278	0.29895	0.02504	0.12557	0.15564	0.03465	0.04134	0.00775	0.24144	4	1	0	0																									0	0	0
0.108949	IWB60332	IWB10020,IWB11130,IWB11756,IWB12461,IWB1432,IWB14948,IWB19850,IWB19851,IWB20204,IWB20215,IWB20564,IWB20606,IWB21346,IWB21432,IWB21853,IWB23434,IWB2429,IWB25588,IWB26580,IWB27755,IWB28052,IWB28236,IWB28329,IWB28360,IWB28821,IWB31380,IWB31507,IWB31634,IWB31787,IWB31970,IWB31971,IWB3358,IWB34461,IWB34538,IWB3462,IWB35050,IWB35084,IWB35469,IWB35544,IWB35579,IWB36239,IWB36259,IWB38904,IWB39078,IWB3908…	25	0	41	RAC875_c7305_75	IWB60332	1A	70.1018	0.41278	0.29895	0.02504	0.12557	0.15564	0.03465	0.04134	0.00775	0.24144	4	1	0	0																									0	0	0
0.108949	IWB54969	IWB10020,IWB11130,IWB11756,IWB12461,IWB1432,IWB14948,IWB19850,IWB19851,IWB20204,IWB20215,IWB20564,IWB20606,IWB21346,IWB21432,IWB21853,IWB23434,IWB2429,IWB25588,IWB26580,IWB27755,IWB28052,IWB28236,IWB28329,IWB28360,IWB28821,IWB31380,IWB31507,IWB31634,IWB31787,IWB31970,IWB31971,IWB3358,IWB34461,IWB34538,IWB3462,IWB35050,IWB35084,IWB35469,IWB35544,IWB35579,IWB36239,IWB36259,IWB38904,IWB39078,IWB3908…	25	0	53	RAC875_c2021_1417	IWB54969	1A	70.1018	0.41278	0.29895	0.02504	0.12557	0.15564	0.03465	0.04134	0.00775	0.24144	4	1	0	0							0.559846	0.0172449																	0	0	0
0.108949	IWB5898	IWB10020,IWB11130,IWB11756,IWB12461,IWB1432,IWB14948,IWB19850,IWB19851,IWB20204,IWB20215,IWB20564,IWB20606,IWB21346,IWB21432,IWB21853,IWB23434,IWB2429,IWB25588,IWB26580,IWB27755,IWB28052,IWB28236,IWB28329,IWB28360,IWB28821,IWB31380,IWB31507,IWB31634,IWB31787,IWB31970,IWB31971,IWB3358,IWB34461,IWB34538,IWB3462,IWB35050,IWB35084,IWB35469,IWB35544,IWB35579,IWB36239,IWB36259,IWB38904,IWB39078,IWB3908…	25	0	75	BS00003813_51	IWB5898	1A	70.1018	0.41278	0.29895	0.02504	0.12557	0.15564	0.03465	0.04134	0.00775	0.24144	4	1	0	0																									0	0	0
0.108949	IWB81222	IWB10020,IWB11130,IWB11756,IWB12461,IWB1432,IWB14948,IWB19850,IWB19851,IWB20204,IWB20215,IWB20564,IWB20606,IWB21346,IWB21432,IWB21853,IWB23434,IWB2429,IWB25588,IWB26580,IWB27755,IWB28052,IWB28236,IWB28329,IWB28360,IWB28821,IWB31380,IWB31507,IWB31634,IWB31787,IWB31970,IWB31971,IWB3358,IWB34461,IWB34538,IWB3462,IWB35050,IWB35084,IWB35469,IWB35544,IWB35579,IWB36239,IWB36259,IWB38904,IWB39078,IWB3908…	25	0	88	wsnp_Ra_c6474_11298858	IWA8035	1A	70.1018	0.4134	0.29963	0.02447	0.12605	0.15124	0.03327	0.04124	0.00742	0.24457	4	1	0	0																									0	0	0
0.108949	IWB80776	IWB10020,IWB11130,IWB11756,IWB12461,IWB1432,IWB14948,IWB19850,IWB19851,IWB20204,IWB20215,IWB20564,IWB20606,IWB21346,IWB21432,IWB21853,IWB23434,IWB2429,IWB25588,IWB26580,IWB27755,IWB28052,IWB28236,IWB28329,IWB28360,IWB28821,IWB31380,IWB31507,IWB31634,IWB31787,IWB31970,IWB31971,IWB3358,IWB34461,IWB34538,IWB3462,IWB35050,IWB35084,IWB35469,IWB35544,IWB35579,IWB36239,IWB36259,IWB38904,IWB39078,IWB3908…	25	0	90	wsnp_Ku_rep_c104517_90964418	IWA7413	1A	70.1018	0.41278	0.29895	0.02504	0.12557	0.15564	0.03465	0.04134	0.00775	0.24144	4	1	0	0																									0	0	0
0.108949	IWB81054	IWB10020,IWB11130,IWB11756,IWB12461,IWB1432,IWB14948,IWB19850,IWB19851,IWB20204,IWB20215,IWB20564,IWB20606,IWB21346,IWB21432,IWB21853,IWB23434,IWB2429,IWB25588,IWB26580,IWB27755,IWB28052,IWB28236,IWB28329,IWB28360,IWB28821,IWB31380,IWB31507,IWB31634,IWB31787,IWB31970,IWB31971,IWB3358,IWB34461,IWB34538,IWB3462,IWB35050,IWB35084,IWB35469,IWB35544,IWB35579,IWB36239,IWB36259,IWB38904,IWB39078,IWB3908…	25	0	96	wsnp_Ra_c26956_36503468	IWA7804	1A	70.1018	0.41278	0.29895	0.02504	0.12557	0.15564	0.03465	0.04134	0.00775	0.24144	4	1	0	0																									0	0	0
0.108949	IWB78051	IWB10020,IWB11130,IWB11756,IWB12461,IWB1432,IWB14948,IWB19850,IWB19851,IWB20204,IWB20215,IWB20564,IWB20606,IWB21346,IWB21432,IWB21853,IWB23434,IWB2429,IWB25588,IWB26580,IWB27755,IWB28052,IWB28236,IWB28329,IWB28360,IWB28821,IWB31380,IWB31507,IWB31634,IWB31787,IWB31970,IWB31971,IWB3358,IWB34461,IWB34538,IWB3462,IWB35050,IWB35084,IWB35469,IWB35544,IWB35579,IWB36239,IWB36259,IWB38904,IWB39078,IWB3908…	25	0	97	wsnp_Ex_c41237_48104282	IWA3766	1A	70.1018	0.41278	0.29895	0.02504	0.12557	0.15564	0.03465	0.04134	0.00775	0.24144	4	1	0	0																									0	0	0
0.108949	IWB76562	IWB10020,IWB11130,IWB11756,IWB12461,IWB1432,IWB14948,IWB19850,IWB19851,IWB20204,IWB20215,IWB20564,IWB20606,IWB21346,IWB21432,IWB21853,IWB23434,IWB2429,IWB25588,IWB26580,IWB27755,IWB28052,IWB28236,IWB28329,IWB28360,IWB28821,IWB31380,IWB31507,IWB31634,IWB31787,IWB31970,IWB31971,IWB3358,IWB34461,IWB34538,IWB3462,IWB35050,IWB35084,IWB35469,IWB35544,IWB35579,IWB36239,IWB36259,IWB38904,IWB39078,IWB3908…	25	0	102	wsnp_Ex_c13783_21613564	IWA1811	1A	70.1018	0.40261	0.2953	0.02209	0.11974	0.14128	0.03243	0.03754	0.00737	0.21837	4	1	0	0																									0	0	0
0.108949	IWB79098	IWB10020,IWB11130,IWB11756,IWB12461,IWB1432,IWB14948,IWB19850,IWB19851,IWB20204,IWB20215,IWB20564,IWB20606,IWB21346,IWB21432,IWB21853,IWB23434,IWB2429,IWB25588,IWB26580,IWB27755,IWB28052,IWB28236,IWB28329,IWB28360,IWB28821,IWB31380,IWB31507,IWB31634,IWB31787,IWB31970,IWB31971,IWB3358,IWB34461,IWB34538,IWB3462,IWB35050,IWB35084,IWB35469,IWB35544,IWB35579,IWB36239,IWB36259,IWB38904,IWB39078,IWB3908…	25	0	110	wsnp_Ex_rep_c104050_88861052	IWA5109	1A	70.1018	0.41278	0.29895	0.02504	0.12557	0.15564	0.03465	0.04134	0.00775	0.24144	4	1	0	0																									0	0	0
0.108949	IWB31380	IWB10020,IWB11130,IWB11756,IWB12461,IWB1432,IWB14948,IWB19850,IWB19851,IWB20204,IWB20215,IWB20564,IWB20606,IWB21346,IWB21432,IWB21853,IWB23434,IWB2429,IWB25588,IWB26580,IWB27755,IWB28052,IWB28236,IWB28329,IWB28360,IWB28821,IWB31507,IWB31634,IWB31787,IWB31970,IWB31971,IWB3358,IWB34461,IWB34538,IWB3462,IWB35050,IWB35084,IWB35469,IWB35544,IWB35579,IWB36239,IWB36259,IWB38904,IWB39078,IWB39080,IWB4280…	25	0	123	Excalibur_rep_c88290_94	IWB31380	1A	70.1018	0.30676	0.14885	0.02482	0.04986	0.04961	0.03801	0.02929	0.00242	0.12754	6	1	0	0																									0	0	0
0.108949	IWB76756	IWB10020,IWB11130,IWB11756,IWB12461,IWB1432,IWB14948,IWB19850,IWB19851,IWB20204,IWB20215,IWB20564,IWB20606,IWB21346,IWB21432,IWB21853,IWB23434,IWB2429,IWB25588,IWB26580,IWB27755,IWB28052,IWB28236,IWB28329,IWB28360,IWB28821,IWB31380,IWB31507,IWB31634,IWB31787,IWB31970,IWB31971,IWB3358,IWB34461,IWB34538,IWB3462,IWB35050,IWB35084,IWB35469,IWB35544,IWB35579,IWB36239,IWB36259,IWB38904,IWB39078,IWB3908…	25	0	132	wsnp_Ex_c15722_24074399	IWA2057	1A	71.6466	0.41278	0.29895	0.02504	0.12557	0.15564	0.03465	0.04134	0.00775	0.24144	4	1	0	0																									0	0	0
0.109375	IWB3358	IWB10020,IWB11130,IWB11756,IWB12461,IWB1432,IWB14948,IWB19850,IWB19851,IWB20204,IWB20215,IWB20564,IWB20606,IWB21346,IWB21432,IWB21853,IWB23434,IWB2429,IWB25588,IWB26580,IWB27755,IWB28052,IWB28236,IWB28329,IWB28360,IWB28821,IWB31380,IWB31507,IWB31634,IWB31787,IWB31970,IWB31971,IWB34461,IWB34538,IWB3462,IWB35050,IWB35084,IWB35469,IWB35544,IWB35579,IWB36239,IWB36259,IWB38904,IWB39078,IWB39080,IWB428…	25	0	46	BobWhite_c44224_71	IWB3358	1A	70.1018	0.42156	0.30634	0.02639	0.12677	0.15813	0.03996	0.04156	0.00871	0.26534	4	1	0	0																									0	0	0
0.109375	IWB60818	IWB10020,IWB11130,IWB11756,IWB12461,IWB1432,IWB14948,IWB19850,IWB19851,IWB20204,IWB20215,IWB20564,IWB20606,IWB21346,IWB21432,IWB21853,IWB23434,IWB2429,IWB25588,IWB26580,IWB27755,IWB28052,IWB28236,IWB28329,IWB28360,IWB28821,IWB31380,IWB31507,IWB31634,IWB31787,IWB31970,IWB31971,IWB3358,IWB34461,IWB34538,IWB3462,IWB35050,IWB35084,IWB35469,IWB35544,IWB35579,IWB36239,IWB36259,IWB38904,IWB39078,IWB3908…	25	0	57	RAC875_c85778_184	IWB60818	1A	70.1018	0.42314	0.29841	0.02418	0.13824	0.16851	0.03418	0.04114	0.00921	0.24435	4	1	0	0																									0	0	0
0.109804	IWB35084	IWB10020,IWB11130,IWB11756,IWB12461,IWB1432,IWB14948,IWB19850,IWB19851,IWB20204,IWB20215,IWB20564,IWB20606,IWB21346,IWB21432,IWB21853,IWB23434,IWB2429,IWB25588,IWB26580,IWB27755,IWB28052,IWB28236,IWB28329,IWB28360,IWB28821,IWB31380,IWB31507,IWB31634,IWB31787,IWB31970,IWB31971,IWB3358,IWB34461,IWB34538,IWB3462,IWB35050,IWB35469,IWB35544,IWB35579,IWB36239,IWB36259,IWB38904,IWB39078,IWB39080,IWB4280…	25	0	13	IAAV5756	IWB35084	1A	70.1018	0.34324	0.21514	0.00787	0.0539	0.08683	0.01656	0.01986	0.00144	0.1294	4	2	0	0																									0	0	0
0.109804	IWB78679	IWB10020,IWB11130,IWB11756,IWB12461,IWB1432,IWB14948,IWB19850,IWB19851,IWB20204,IWB20215,IWB20564,IWB20606,IWB21346,IWB21432,IWB21853,IWB23434,IWB2429,IWB25588,IWB26580,IWB27755,IWB28052,IWB28236,IWB28329,IWB28360,IWB28821,IWB31380,IWB31507,IWB31634,IWB31787,IWB31970,IWB31971,IWB3358,IWB34461,IWB34538,IWB3462,IWB35050,IWB35084,IWB35469,IWB35544,IWB35579,IWB36239,IWB36259,IWB38904,IWB39078,IWB3908…	25	0	99	wsnp_Ex_c6826_11775106	IWA4579	1A	70.1018	0.43021	0.30864	0.02646	0.12547	0.15321	0.03999	0.03637	0.00853	0.25801	4	1	0	0																									0	0	0
0.110236	IWB55447	IWB10020,IWB11130,IWB11756,IWB12461,IWB1432,IWB14948,IWB19850,IWB19851,IWB20204,IWB20215,IWB20564,IWB20606,IWB21346,IWB21432,IWB21853,IWB23434,IWB2429,IWB25588,IWB26580,IWB27755,IWB28052,IWB28236,IWB28329,IWB28360,IWB28821,IWB31380,IWB31507,IWB31634,IWB31787,IWB31970,IWB31971,IWB3358,IWB34461,IWB34538,IWB3462,IWB35050,IWB35084,IWB35469,IWB35544,IWB35579,IWB36239,IWB36259,IWB38904,IWB39078,IWB3908…	25	0	61	RAC875_c2313_410	IWB55447	1A	70.1018	0.39157	0.29473	0.0235	0.11898	0.15682	0.0291	0.04334	0.00658	0.22879	4	1	0	0																									0	0	0
0.110672	IWB75973	IWB10020,IWB11130,IWB11756,IWB12461,IWB1432,IWB14948,IWB19850,IWB19851,IWB20204,IWB20215,IWB20564,IWB20606,IWB21346,IWB21432,IWB21853,IWB23434,IWB2429,IWB25588,IWB26580,IWB27755,IWB28052,IWB28236,IWB28329,IWB28360,IWB28821,IWB31380,IWB31507,IWB31634,IWB31787,IWB31970,IWB31971,IWB3358,IWB34461,IWB34538,IWB3462,IWB35050,IWB35084,IWB35469,IWB35544,IWB35579,IWB36239,IWB36259,IWB38904,IWB39078,IWB3908…	25	0	84	wsnp_CAP12_c2645_1267978	IWA948	1A	70.1018	0.40006	0.29194	0.02224	0.11987	0.13784	0.03351	0.03782	0.00737	0.21447	4	1	0	0																									0	0	0
0.110672	IWB35516	IWB10020,IWB11130,IWB11756,IWB12461,IWB1432,IWB14948,IWB19850,IWB19851,IWB20204,IWB20215,IWB20564,IWB20606,IWB21346,IWB21432,IWB21853,IWB23434,IWB2429,IWB25588,IWB26580,IWB27755,IWB28052,IWB28236,IWB28329,IWB28360,IWB28821,IWB31380,IWB31507,IWB31634,IWB31787,IWB31970,IWB31971,IWB3358,IWB34461,IWB34538,IWB3462,IWB35050,IWB35084,IWB35469,IWB35544,IWB35579,IWB36239,IWB36259,IWB38904,IWB39078,IWB3908…	25	0	101	IAAV8664	IWB35516	1A	70.1018	0.35503	0.27083	0.0209	0.1152	0.1445	0.03144	0.04086	0.00729	0.23604	4	1	0	0																									0	0	0
0.110672	IWB76933	IWB10020,IWB11130,IWB11756,IWB12461,IWB1432,IWB14948,IWB19850,IWB19851,IWB20204,IWB20215,IWB20564,IWB20606,IWB21346,IWB21432,IWB21853,IWB23434,IWB2429,IWB25588,IWB26580,IWB27755,IWB28052,IWB28236,IWB28329,IWB28360,IWB28821,IWB31380,IWB31507,IWB31634,IWB31787,IWB31970,IWB31971,IWB3358,IWB34461,IWB34538,IWB3462,IWB35050,IWB35084,IWB35469,IWB35544,IWB35579,IWB36239,IWB36259,IWB38904,IWB39078,IWB3908…	25	0	103	wsnp_Ex_c18196_27006489	IWA2289	1A	70.1018	0.3972	0.31574	0.02615	0.12988	0.16919	0.03473	0.04302	0.00866	0.22102	4	1	0	0																									0	0	0
0.111538	IWB35469	IWB10020,IWB11130,IWB11756,IWB12461,IWB1432,IWB14948,IWB19850,IWB19851,IWB20204,IWB20215,IWB20564,IWB20606,IWB21346,IWB21432,IWB21853,IWB23434,IWB2429,IWB25588,IWB26580,IWB27755,IWB28052,IWB28236,IWB28329,IWB28360,IWB28821,IWB31380,IWB31507,IWB31634,IWB31787,IWB31970,IWB31971,IWB3358,IWB34461,IWB34538,IWB3462,IWB35050,IWB35084,IWB35544,IWB35579,IWB36239,IWB36259,IWB38904,IWB39078,IWB39080,IWB4280…	25	0	52	IAAV839	IWB35469	1A	70.1018	0.4297	0.34353	0.02479	0.15337	0.17467	0.03957	0.03706	0.00485	0.30149	4	1	0	0																									0	0	0
0.111538	IWB78196	IWB10020,IWB11130,IWB11756,IWB12461,IWB1432,IWB14948,IWB19850,IWB19851,IWB20204,IWB20215,IWB20564,IWB20606,IWB21346,IWB21432,IWB21853,IWB23434,IWB2429,IWB25588,IWB26580,IWB27755,IWB28052,IWB28236,IWB28329,IWB28360,IWB28821,IWB31380,IWB31507,IWB31634,IWB31787,IWB31970,IWB31971,IWB3358,IWB34461,IWB34538,IWB3462,IWB35050,IWB35084,IWB35469,IWB35544,IWB35579,IWB36239,IWB36259,IWB38904,IWB39078,IWB3908…	25	0	79	wsnp_Ex_c45880_51550172	IWA3952	1A	70.1018	0.41404	0.22446	0.02449	0.0454	0.12109	0.01937	0.0535	0.00955	0.21118	4	1	0	0																									0	0	0
0.111969	IWB21432	IWB10020,IWB11130,IWB11756,IWB12461,IWB1432,IWB14948,IWB19850,IWB19851,IWB20204,IWB20215,IWB20564,IWB20606,IWB21346,IWB21853,IWB23434,IWB2429,IWB25588,IWB26580,IWB27755,IWB28052,IWB28236,IWB28329,IWB28360,IWB28821,IWB31380,IWB31507,IWB31634,IWB31787,IWB31970,IWB31971,IWB3358,IWB34461,IWB34538,IWB3462,IWB35050,IWB35084,IWB35469,IWB35544,IWB35579,IWB36239,IWB36259,IWB38904,IWB39078,IWB39080,IWB4280…	25	0	8	Ex_c9201_714	IWB21432	1A	70.1018	0.46123	0.26078	0.02592	0.05701	0.15931	0.02755	0.06765	0.00843	0.31295	3	1	0	0																									0	0	0
0.111969	IWB44534	IWB10020,IWB11130,IWB11756,IWB12461,IWB1432,IWB14948,IWB19850,IWB19851,IWB20204,IWB20215,IWB20564,IWB20606,IWB21346,IWB21432,IWB21853,IWB23434,IWB2429,IWB25588,IWB26580,IWB27755,IWB28052,IWB28236,IWB28329,IWB28360,IWB28821,IWB31380,IWB31507,IWB31634,IWB31787,IWB31970,IWB31971,IWB3358,IWB34461,IWB34538,IWB3462,IWB35050,IWB35084,IWB35469,IWB35544,IWB35579,IWB36239,IWB36259,IWB38904,IWB39078,IWB3908…	25	0	9	Kukri_c362_151	IWB44534	1A	70.1018	0.31927	0.24218	0.03095	0.08623	0.131	0.04831	0.05521	0.00443	0.22017	3	1	0	0																									0	0	0
0.111969	IWB8490	IWB10020,IWB11130,IWB11756,IWB12461,IWB1432,IWB14948,IWB19850,IWB19851,IWB20204,IWB20215,IWB20564,IWB20606,IWB21346,IWB21432,IWB21853,IWB23434,IWB2429,IWB25588,IWB26580,IWB27755,IWB28052,IWB28236,IWB28329,IWB28360,IWB28821,IWB31380,IWB31507,IWB31634,IWB31787,IWB31970,IWB31971,IWB3358,IWB34461,IWB34538,IWB3462,IWB35050,IWB35084,IWB35469,IWB35544,IWB35579,IWB36239,IWB36259,IWB38904,IWB39078,IWB3908…	25	0	118	BS00048117_51	IWB8490	1A	70.1018	0.41989	0.23959	0.02323	0.04958	0.12332	0.01961	0.04976	0.0066	0.24314	5	1	0	0																									0	0	0
0.112403	IWB20606	IWB10020,IWB11130,IWB11756,IWB12461,IWB1432,IWB14948,IWB19850,IWB19851,IWB20204,IWB20215,IWB20564,IWB21346,IWB21432,IWB21853,IWB23434,IWB2429,IWB25588,IWB26580,IWB27755,IWB28052,IWB28236,IWB28329,IWB28360,IWB28821,IWB31380,IWB31507,IWB31634,IWB31787,IWB31970,IWB31971,IWB3358,IWB34461,IWB34538,IWB3462,IWB35050,IWB35084,IWB35469,IWB35544,IWB35579,IWB36239,IWB36259,IWB38904,IWB39078,IWB39080,IWB4280…	25	0	12	Ex_c3799_2429	IWB20606	1A	70.1018	0.5927	0.54902	0.04983	0.24079	0.33231	0.03742	0.07623	0.00328	0.38673	3	1	0	0																									0	0	0
0.112403	IWB21853	IWB10020,IWB11130,IWB11756,IWB12461,IWB1432,IWB14948,IWB19850,IWB19851,IWB20204,IWB20215,IWB20564,IWB20606,IWB21346,IWB21432,IWB23434,IWB2429,IWB25588,IWB26580,IWB27755,IWB28052,IWB28236,IWB28329,IWB28360,IWB28821,IWB31380,IWB31507,IWB31634,IWB31787,IWB31970,IWB31971,IWB3358,IWB34461,IWB34538,IWB3462,IWB35050,IWB35084,IWB35469,IWB35544,IWB35579,IWB36239,IWB36259,IWB38904,IWB39078,IWB39080,IWB4280…	25	0	23	Excalibur_c11374_1126	IWB21853	1A	70.1018	0.42555	0.24019	0.02386	0.04892	0.11905	0.01922	0.05798	0.0067	0.24676	4	1	0	0																									0	0	0
0.112403	IWB25588	IWB10020,IWB11130,IWB11756,IWB12461,IWB1432,IWB14948,IWB19850,IWB19851,IWB20204,IWB20215,IWB20564,IWB20606,IWB21346,IWB21432,IWB21853,IWB23434,IWB2429,IWB26580,IWB27755,IWB28052,IWB28236,IWB28329,IWB28360,IWB28821,IWB31380,IWB31507,IWB31634,IWB31787,IWB31970,IWB31971,IWB3358,IWB34461,IWB34538,IWB3462,IWB35050,IWB35084,IWB35469,IWB35544,IWB35579,IWB36239,IWB36259,IWB38904,IWB39078,IWB39080,IWB4280…	25	0	27	Excalibur_c35312_109	IWB25588	1A	70.1018	0.42555	0.24019	0.02386	0.04892	0.11905	0.01922	0.05798	0.0067	0.24676	4	1	0	0																									0	0	0
0.112403	IWB34538	IWB10020,IWB11130,IWB11756,IWB12461,IWB1432,IWB14948,IWB19850,IWB19851,IWB20204,IWB20215,IWB20564,IWB20606,IWB21346,IWB21432,IWB21853,IWB23434,IWB2429,IWB25588,IWB26580,IWB27755,IWB28052,IWB28236,IWB28329,IWB28360,IWB28821,IWB31380,IWB31507,IWB31634,IWB31787,IWB31970,IWB31971,IWB3358,IWB34461,IWB3462,IWB35050,IWB35084,IWB35469,IWB35544,IWB35579,IWB36239,IWB36259,IWB38904,IWB39078,IWB39080,IWB4280…	25	0	30	IAAV2342	IWB34538	1A	70.1018	0.42555	0.24019	0.02386	0.04892	0.11905	0.01922	0.05798	0.0067	0.24676	4	1	0	0																									0	0	0
0.112403	IWB11130	IWB10020,IWB11756,IWB12461,IWB1432,IWB14948,IWB19850,IWB19851,IWB20204,IWB20215,IWB20564,IWB20606,IWB21346,IWB21432,IWB21853,IWB23434,IWB2429,IWB25588,IWB26580,IWB27755,IWB28052,IWB28236,IWB28329,IWB28360,IWB28821,IWB31380,IWB31507,IWB31634,IWB31787,IWB31970,IWB31971,IWB3358,IWB34461,IWB34538,IWB3462,IWB35050,IWB35084,IWB35469,IWB35544,IWB35579,IWB36239,IWB36259,IWB38904,IWB39078,IWB39080,IWB4280…	25	0	34	BS00080438_51	IWB11130	1A	70.1018	0.42555	0.24019	0.02386	0.04892	0.11905	0.01922	0.05798	0.0067	0.24676	4	1	0	0																									0	0	0
0.112403	IWB55216	IWB10020,IWB11130,IWB11756,IWB12461,IWB1432,IWB14948,IWB19850,IWB19851,IWB20204,IWB20215,IWB20564,IWB20606,IWB21346,IWB21432,IWB21853,IWB23434,IWB2429,IWB25588,IWB26580,IWB27755,IWB28052,IWB28236,IWB28329,IWB28360,IWB28821,IWB31380,IWB31507,IWB31634,IWB31787,IWB31970,IWB31971,IWB3358,IWB34461,IWB34538,IWB3462,IWB35050,IWB35084,IWB35469,IWB35544,IWB35579,IWB36239,IWB36259,IWB38904,IWB39078,IWB3908…	25	0	40	RAC875_c21620_1359	IWB55216	1A	70.1018	0.42555	0.24019	0.02386	0.04892	0.11905	0.01922	0.05798	0.0067	0.24676	4	1	0	0																									0	0	0
0.112403	IWB6148	IWB10020,IWB11130,IWB11756,IWB12461,IWB1432,IWB14948,IWB19850,IWB19851,IWB20204,IWB20215,IWB20564,IWB20606,IWB21346,IWB21432,IWB21853,IWB23434,IWB2429,IWB25588,IWB26580,IWB27755,IWB28052,IWB28236,IWB28329,IWB28360,IWB28821,IWB31380,IWB31507,IWB31634,IWB31787,IWB31970,IWB31971,IWB3358,IWB34461,IWB34538,IWB3462,IWB35050,IWB35084,IWB35469,IWB35544,IWB35579,IWB36239,IWB36259,IWB38904,IWB39078,IWB3908…	25	0	42	BS00010004_51	IWB6148	1A	70.1018	0.42555	0.24019	0.02386	0.04892	0.11905	0.01922	0.05798	0.0067	0.24676	4	1	0	0																									0	0	0
0.112403	IWB3462	IWB10020,IWB11130,IWB11756,IWB12461,IWB1432,IWB14948,IWB19850,IWB19851,IWB20204,IWB20215,IWB20564,IWB20606,IWB21346,IWB21432,IWB21853,IWB23434,IWB2429,IWB25588,IWB26580,IWB27755,IWB28052,IWB28236,IWB28329,IWB28360,IWB28821,IWB31380,IWB31507,IWB31634,IWB31787,IWB31970,IWB31971,IWB3358,IWB34461,IWB34538,IWB35050,IWB35084,IWB35469,IWB35544,IWB35579,IWB36239,IWB36259,IWB38904,IWB39078,IWB39080,IWB428…	25	0	58	BobWhite_c45409_389	IWB3462	1A	70.1018	0.42555	0.24019	0.02386	0.04892	0.11905	0.01922	0.05798	0.0067	0.24676	4	1	0	0																									0	0	0
0.112403	IWB38904	IWB10020,IWB11130,IWB11756,IWB12461,IWB1432,IWB14948,IWB19850,IWB19851,IWB20204,IWB20215,IWB20564,IWB20606,IWB21346,IWB21432,IWB21853,IWB23434,IWB2429,IWB25588,IWB26580,IWB27755,IWB28052,IWB28236,IWB28329,IWB28360,IWB28821,IWB31380,IWB31507,IWB31634,IWB31787,IWB31970,IWB31971,IWB3358,IWB34461,IWB34538,IWB3462,IWB35050,IWB35084,IWB35469,IWB35544,IWB35579,IWB36239,IWB36259,IWB39078,IWB39080,IWB4280…	25	0	69	Ku_c2449_578	IWB38904	1A	70.1018	0.42555	0.24019	0.02386	0.04892	0.11905	0.01922	0.05798	0.0067	0.24676	4	1	0	0																									0	0	0
0.112403	IWB11756	IWB10020,IWB11130,IWB12461,IWB1432,IWB14948,IWB19850,IWB19851,IWB20204,IWB20215,IWB20564,IWB20606,IWB21346,IWB21432,IWB21853,IWB23434,IWB2429,IWB25588,IWB26580,IWB27755,IWB28052,IWB28236,IWB28329,IWB28360,IWB28821,IWB31380,IWB31507,IWB31634,IWB31787,IWB31970,IWB31971,IWB3358,IWB34461,IWB34538,IWB3462,IWB35050,IWB35084,IWB35469,IWB35544,IWB35579,IWB36239,IWB36259,IWB38904,IWB39078,IWB39080,IWB4280…	25	0	71	BS00092422_51	IWB11756	1A	70.1018	0.42555	0.24019	0.02386	0.04892	0.11905	0.01922	0.05798	0.0067	0.24676	4	1	0	0																									0	0	0
0.112403	IWB78842	IWB10020,IWB11130,IWB11756,IWB12461,IWB1432,IWB14948,IWB19850,IWB19851,IWB20204,IWB20215,IWB20564,IWB20606,IWB21346,IWB21432,IWB21853,IWB23434,IWB2429,IWB25588,IWB26580,IWB27755,IWB28052,IWB28236,IWB28329,IWB28360,IWB28821,IWB31380,IWB31507,IWB31634,IWB31787,IWB31970,IWB31971,IWB3358,IWB34461,IWB34538,IWB3462,IWB35050,IWB35084,IWB35469,IWB35544,IWB35579,IWB36239,IWB36259,IWB38904,IWB39078,IWB3908…	25	0	78	wsnp_Ex_c8162_13799067	IWA4775	1A	70.1018	0.42555	0.24019	0.02386	0.04892	0.11905	0.01922	0.05798	0.0067	0.24676	4	1	0	0																									0	0	0
0.112403	IWB76967	IWB10020,IWB11130,IWB11756,IWB12461,IWB1432,IWB14948,IWB19850,IWB19851,IWB20204,IWB20215,IWB20564,IWB20606,IWB21346,IWB21432,IWB21853,IWB23434,IWB2429,IWB25588,IWB26580,IWB27755,IWB28052,IWB28236,IWB28329,IWB28360,IWB28821,IWB31380,IWB31507,IWB31634,IWB31787,IWB31970,IWB31971,IWB3358,IWB34461,IWB34538,IWB3462,IWB35050,IWB35084,IWB35469,IWB35544,IWB35579,IWB36239,IWB36259,IWB38904,IWB39078,IWB3908…	25	0	80	wsnp_Ex_c18662_27538313	IWA2337	1A	70.1018	0.42555	0.24019	0.02386	0.04892	0.11905	0.01922	0.05798	0.0067	0.24676	4	1	0	0																									0	0	0
0.112403	IWB80416	IWB10020,IWB11130,IWB11756,IWB12461,IWB1432,IWB14948,IWB19850,IWB19851,IWB20204,IWB20215,IWB20564,IWB20606,IWB21346,IWB21432,IWB21853,IWB23434,IWB2429,IWB25588,IWB26580,IWB27755,IWB28052,IWB28236,IWB28329,IWB28360,IWB28821,IWB31380,IWB31507,IWB31634,IWB31787,IWB31970,IWB31971,IWB3358,IWB34461,IWB34538,IWB3462,IWB35050,IWB35084,IWB35469,IWB35544,IWB35579,IWB36239,IWB36259,IWB38904,IWB39078,IWB3908…	25	0	91	wsnp_Ku_c3468_6420199	IWA6942	1A	70.1018	0.42555	0.24019	0.02386	0.04892	0.11905	0.01922	0.05798	0.0067	0.24676	4	1	0	0																									0	0	0
0.112403	IWB76294	IWB10020,IWB11130,IWB11756,IWB12461,IWB1432,IWB14948,IWB19850,IWB19851,IWB20204,IWB20215,IWB20564,IWB20606,IWB21346,IWB21432,IWB21853,IWB23434,IWB2429,IWB25588,IWB26580,IWB27755,IWB28052,IWB28236,IWB28329,IWB28360,IWB28821,IWB31380,IWB31507,IWB31634,IWB31787,IWB31970,IWB31971,IWB3358,IWB34461,IWB34538,IWB3462,IWB35050,IWB35084,IWB35469,IWB35544,IWB35579,IWB36239,IWB36259,IWB38904,IWB39078,IWB3908…	25	0	93	wsnp_Ex_c11374_18361760	IWA1482	1A	70.1018	0.42555	0.24019	0.02386	0.04892	0.11905	0.01922	0.05798	0.0067	0.24676	4	1	0	0																									0	0	0
0.112403	IWB77558	IWB10020,IWB11130,IWB11756,IWB12461,IWB1432,IWB14948,IWB19850,IWB19851,IWB20204,IWB20215,IWB20564,IWB20606,IWB21346,IWB21432,IWB21853,IWB23434,IWB2429,IWB25588,IWB26580,IWB27755,IWB28052,IWB28236,IWB28329,IWB28360,IWB28821,IWB31380,IWB31507,IWB31634,IWB31787,IWB31970,IWB31971,IWB3358,IWB34461,IWB34538,IWB3462,IWB35050,IWB35084,IWB35469,IWB35544,IWB35579,IWB36239,IWB36259,IWB38904,IWB39078,IWB3908…	25	0	104	wsnp_Ex_c28165_37310070	IWA3147	1A	70.1018	0.42555	0.24019	0.02386	0.04892	0.11905	0.01922	0.05798	0.0067	0.24676	4	1	0	0																									0	0	0
0.112403	IWB35544	IWB10020,IWB11130,IWB11756,IWB12461,IWB1432,IWB14948,IWB19850,IWB19851,IWB20204,IWB20215,IWB20564,IWB20606,IWB21346,IWB21432,IWB21853,IWB23434,IWB2429,IWB25588,IWB26580,IWB27755,IWB28052,IWB28236,IWB28329,IWB28360,IWB28821,IWB31380,IWB31507,IWB31634,IWB31787,IWB31970,IWB31971,IWB3358,IWB34461,IWB34538,IWB3462,IWB35050,IWB35084,IWB35469,IWB35579,IWB36239,IWB36259,IWB38904,IWB39078,IWB39080,IWB4280…	25	0	116	IAAV8824	IWB35544	1A	70.1018	0.41815	0.23916	0.02346	0.04969	0.12374	0.01996	0.04988	0.00661	0.23866	5	1	0	0																									0	0	0
0.112403	IWB43323	IWB10020,IWB11130,IWB11756,IWB12461,IWB1432,IWB14948,IWB19850,IWB19851,IWB20204,IWB20215,IWB20564,IWB20606,IWB21346,IWB21432,IWB21853,IWB23434,IWB2429,IWB25588,IWB26580,IWB27755,IWB28052,IWB28236,IWB28329,IWB28360,IWB28821,IWB31380,IWB31507,IWB31634,IWB31787,IWB31970,IWB31971,IWB3358,IWB34461,IWB34538,IWB3462,IWB35050,IWB35084,IWB35469,IWB35544,IWB35579,IWB36239,IWB36259,IWB38904,IWB39078,IWB3908…	25	0	117	Kukri_c26669_515	IWB43323	1A	70.1018	0.41815	0.23916	0.02346	0.04969	0.12374	0.01996	0.04988	0.00661	0.23866	5	1	0	0																									0	0	0
0.112403	IWB80792	IWB10020,IWB11130,IWB11756,IWB12461,IWB1432,IWB14948,IWB19850,IWB19851,IWB20204,IWB20215,IWB20564,IWB20606,IWB21346,IWB21432,IWB21853,IWB23434,IWB2429,IWB25588,IWB26580,IWB27755,IWB28052,IWB28236,IWB28329,IWB28360,IWB28821,IWB31380,IWB31507,IWB31634,IWB31787,IWB31970,IWB31971,IWB3358,IWB34461,IWB34538,IWB3462,IWB35050,IWB35084,IWB35469,IWB35544,IWB35579,IWB36239,IWB36259,IWB38904,IWB39078,IWB3908…	25	0	120	wsnp_Ku_rep_c68419_67400635	IWA7439	1A	70.1018	0.41815	0.23916	0.02346	0.04969	0.12374	0.01996	0.04988	0.00661	0.23866	5	1	0	0																									0	0	0
0.11284	IWB55280	IWB10020,IWB11130,IWB11756,IWB12461,IWB1432,IWB14948,IWB19850,IWB19851,IWB20204,IWB20215,IWB20564,IWB20606,IWB21346,IWB21432,IWB21853,IWB23434,IWB2429,IWB25588,IWB26580,IWB27755,IWB28052,IWB28236,IWB28329,IWB28360,IWB28821,IWB31380,IWB31507,IWB31634,IWB31787,IWB31970,IWB31971,IWB3358,IWB34461,IWB34538,IWB3462,IWB35050,IWB35084,IWB35469,IWB35544,IWB35579,IWB36239,IWB36259,IWB38904,IWB39078,IWB3908…	25	0	17	RAC875_c2202_1097	IWB55280	1A	70.1018	0.42562	0.24022	0.02358	0.04931	0.11592	0.01876	0.05828	0.00643	0.24757	4	1	0	0																									0	0	0
0.11284	IWB21346	IWB10020,IWB11130,IWB11756,IWB12461,IWB1432,IWB14948,IWB19850,IWB19851,IWB20204,IWB20215,IWB20564,IWB20606,IWB21432,IWB21853,IWB23434,IWB2429,IWB25588,IWB26580,IWB27755,IWB28052,IWB28236,IWB28329,IWB28360,IWB28821,IWB31380,IWB31507,IWB31634,IWB31787,IWB31970,IWB31971,IWB3358,IWB34461,IWB34538,IWB3462,IWB35050,IWB35084,IWB35469,IWB35544,IWB35579,IWB36239,IWB36259,IWB38904,IWB39078,IWB39080,IWB4280…	25	0	37	Ex_c801_555	IWB21346	1A	70.1018	0.42562	0.24022	0.02358	0.04931	0.11592	0.01876	0.05828	0.00643	0.24757	4	1	0	0																									0	0	0
0.11284	IWB79419	IWB10020,IWB11130,IWB11756,IWB12461,IWB1432,IWB14948,IWB19850,IWB19851,IWB20204,IWB20215,IWB20564,IWB20606,IWB21346,IWB21432,IWB21853,IWB23434,IWB2429,IWB25588,IWB26580,IWB27755,IWB28052,IWB28236,IWB28329,IWB28360,IWB28821,IWB31380,IWB31507,IWB31634,IWB31787,IWB31970,IWB31971,IWB3358,IWB34461,IWB34538,IWB3462,IWB35050,IWB35084,IWB35469,IWB35544,IWB35579,IWB36239,IWB36259,IWB38904,IWB39078,IWB3908…	25	0	81	wsnp_Ex_rep_c68183_66958099	IWA5509	1A	70.1018	0.42315	0.23982	0.02406	0.04899	0.11939	0.01952	0.05808	0.00669	0.24117	4	1	0	0																									0	0	0
0.11284	IWB78247	IWB10020,IWB11130,IWB11756,IWB12461,IWB1432,IWB14948,IWB19850,IWB19851,IWB20204,IWB20215,IWB20564,IWB20606,IWB21346,IWB21432,IWB21853,IWB23434,IWB2429,IWB25588,IWB26580,IWB27755,IWB28052,IWB28236,IWB28329,IWB28360,IWB28821,IWB31380,IWB31507,IWB31634,IWB31787,IWB31970,IWB31971,IWB3358,IWB34461,IWB34538,IWB3462,IWB35050,IWB35084,IWB35469,IWB35544,IWB35579,IWB36239,IWB36259,IWB38904,IWB39078,IWB3908…	25	0	106	wsnp_Ex_c48375_53299028	IWA4020	1A	70.1018	0.42562	0.24022	0.02358	0.04931	0.11592	0.01876	0.05828	0.00643	0.24757	4	1	0	0																									0	0	0
0.112903	IWB55795	IWB10020,IWB11130,IWB11756,IWB12461,IWB1432,IWB14948,IWB19850,IWB19851,IWB20204,IWB20215,IWB20564,IWB20606,IWB21346,IWB21432,IWB21853,IWB23434,IWB2429,IWB25588,IWB26580,IWB27755,IWB28052,IWB28236,IWB28329,IWB28360,IWB28821,IWB31380,IWB31507,IWB31634,IWB31787,IWB31970,IWB31971,IWB3358,IWB34461,IWB34538,IWB3462,IWB35050,IWB35084,IWB35469,IWB35544,IWB35579,IWB36239,IWB36259,IWB38904,IWB39078,IWB3908…	25	0	55	RAC875_c25442_231	IWB55795	1A	70.1018	0.40265	0.2696	0.02217	0.08999	0.1431	0.02589	0.04097	0.00622	0.20789	4	1	0	0																									0	0	0
0.113281	IWB36259	IWB10020,IWB11130,IWB11756,IWB12461,IWB1432,IWB14948,IWB19850,IWB19851,IWB20204,IWB20215,IWB20564,IWB20606,IWB21346,IWB21432,IWB21853,IWB23434,IWB2429,IWB25588,IWB26580,IWB27755,IWB28052,IWB28236,IWB28329,IWB28360,IWB28821,IWB31380,IWB31507,IWB31634,IWB31787,IWB31970,IWB31971,IWB3358,IWB34461,IWB34538,IWB3462,IWB35050,IWB35084,IWB35469,IWB35544,IWB35579,IWB36239,IWB38904,IWB39078,IWB39080,IWB4280…	25	0	14	IACX7921	IWB36259	1A	70.1018	0.32296	0.22725	0.00855	0.05251	0.11009	0.02406	0.02477	0.00237	0.13855	4	2	0	0																									0	0	0
0.114173	IWB31634	IWB10020,IWB11130,IWB11756,IWB12461,IWB1432,IWB14948,IWB19850,IWB19851,IWB20204,IWB20215,IWB20564,IWB20606,IWB21346,IWB21432,IWB21853,IWB23434,IWB2429,IWB25588,IWB26580,IWB27755,IWB28052,IWB28236,IWB28329,IWB28360,IWB28821,IWB31380,IWB31507,IWB31787,IWB31970,IWB31971,IWB3358,IWB34461,IWB34538,IWB3462,IWB35050,IWB35084,IWB35469,IWB35544,IWB35579,IWB36239,IWB36259,IWB38904,IWB39078,IWB39080,IWB4280…	25	0	24	GENE-0041_182	IWB31634	1A	70.1018	0.39318	0.21147	0.0188	0.04046	0.09457	0.01395	0.05937	0.005	0.26636	4	1	0	0																									0	0	0
0.114625	IWB62689	IWB10020,IWB11130,IWB11756,IWB12461,IWB1432,IWB14948,IWB19850,IWB19851,IWB20204,IWB20215,IWB20564,IWB20606,IWB21346,IWB21432,IWB21853,IWB23434,IWB2429,IWB25588,IWB26580,IWB27755,IWB28052,IWB28236,IWB28329,IWB28360,IWB28821,IWB31380,IWB31507,IWB31634,IWB31787,IWB31970,IWB31971,IWB3358,IWB34461,IWB34538,IWB3462,IWB35050,IWB35084,IWB35469,IWB35544,IWB35579,IWB36239,IWB36259,IWB38904,IWB39078,IWB3908…	25	0	115	RAC875_rep_c70404_755	IWB62689	1A	70.1018	0.36328	0.17016	0.00804	0.01817	0.06547	0.00895	0.03173	0.00125	0.13806	5	3	0	0																									0	0	0
0.11583	IWB19850	IWB10020,IWB11130,IWB11756,IWB12461,IWB1432,IWB14948,IWB19851,IWB20204,IWB20215,IWB20564,IWB20606,IWB21346,IWB21432,IWB21853,IWB23434,IWB2429,IWB25588,IWB26580,IWB27755,IWB28052,IWB28236,IWB28329,IWB28360,IWB28821,IWB31380,IWB31507,IWB31634,IWB31787,IWB31970,IWB31971,IWB3358,IWB34461,IWB34538,IWB3462,IWB35050,IWB35084,IWB35469,IWB35544,IWB35579,IWB36239,IWB36259,IWB38904,IWB39078,IWB39080,IWB4280…	25	0	6	Ex_c14515_218	IWB19850	1A	70.1018	0.52602	0.52199	0.04202	0.20261	0.35847	0.04638	0.06879	0.00426	0.37859	3	1	0	0																									0	0	0
0.11583	IWB48617	IWB10020,IWB11130,IWB11756,IWB12461,IWB1432,IWB14948,IWB19850,IWB19851,IWB20204,IWB20215,IWB20564,IWB20606,IWB21346,IWB21432,IWB21853,IWB23434,IWB2429,IWB25588,IWB26580,IWB27755,IWB28052,IWB28236,IWB28329,IWB28360,IWB28821,IWB31380,IWB31507,IWB31634,IWB31787,IWB31970,IWB31971,IWB3358,IWB34461,IWB34538,IWB3462,IWB35050,IWB35084,IWB35469,IWB35544,IWB35579,IWB36239,IWB36259,IWB38904,IWB39078,IWB3908…	25	0	10	Kukri_rep_c101218_200	IWB48617	1A	70.1018	0.59317	0.45877	0.04625	0.11141	0.27487	0.02211	0.08785	0.0028	0.3777	3	1	0	0																									0	0	0
0.119231	IWB7640	IWB10020,IWB11130,IWB11756,IWB12461,IWB1432,IWB14948,IWB19850,IWB19851,IWB20204,IWB20215,IWB20564,IWB20606,IWB21346,IWB21432,IWB21853,IWB23434,IWB2429,IWB25588,IWB26580,IWB27755,IWB28052,IWB28236,IWB28329,IWB28360,IWB28821,IWB31380,IWB31507,IWB31634,IWB31787,IWB31970,IWB31971,IWB3358,IWB34461,IWB34538,IWB3462,IWB35050,IWB35084,IWB35469,IWB35544,IWB35579,IWB36239,IWB36259,IWB38904,IWB39078,IWB3908…	25	0	7	BS00026917_51	IWB7640	1A	70.1018	0.54233	0.41307	0.04952	0.1021	0.2012	0.01605	0.07309	0.00257	0.27337	3	1	0	0																									0	0	0
0.125	IWB34947	IWB13057,IWB31957,IWB65272,IWB34435,IWB5319,IWB80328	27	0	179	IAAV4884	IWB34947	1B	158.591	0.00204	0.03088	0.08697	0.07205	0.0704	0.51262	0.23673	0.77577	0.03041	3	1	0	0	0.412754	0.598715	0.235846	0.337753	0.290113	0.21547	0.798046	0.975808																	0	0	0
0.232824	IWB13057	IWB34947,IWB34435,IWB5319,IWB80328	27	0	180	CAP11_c7969_315	IWB13057	1B	158.591	0.01885	0.12962	0.00507	0.84221	0.1758	0.10182	0.06843	0.09493	0.02582	3	1	0	0	0.309166	0.726919	0.280575	0.354579	0.262777	0.188753	0.798046	0.975808																	0	0	0
0.252874	IWB80328	IWB13057,IWB34947,IWB34435,IWB5319	27	0	181	wsnp_Ku_c2797_5284087	IWA6831	1B	158.591	0.016	0.07185	0.00366	0.58671	0.06474	0.15467	0.0948	0.07609	0.01172	3	1	0	0	0.318807	0.794379	0.282828	0.297885	0.330625	0.255864	0.798046	0.975808	0.793413	0.293515	0.559145	0.28694	0.635708	0.295964	0.621096	0.921061	0.609018	0.240063	0.162891	0.123614					0	0	0
0.258824	IWB34435	IWB13057,IWB34947,IWB5319,IWB80328	27	0	191	IAAV1732	IWB34435	1B	171.314	0.03601	0.1388	0.03885	0.38454	0.00507	0.08933	0.03555	0.22236	0.00535	5	2	0	0	0.331832	0.683373	0.102376	0.100654			0.798046	0.975808																	0	0	0
0.265385	IWB5319	IWB13057,IWB34947,IWB34435,IWB80328	27	0	190	BobWhite_rep_c62955_567	IWB5319	1B	171.314	0.028	0.09028	0.00478	0.19207	0.00489	0.06461	0.02111	0.08173	0.00162	5	3	0	0	0.287318	0.755662	0.129815	0.150557			0.639479	0.893019																	0	0	0
0.343874	IWB56893	IWB9110,IWB9931,IWB31957,IWB1341,IWB3405,IWB65272,IWB78633	27	0	183	RAC875_c33937_211	IWB56893	1B	160.499	0.00125	0.03441	0.04041	0.90071	0.21427	0.16878	0.0677	0.13645	0.01329	4	1	0	0							0.679693	0.939862																	0	0	0
0.3861	IWB1341	IWB9110,IWB9931,IWB31957,IWB56893,IWB3405,IWB65272,IWB78633	27	0	185	BobWhite_c20073_382	IWB1341	1B	160.904	0.00311	0.44847	0.01792	0.85684	0.70364	0.57376	0.13861	0.43143	0.04473	3	1	0	0							0.626647	0.990453					0.656461	0.390544	0.683546	0.86847	0.795586	0.13844	0.430449	0.0655757					0	0	0
0.387234	IWB9931	IWB9110,IWB31957,IWB56893,IWB1341,IWB3405,IWB65272,IWB78633	27	0	177	BS00067000_51	IWB9931	1B	148.398	0.00385	0.2433	0.00439	0.80408	0.31139	0.55744	0.13334	0.28603	0.01777	3	2	0	0							0.626647	0.990453																	0	0	0
0.408907	IWB31957	IWB9110,IWB9931,IWB34947,IWB56893,IWB1341,IWB3405,IWB65272,IWB78633	27	0	182	GENE-0543_201	IWB31957	1B	159.022	0.00072929	0.34997	0.03634	0.3447	0.2307	0.84681	0.15007	0.84241	0.02104	3	1	1	0													0.637408	0.211506	0.688792	0.817633	0.65558	0.125883	0.394166	0.0600581					0	0	0
0.414062	IWB9110	IWB9931,IWB31957,IWB56893,IWB1341,IWB3405,IWB65272,IWB78633	27	0	178	BS00063686_51	IWB9110	1B	148.398	0.00325	0.50055	0.01161	0.87887	0.59162	0.33029	0.13328	0.15852	0.01911	3	1	0	0							0.736526	0.985296																	0	0	0
0.425703	IWB3405	IWB9110,IWB9931,IWB31957,IWB56893,IWB1341,IWB65272,IWB78633	27	0	184	BobWhite_c4482_73	IWB3405	1B	160.904	0.0024	0.34124	0.00868	0.73997	0.39155	0.22616	0.06515	0.06962	0.00988	3	3	0	0							0.798046	0.975808					0.616858	0.384004	0.551396	0.881244	0.977645	0.11486	0.173258	0.115637					0	0	0
0.495968	IWB65272	IWB9110,IWB9931,IWB34947,IWB31957,IWB56893,IWB1341,IWB3405,IWB78633	27	0	186	RFL_Contig785_535	IWB65272	1B	164.635	0.00934	0.35045	0.03272	0.16249	0.28473	0.60381	0.30967	0.45359	0.0214	3	1	0	0							0.629307	0.970532					0.526832	0.449759	0.636281	0.797604	0.723827	0.1566	0.468818	0.0831242					0	0	0
0.246094	IWB60877	IWB40415	28	0	236	RAC875_c87052_193	IWB60877	2B	27.1982	0.00963	0.4887	0.0298	0.01164	0.0048	0.19758	0.08904	0.00285	0.01425	6	3	0	0			0.632401	0.720261					0.431186	0.550252	0.526575	0.846861													0	0	0
0.249042	IWB40415	IWB60877	28	0	237	Kukri_c10749_489	IWB40415	2B	27.1982	0.02866	0.49928	0.00865	0.02305	0.00178	0.14765	0.09066	0.01112	0.01582	6	2	0	0			0.632401	0.720261					0.469909	0.536074	0.392374	0.911858													0	0	0
0.249027	IWB35009	IWB21403,IWB20601,IWB26221,IWB7968,IWB36170,IWB29808,IWB77934,IWB78998,IWB78999,IWB79062,IWB79134,IWB80319,IWB80362,IWB81165	29	0	247	IAAV5331	IWB35009	2B	96.1354	0.96608	0.00711	0.29153	0.01252	0.04128	0.23527	0.49679	0.02415	0.07324	4	1	0	0			0.871293	0.521975													0.736039	0.481653	0.301196	0.0889852					0	0	0
[truncated: 486 more rows]
[truncated: 6 more columns]

## Sheet: KNS
MAF	UniqSNP	SNPinLD	LD_group	Validated	Order	SNP FullName	SNP	Chr	Pos	Dav14_Dry	Dav14_Irr	Imp13_Irr	Imp14_Dry	Imp14_Irr	N0.05	N0.01	N0.001	Highly_Significant	DD_2014	DD_2015	LR23_2014	LR23_2015	LR3_2014	LR3_2015	PBW343_2014	PBW343_2015	RAC875_Dry_Imp2015	RAC875_Irr_Imp2015	RAC875_Dry_Davis2015	RAC875_Irr_Davis2015	RSI5_Dry_Imp2015	RSI5_Irr_Imp2015	RSI5_Dry_Davis2015	RSI5_Irr_Davis2015	UC1036_Dry_Imp2015	UC1036_Irr_Imp2015	UC1036_Dry_Davis2015	UC1036_Irr_Davis2015	UC1419_Dry_Imp2015	UC1419_Irr_Imp2015	UC1419_Dry_Davis2015	UC1419_Irr_Davis2015	DD	LR23	LR3	PBW343	RAC875	RSI5	UC1036
[truncated: 48 more rows]
[truncated: 2 more columns]

[truncated: 4 more sheets: NWI3, HD, HT, notes]
