# Supplementary material for: Identification and validation of QTL for grain yield and plant water status under contrasting water treatments in fall-sown spring wheats
Source: Theor Appl Genet. 2018 May 16;131(8):1741–59. doi: 10.1007/s00122-018-3111-9 (PMC6061171; doi:10.1007/s00122-018-3111-9)
Supplement: Supplementary file 2 — File S2. Summary of comparison with previous studies. (XLSX 107 kb) [file 122_2018_3111_MOESM2_ESM.xlsx]

## Sheet:  Acuña-Galindo2015
MQTL	Chr	Position (cM)	CI (cM)	Stress‡	Individual QTL present in MQTL†§	ChrLen	Start	End	Chr	RelativeStart	RelativeEnd	MQTL	Reference	Reference number	Trait	Color		Chr	Length
MQTL1	1A	35	16	D/H	Mat, SG	126	27	43	1A	21.4286	34.127	MQTL1	Acuña-Galindo et al. 2015	56	Mat, SG	green		1A	126
MQTL2	1A	60	4	D	CID, 2Col, KN, Root, 2Sm2, 2SG, 2WSC, WS, Yld	126	58	62	1A	46.0317	49.2063	MQTL2	Acuña-Galindo et al. 2015	56	CID, 2Col, KN, Root, 2Sm2, 2SG, 2WSC, WS, Yld	green		1B	111
MQTL3	1A	89	12	D	Photo, Root, 2WSC	126	83	95	1A	65.873	75.3968	MQTL3	Acuña-Galindo et al. 2015	56	Photo, Root, 2WSC	green		1D	117
MQTL4	1B	24	3	D/H	2HD, HI, Hgt, KN, 2Mat, Sm2, SPKW, TKW, WS, Yld	111	22.5	25.5	1B	20.2703	22.973	MQTL4	Acuña-Galindo et al. 2015	56	2HD, HI, Hgt, KN, 2Mat, Sm2, SPKW, TKW, WS, Yld	green		2A	143
MQTL5	1B	34	2	D/H	HD, 4Bio, 2CT, CID, Col, GF, HI, KN, 2Photo, Qlty, Root, Sm2, 2SG, TKW, 3Yld	111	33	35	1B	29.7297	31.5315	MQTL5	Acuña-Galindo et al. 2015	56	HD, 4Bio, 2CT, CID, Col, GF, HI, KN, 2Photo, Qlty, Root, Sm2, 2SG, TKW, 3Yld	green		2B	123
MQTL6	1B	63	5	D/H	2KN, 3SPKW, 4TKW, WSC	111	60.5	65.5	1B	54.5045	59.009	MQTL6	Acuña-Galindo et al. 2015	56	2KN, 3SPKW, 4TKW, WSC	green		2D	107
MQTL7	1B	110	7	A	CID, Col, 2GF	111	106.5	113.5	1B	95.9459	102.252	MQTL7	Acuña-Galindo et al. 2015	56	CID, Col, 2GF	green		3A	116
MQTL8	1D	30	14	D/H	3Bio, Photo, WSC	117	23	37	1D	19.6581	31.6239	MQTL8	Acuña-Galindo et al. 2015	56	3Bio, Photo, WSC	green		3B	148
MQTL9	1D	57	5	D/H	GF, 2Hgt, TKW, WSC, Yld	117	54.5	59.5	1D	46.5812	50.8547	MQTL9	Acuña-Galindo et al. 2015	56	GF, 2Hgt, TKW, WSC, Yld	green		3D	79
MQTL10	2A	9	6	D/H	CID, 2GF, KN	143	6	12	2A	4.1958	8.39161	MQTL10	Acuña-Galindo et al. 2015	56	CID, 2GF, KN	green		4A	88
MQTL11	2A	56	7	D	Bio, CID, Col, 2GF, HI, WSC, WS	143	52.5	59.5	2A	36.7133	41.6084	MQTL11	Acuña-Galindo et al. 2015	56	Bio, CID, Col, 2GF, HI, WSC, WS	green		4B	59
MQTL12	2A	70	7	D/H	2Bio, TKW, WS	143	66.5	73.5	2A	46.5035	51.3986	MQTL12	Acuña-Galindo et al. 2015	56	2Bio, TKW, WS	green		4D	91
MQTL13	2A	126	3	D/H	CID, 8SG, TKW, Yld	143	124.5	127.5	2A	87.0629	89.1608	MQTL13	Acuña-Galindo et al. 2015	56	CID, 8SG, TKW, Yld	green		5A	169
MQTL14	2B	10	4	D	3HI, Hgt, 2KN, Sm2	123	8	12	2B	6.50407	9.7561	MQTL14	Acuña-Galindo et al. 2015	56	3HI, Hgt, 2KN, Sm2	green		5B	173
MQTL15	2B	38	4	D/H	Bio, 2CID, 6KN, SPKW, TKW	123	36	40	2B	29.2683	32.5203	MQTL15	Acuña-Galindo et al. 2015	56	Bio, 2CID, 6KN, SPKW, TKW	green		5D	123
MQTL16	2B	49	4	D	2Bio, Col, HI, 2WS	123	47	51	2B	38.2114	41.4634	MQTL16	Acuña-Galindo et al. 2015	56	2Bio, Col, HI, 2WS	green		6A	156
MQTL17	2B	68	2	D/H	3HD, Bio, 2CT, Col, Hgt, 2Mat, TW, TKW, WS, Yld	123	67	69	2B	54.4715	56.0976	MQTL17	Acuña-Galindo et al. 2015	56	3HD, Bio, 2CT, Col, Hgt, 2Mat, TW, TKW, WS, Yld	green		6B	82
MQTL18	2B	101	4	D	Hgt, SG, WSC, 2Yld	123	99	103	2B	80.4878	83.7398	MQTL18	Acuña-Galindo et al. 2015	56	Hgt, SG, WSC, 2Yld	green		6D	134
MQTL19	2D	41	3	D/H	2Bio, 4KN, Mat, Root, SG, 5TKW, WSC	107	39.5	42.5	2D	36.9159	39.7196	MQTL19	Acuña-Galindo et al. 2015	56	2Bio, 4KN, Mat, Root, SG, 5TKW, WSC	green		7A	131
MQTL20	2D	48	3	D/H	Hgt, 6KN, Photo, 5TKW	107	46.5	49.5	2D	43.4579	46.2617	MQTL20	Acuña-Galindo et al. 2015	56	Hgt, 6KN, Photo, 5TKW	green		7B	155
MQTL21	2D	64	3	D	CID, Col, WSC	107	62.5	65.5	2D	58.4112	61.215	MQTL21	Acuña-Galindo et al. 2015	56	CID, Col, WSC	green		7D	154
MQTL22	2D	91	16	D	CID, 2SG, TKW, 2Yld	107	83	99	2D	77.5701	92.5234	MQTL22	Acuña-Galindo et al. 2015	56	CID, 2SG, TKW, 2Yld	green
MQTL23	3A	1	8	D	TKW, WS	116	-3	5	3A	-2.58621	4.31034	MQTL23	Acuña-Galindo et al. 2015	56	TKW, WS	green
MQTL24	3A	45	20	D/H	SG, TKW	116	35	55	3A	30.1724	47.4138	MQTL24	Acuña-Galindo et al. 2015	56	SG, TKW	green
MQTL25	3B	6	3	D/H	Bio, Col, Hgt, 2KN, 2TKW, WSC, Yld	148	4.5	7.5	3B	3.04054	5.06757	MQTL25	Acuña-Galindo et al. 2015	56	Bio, Col, Hgt, 2KN, 2TKW, WSC, Yld	green
MQTL26	3B	69	5	D/H	3Bio, 2CID, HI, Photo, SPKW, 2SG, WS	148	66.5	71.5	3B	44.9324	48.3108	MQTL26	Acuña-Galindo et al. 2015	56	3Bio, 2CID, HI, Photo, SPKW, 2SG, WS	green
MQTL27	3B	94	4	D/H	HD, CT, CID, Photo, Qlty, TW, 2TKW, WSC, WS	148	92	96	3B	62.1622	64.8649	MQTL27	Acuña-Galindo et al. 2015	56	HD, CT, CID, Photo, Qlty, TW, 2TKW, WSC, WS	green
MQTL28	3B	139	4	D/H	Bio, 2CT, KN, WSC, Yld	148	137	141	3B	92.5676	95.2703	MQTL28	Acuña-Galindo et al. 2015	56	Bio, 2CT, KN, WSC, Yld	green
MQTL29	3D	26	2	D	2Col, Hgt, Photo, Sm2, TKW, Yld	79	25	27	3D	31.6456	34.1772	MQTL29	Acuña-Galindo et al. 2015	56	2Col, Hgt, Photo, Sm2, TKW, Yld	green
MQTL30	4A	8	1	D/H	HD, 4Bio, CT, 4CID, Col, GF, Hgt, 2KN, Sm2, TKW, 3WSC, 4Yld	88	7.5	8.5	4A	8.52273	9.65909	MQTL30	Acuña-Galindo et al. 2015	56	HD, 4Bio, CT, 4CID, Col, GF, Hgt, 2KN, Sm2, TKW, 3WSC, 4Yld	green
MQTL31	4A	36	7	D/H	HD, HI, KN, SG, 4TKW	88	32.5	39.5	4A	36.9318	44.8864	MQTL31	Acuña-Galindo et al. 2015	56	HD, HI, KN, SG, 4TKW	green
MQTL32	4A	61	3	D/H	4Bio, Mat, SG, TKW, Yld	88	59.5	62.5	4A	67.6136	71.0227	MQTL32	Acuña-Galindo et al. 2015	56	4Bio, Mat, SG, TKW, Yld	green
MQTL33	4A	75	5	D/H	Bio, KN, Photo, 2Sm2, 3TKW, WSC, 2Yld	88	72.5	77.5	4A	82.3864	88.0682	MQTL33	Acuña-Galindo et al. 2015	56	Bio, KN, Photo, 2Sm2, 3TKW, WSC, 2Yld	green
MQTL34	4B	25	2	D/H	2Bio, CID, 6Col, 2GF, 2Hgt, 6KN, 2Sm2, 3SG, TKW, 2WSC, 2WS, 3Yld	59	24	26	4B	40.678	44.0678	MQTL34	Acuña-Galindo et al. 2015	56	2Bio, CID, 6Col, 2GF, 2Hgt, 6KN, 2Sm2, 3SG, TKW, 2WSC, 2WS, 3Yld	green
MQTL35	4D	33	3	D/H	HD, 2CID, 4Col, HI, KN, Mat, Photo, Sm2, SG, TW, 3TKW, Yld	91	31.5	34.5	4D	34.6154	37.9121	MQTL35	Acuña-Galindo et al. 2015	56	HD, 2CID, 4Col, HI, KN, Mat, Photo, Sm2, SG, TW, 3TKW, Yld	green
MQTL36	4D	82	3	H	Col, Hgt, Yld	91	80.5	83.5	4D	88.4615	91.7582	MQTL36	Acuña-Galindo et al. 2015	56	Col, Hgt, Yld	green
MQTL37	5A	32	10	D/H	CT, GF, TKW, WSC	169	27	37	5A	15.9763	21.8935	MQTL37	Acuña-Galindo et al. 2015	56	CT, GF, TKW, WSC	green
MQTL38	5A	57	3	D/H	HD, 2Bio, CT, 2CID, Col, HI, Hgt, KN, Mat, SG, WS, Yld	169	55.5	58.5	5A	32.8402	34.6154	MQTL38	Acuña-Galindo et al. 2015	56	HD, 2Bio, CT, 2CID, Col, HI, Hgt, KN, Mat, SG, WS, Yld	green
MQTL39	5A	73	3	D/H	2HD, Bio, 2CID, 2GF, HI, Hgt, Mat, 2Photo, 2SG, WS, Yld	169	71.5	74.5	5A	42.3077	44.0828	MQTL39	Acuña-Galindo et al. 2015	56	2HD, Bio, 2CID, 2GF, HI, Hgt, Mat, 2Photo, 2SG, WS, Yld	green
MQTL40	5A	140	4	D/H	HD, CT, KN, SPKW, WS	169	138	142	5A	81.6568	84.0237	MQTL40	Acuña-Galindo et al. 2015	56	HD, CT, KN, SPKW, WS	green
MQTL41	5A	166	5	D/H	Hgt, SPKW, SPKW, 2TKW	169	163.5	168.5	5A	96.7456	99.7041	MQTL41	Acuña-Galindo et al. 2015	56	Hgt, SPKW, SPKW, 2TKW	green
MQTL42	5B	57	5	D	2Hgt, Yld	173	54.5	59.5	5B	31.5029	34.3931	MQTL42	Acuña-Galindo et al. 2015	56	2Hgt, Yld	green
MQTL43	5B	67	3	D/H	CID, Hgt, 2KN, SPKW, TKW, WS	173	65.5	68.5	5B	37.8613	39.5954	MQTL43	Acuña-Galindo et al. 2015	56	CID, Hgt, 2KN, SPKW, TKW, WS	green
MQTL44	5B	117	3	D/H	CID, HI, KN, Mat, SPKW, SG, WS	173	115.5	118.5	5B	66.763	68.4971	MQTL44	Acuña-Galindo et al. 2015	56	CID, HI, KN, Mat, SPKW, SG, WS	green
MQTL45	5B	135	4	D/H	HD, Bio, CID	173	133	137	5B	76.8786	79.1908	MQTL45	Acuña-Galindo et al. 2015	56	HD, Bio, CID	green
MQTL46	5D	26	4	D	Col, Photo, WSC	123	24	28	5D	19.5122	22.7642	MQTL46	Acuña-Galindo et al. 2015	56	Col, Photo, WSC	green
MQTL47	5D	64	8	D/H	3Bio, KN, Sm2, 2SG, TKW, Yld	123	60	68	5D	48.7805	55.2846	MQTL47	Acuña-Galindo et al. 2015	56	3Bio, KN, Sm2, 2SG, TKW, Yld	green
MQTL48	6A	2	4	D/H	2GF, KN, Qlty, SG, 2TKW	156	0	4	6A	0	2.5641	MQTL48	Acuña-Galindo et al. 2015	56	2GF, KN, Qlty, SG, 2TKW	green
MQTL49	6A	84	8	D/H	Photo, 4TKW	156	80	88	6A	51.2821	56.4103	MQTL49	Acuña-Galindo et al. 2015	56	Photo, 4TKW	green
MQTL50	6A	93	5	D	CID, 2Root, TKW	156	90.5	95.5	6A	58.0128	61.2179	MQTL50	Acuña-Galindo et al. 2015	56	CID, 2Root, TKW	green
MQTL51	6B	27	5	D	HI, KN, WS, 2Yld	82	24.5	29.5	6B	29.878	35.9756	MQTL51	Acuña-Galindo et al. 2015	56	HI, KN, WS, 2Yld	green
MQTL52	6B	42	4	D/H	Bio, 2CID, 2Col, 2GF, HI, Hgt, 2SG, 2WSC, WS	82	40	44	6B	48.7805	53.6585	MQTL52	Acuña-Galindo et al. 2015	56	Bio, 2CID, 2Col, 2GF, HI, Hgt, 2SG, 2WSC, WS	green
MQTL53	6B	60	9	D	2Col, WSC	82	55.5	64.5	6B	67.6829	78.6585	MQTL53	Acuña-Galindo et al. 2015	56	2Col, WSC	green
MQTL54	6D	23	4	D/H	CT, Hgt, Yld	134	21	25	6D	15.6716	18.6567	MQTL54	Acuña-Galindo et al. 2015	56	CT, Hgt, Yld	green
MQTL55	6D	53	6	D/H	GF, Photo, SPKW	134	50	56	6D	37.3134	41.791	MQTL55	Acuña-Galindo et al. 2015	56	GF, Photo, SPKW	green
MQTL56	6D	110	16	D	CID, Yld	134	102	118	6D	76.1194	88.0597	MQTL56	Acuña-Galindo et al. 2015	56	CID, Yld	green
MQTL57	7A	5	11	H	SG, TKW	131	-0.5	10.5	7A	-0.381679	8.01527	MQTL57	Acuña-Galindo et al. 2015	56	SG, TKW	green
MQTL58	7A	30	6	D/H	3Bio, CID, SG	131	27	33	7A	20.6107	25.1908	MQTL58	Acuña-Galindo et al. 2015	56	3Bio, CID, SG	green
MQTL59	7A	75	3	D/H	2CID, 2Col, HI, 3Photo, Sm2, 3SG, TW, 2TKW, WSC, 3Yld	131	73.5	76.5	7A	56.1069	58.3969	MQTL59	Acuña-Galindo et al. 2015	56	2CID, 2Col, HI, 3Photo, Sm2, 3SG, TW, 2TKW, WSC, 3Yld	green
MQTL60	7A	100	6	D/H	Bio, 2CT, KN, Mat, SG, TKW, WSC, Yld	131	97	103	7A	74.0458	78.626	MQTL60	Acuña-Galindo et al. 2015	56	Bio, 2CT, KN, Mat, SG, TKW, WSC, Yld	green
MQTL61	7B	35	2	D	2HD, 2Bio, 2CID, HI, 2Mat, 2WS, Yld	155	34	36	7B	21.9355	23.2258	MQTL61	Acuña-Galindo et al. 2015	56	2HD, 2Bio, 2CID, HI, 2Mat, 2WS, Yld	green
MQTL62	7B	57	9	D/H	CID, 3GF, 2SG, TKW	155	52.5	61.5	7B	33.871	39.6774	MQTL62	Acuña-Galindo et al. 2015	56	CID, 3GF, 2SG, TKW	green
MQTL63	7B	138	7	D/H	CID, KN, SG, WSC, Yld	155	134.5	141.5	7B	86.7742	91.2903	MQTL63	Acuña-Galindo et al. 2015	56	CID, KN, SG, WSC, Yld	green
MQTL64	7D	51	9	D	2Photo, WSC	154	46.5	55.5	7D	30.1948	36.039	MQTL64	Acuña-Galindo et al. 2015	56	2Photo, WSC	green
MQTL65	7D	85	9	D/H	2Photo, WSC	154	80.5	89.5	7D	52.2727	58.1169	MQTL65	Acuña-Galindo et al. 2015	56	2Photo, WSC	green
MQTL66	7D	141	10	D	Photo, Root	154	136	146	7D	88.3117	94.8052	MQTL66	Acuña-Galindo et al. 2015	56	Photo, Root	green

## Sheet: YieldComp_Fig3
N	Map	Chr	Start	Stop	Marker	References	ReferenceNo.	Trait	Color		N	References	Reference Full Name
1	SNP90K	1A	21.8	23.8	IWA2452	This study	0	GY	orange		1	Ain et al. 2015	Ain, Q., A. Rasheed, A. Anwar, T. Mahmood, T. Mahmood et al., 2015 Genome-wide association for grain yield under rainfed conditions in historical wheat cultivars from Pakistan. Front. Plant Sci. 743.
2	SNP90K	1A	36.6	38.6	IWB7717	This study	0	SNS	red		2	Bennett et al. 2012a	Bennett, D., A. Izanloo, M. Reynolds, H. Kuchel, P. Langridge et al., 2012 Genetic dissection of grain yield and physical grain quality in bread wheat (Triticum aestivum L.) under water-limited environments. Theor. Appl. Genet. 125: 255–271.
3	SNP90K	1A	42.4	44.4	IWB25391	This study	0	GY	orange		3	Bennett et al. 2012b	Bennett, D., M. Reynolds, D. Mullan, A. Izanloo, H. Kuchel et al., 2012 Detection of two major grain yield QTL in bread wheat (Triticum aestivum L.) under heat, drought and high yield potential environments. Theor. Appl. Genet. 125: 1473–1485.
4	SNP90K	1A	43.1	45.1	IWB74701	This study	0	NWI3	green		4	Breseghello and Sorrells 2006	Breseghello, F., and M. E. Sorrells, 2006 Association Mapping of Kernel Size and Milling Quality in Wheat (Triticum aestivum L.) Cultivars. Genetics 172: 1165–1177.
5	SNP90K	1A	51.3	53.3	IWB38367	This study	0	GY	orange		5	Breseghello and Sorrells 2007	Breseghello, F., and M. E. Sorrells, 2007 QTL analysis of kernel size and shape in two hexaploid wheat mapping populations. Field Crops Res. 101: 172–179.
6	SNP90K	1A	80.2	82.2	IWB62751	This study	0	GY	orange		6	Campbell et al. 2003	Campbell, B. T., P. S. Baenziger, K. S. Gill, K. M. Eskridge, H. Budak et al., 2003 Identification of QTLs and Environmental Interactions Associated with Agronomic Traits on Chromosome 3A of Wheat. Crop Sci. 43: 1493–1505.
7	SNP90K	1B	26.1	28.1	IWA1883	This study	0	NWI3	green		7	Chu et al. 2008	Chu, C.-G., S. S. Xu, T. L. Friesen, and J. D. Faris, 2008 Whole genome mapping in a wheat doubled haploid population using SSRs and TRAPs and the identification of QTL for agronomic traits. Mol. Breed. 22: 251–266.
8	SNP90K	1B	29.6	31.6	IWB26466	This study	0	GY	orange		8	Cui et al. 2015	Cui, F., X. Fan, M. Chen, N. Zhang, C. Zhao et al., 2015 QTL detection for wheat kernel size and quality and the responses of these traits to low nitrogen stress. Theor. Appl. Genet. 1–16.
9	SNP90K	1B	31.9	33.9	IWB50944	This study	0	GY	orange		9	Cuthbert et al. 2008	Cuthbert, J. L., D. J. Somers, A. L. Brûlé-Babel, P. D. Brown, and G. H. Crow, 2008 Molecular mapping of quantitative trait loci for yield and yield components in spring wheat (Triticum aestivum L.). Theor. Appl. Genet. 117: 595–608.
10	SNP90K	1B	31.9	33.9	IWB50944	This study	0	NWI3	green		10	Dilbirligi et al. 2006	Dilbirligi, M., M. Erayman, B. T. Campbell, H. S. Randhawa, P. S. Baenziger et al., 2006 High-density mapping and comparative analysis of agronomically important traits on wheat chromosome 3A. Genomics 88: 74–87.
11	SNP90K	1B	34.9	36.9	IWA1191	This study	0	SNS	red		11	Edae et al. 2014	Edae, E. A., P. F. Byrne, S. D. Haley, M. S. Lopes, and M. P. Reynolds, 2014 Genome-wide association mapping of yield and yield components of spring wheat under contrasting moisture regimes. Theor. Appl. Genet. 127: 791–807.
12	SNP90K	1B	90.1	92.1	IWB61210	This study	0	GY	orange		12	Groos et al. 2003	Groos, C., N. Robert, E. Bervas, and G. Charmet, 2003 Genetic analysis of grain protein-content, grain yield and thousand-kernel weight in bread wheat. Theor. Appl. Genet. 106: 1032–1040.
13	SNP90K	1B	90.1	92.1	IWA6831	This study	0	NWI3	green		13	Hou et al. 2014	Hou, J., Q. Jiang, C. Hao, Y. Wang, H. Zhang et al., 2014 Global Selection on Sucrose Synthase Haplotypes during a Century of Wheat Breeding. Plant Physiol. 164: 1918–1929.
14	SNP90K	1D	13	15	IWB38400	This study	0	GY	orange		14	Huang et al. 2003	Huang, X. Q., H. Cöster, M. W. Ganal, and M. S. Röder, 2003 Advanced backcross QTL analysis for the identification of quantitative trait loci alleles from wild relatives of wheat (Triticum aestivum L.). Theor. Appl. Genet. 106: 1379–1389.
15	SNP90K	1D	25.9	27.9	IWB15693	This study	0	GY	orange		15	Huang et al. 2004	Huang, X. Q., H. Kempf, M. W. Ganal, and M. S. Röder, 2004 Advanced backcross QTL analysis in progenies derived from a cross between a German elite winter wheat variety and a synthetic wheat (Triticum aestivumL.). Theor. Appl. Genet. 109: 933–943.
16	SNP90K	2A	41	43	IWB25267	This study	0	KW	blue		16	Huang et al. 2006	Huang, X. Q., S. Cloutier, L. Lycar, N. Radovanovic, D. G. Humphreys et al., 2006 Molecular detection of QTLs for agronomic and quality traits in a doubled haploid population derived from two Canadian wheats (Triticum aestivum L.). Theor. Appl. Genet. 113: 753–766.
17	SNP90K	2A	54	56	IWB45501	This study	0	KW	blue		17	Jantasuriyarat et al. 2004	Jantasuriyarat, C., M. I. Vales, C. J. W. Watson, and O. Riera-Lizarazu, 2004 Identification and mapping of genetic loci affecting the free-threshing habit and spike compactness in wheat (Triticum aestivum L.). Theor. Appl. Genet. 108: 261–273.
18	SNP90K	2B	40.8	42.8	IWB49277	This study	0	SNS	red		18	Jiang et al. 2011	Jiang, Q., J. Hou, C. Hao, L. Wang, H. Ge et al., 2011 The wheat (T. aestivum) sucrose synthase 2 gene (TaSus2) active in endosperm development is associated with yield traits. Funct. Integr. Genomics 11: 49–61.
19	SNP90K	2B	47.2	49.2	IWB26631	This study	0	SNS	red		19	Kato et al. 2000	Kato, K., H. Miura, and S. Sawada, 2000 Mapping QTLs controlling grain yield and its components on chromosome 5A of wheat. Theor. Appl. Genet. 101: 1114–1121.
20	SNP90K	2B	50.3	52.3	IWB35243	This study	0	KW	blue		20	Kirigwi et al. 2007	Kirigwi, F. M., M. V. Ginkel, G. Brown-Guedira, B. S. Gill, G. M. Paulsen et al., 2007 Markers associated with a QTL for grain yield in wheat under drought. Mol. Breed. 20: 401–413.
21	SNP90K	2B	50.5	52.5	IWB29808	This study	0	KW	blue		21	Kuchel et al. 2007	Kuchel, H., K. Williams, P. Langridge, H. A. Eagles, and S. P. Jefferies, 2007 Genetic dissection of grain yield in bread wheat. II. QTL-by-environment interaction. TAG Theor. Appl. Genet. Theor. Angew. Genet. 115: 1015–1027.
22	SNP90K	2B	51.5	53.5	IWB64813	This study	0	SNS	red		22	Kumar et al. 2006	Kumar, N., P. L. Kulwal, A. Gaur, A. K. Tyagi, J. P. Khurana et al., 2006 QTL analysis for grain weight in common wheat. Euphytica 151: 135–144.
23	SNP90K	2B	51.8	53.8	IWB59779	This study	0	SNS	red		23	Kumar et al. 2007	Kumar, N., P. L. Kulwal, H. S. Balyan, and P. K. Gupta, 2007 QTL mapping for yield and yield contributing traits in two mapping populations of bread wheat. Mol. Breed. 19: 163–177.
24	SNP90K	2D	51.6	53.6	IWB26988	This study	0	NWI3	green		24	Li et al. 2007	Li, S., J. Jia, X. Wei, X. Zhang, L. Li et al., 2007 A intervarietal genetic map and QTL analysis for yield traits in wheat. Mol. Breed. 20: 167–178.
25	SNP90K	3A	40.8	42.8	IWB21128	This study	0	GY	orange		25	Lopes et al. 2013	Lopes, M. S., M. P. Reynolds, C. L. McIntyre, K. L. Mathews, M. R. Jalal Kamali et al., 2013 QTL for yield and associated traits in the Seri/Babax population grown across several environments in Mexico, in the West Asia, North Africa, and South Asia regions. TAG Theor. Appl. Genet. Theor. Angew. Genet. 126: 971–984.
26	SNP90K	3A	40.8	42.8	IWA4397	This study	0	NWI3	green		26	Lopes et al. 2015	Lopes, M. S., S. Dreisigacker, R. J. Peña, S. Sukumaran, and M. P. Reynolds, 2015 Genetic characterization of the wheat association mapping initiative (WAMI) panel for dissection of complex traits in spring wheat. Theor. Appl. Genet. 128: 453–464.
27	SNP90K	3B	89	91	IWB11049	This study	0	GY	orange		27	Ma et al. 2007	Ma, L., T. Li, C. Hao, Y. Wang, X. Chen et al., 2015 TaGS5-3A, a grain size gene selected during wheat improvement for larger kernel and yield. Plant Biotechnol. J. 1–12.
28	SNP90K	3B	91.8	93.8	IWB32722	This study	0	NWI3	green		28	Ma et al. 2015	Ma, Z., D. Zhao, C. Zhang, Z. Zhang, S. Xue et al., 2007 Molecular genetic analysis of five spike-related traits in wheat using RIL and immortalized F2 populations. Mol. Genet. Genomics 277: 31–42.
29	SNP90K	3D	88.3	90.3	IWB75234	This study	0	SNS	red		29	Marza et al. 2006	Marza, F., G.-H. Bai, B. F. Carver, and W.-C. Zhou, 2006 Quantitative trait loci for yield and related traits in the wheat population Ning7840 × Clark. Theor. Appl. Genet. 112: 688–698.
30	SNP90K	4A	28.4	30.4	IWB35371	This study	0	GY	orange		30	Mathews et al. 2008	Mathews, K. L., M. Malosetti, S. Chapman, L. McIntyre, M. Reynolds et al., 2008 Multi-environment QTL mixed models for drought stress adaptation in wheat. Theor. Appl. Genet. 117: 1077–1091.
31	SNP90K	4A	28.4	30.4	IWB1356	This study	0	KW	blue		31	McCartney et al. 2005	McCartney, C. A., D. J. Somers, D. G. Humphreys, O. Lukow, N. Ames et al., 2005 Mapping quantitative trait loci controlling agronomic traits in the spring wheat cross RL4452 × “AC Domain.” Genome 48: 870–883.
32	SNP90K	4B	4.5	6.5	IWA6457	This study	0	SNS	red		32	Narasimhamoorthy et al. 2006	Narasimhamoorthy, B., B. S. Gill, A. K. Fritz, J. C. Nelson, and G. L. Brown-Guedira, 2006 Advanced backcross QTL analysis of a hard winter wheat × synthetic wheat population. Theor. Appl. Genet. 112: 787–796.
33	SNP90K	4B	30	32	IWB73353	This study	0	GY	orange		33	Peleg et al. 2011	Peleg, Z., T. Fahima, A. B. Korol, S. Abbo, and Y. Saranga, 2011 Genetic analysis of wheat domestication and evolution under domestication. J. Exp. Bot. 62: 5051–5061.
34	SNP90K	5A	31.3	33.3	IWB1040	This study	0	KW	blue		34	Pinto et al. 2010	Pinto, R. S., M. P. Reynolds, K. L. Mathews, C. L. McIntyre, J.-J. Olivares-Villegas et al., 2010 Heat and drought adaptive QTL in a wheat population designed to minimize confounding agronomic effects. Theor. Appl. Genet. 121: 1001–1021.
35	SNP90K	5A	32.2	34.2	IWB44603	This study	0	SNS	red		35	Quarrie et al. 2005	Quarrie, S. A., A. Steed, C. Calestani, A. Semikhodskii, C. Lebreton et al., 2005 A high-density genetic map of hexaploid wheat (Triticum aestivum L.) from the cross Chinese Spring × SQ1 and its use to compare QTLs for grain yield across a range of environments. Theor. Appl. Genet. 110: 865–880.
36	SNP90K	5A	41.6	43.6	IWB56233	This study	0	SNS	red		36	Quarrie et al. 2006	Quarrie, S. A., S. P. Quarrie, R. Radosevic, D. Rancic, A. Kaminska et al., 2006 Dissecting a wheat QTL for yield present in a range of environments: from the QTL to candidate genes. J. Exp. Bot. 57: 2627–2637.
37	SNP90K	5A	53.6	55.6	IWA12	This study	0	SNS	red		37	Ramya et al. 2010	Ramya, P., A. Chaubal, K. Kulkarni, L. Gupta, N. Kadoo et al., 2010 QTL mapping of 1000-kernel weight, kernel length, and kernel width in bread wheat (Triticum aestivum L.). J. Appl. Genet. 51: 421–429.
38	SNP90K	5A	61.8	63.8	IWA4276	This study	0	GY	orange		38	Sourdille et al. 2000	Sourdille, P., M. H. Tixier, G. Charmet, G. Gay, T. Cadalen et al., 2000 Location of genes involved in ear compactness in wheat (Triticum aestivum) by means of molecular markers. Mol. Breed. 6: 247–255.
39	SNP90K	5A	61.8	63.8	IWA4813	This study	0	NWI3	green		39	Su et al. 2011	Su, Z., C. Hao, L. Wang, Y. Dong, and X. Zhang, 2011 Identification and development of a functional marker of TaGW2 associated with grain weight in bread wheat (Triticum aestivum L.). Theor. Appl. Genet. 122: 211–223.
40	SNP90K	5A	62.1	64.1	IWB12366	This study	0	GY	orange		40	Su et al. 2016	Su, Z., S. Jin, Y. Lu, G. Zhang, S. Chao et al., 2016 Single nucleotide polymorphism tightly linked to a major QTL on chromosome 7A for both kernel length and kernel weight in wheat. Mol. Breed. 36: 1–11.
41	SNP90K	5A	66.5	68.5	IWB789	This study	0	KW	blue		41	Sukumaran et al. 2015	Sukumaran, S., S. Dreisigacker, M. Lopes, P. Chavez, and M. P. Reynolds, 2015 Genome-wide association study for grain yield and related traits in an elite spring wheat population grown in temperate irrigated environments. Theor. Appl. Genet. 128: 353–363.
42	SNP90K	5B	17.9	19.9	IWB35964	This study	0	KW	blue		42	Sun et al. 2008	Sun, X.-Y., K. Wu, Y. Zhao, F.-M. Kong, G.-Z. Han et al., 2008 QTL analysis of kernel shape and weight using recombinant inbred lines in wheat. Euphytica 165: 615–624.
43	SNP90K	5B	18.7	20.7	IWA2257	This study	0	SNS	red		43	Varshney et al. 2000	Varshney, R. K., M. Prasad, J. K. Roy, N. Kumar, Harjit-Singh et al., 2000 Identification of eight chromosomes and a microsatellite marker on 1AS associated with QTL for grain weight in bread wheat. Theor. Appl. Genet. 100: 1290–1294.
44	SNP90K	5B	51.6	53.6	IWB6746	This study	0	SNS	red		44	Wang et al. 2011	Wang, J., W. Liu, H. Wang, L. Li, J. Wu et al., 2011 QTL mapping of yield-related traits in the wheat germplasm 3228. Euphytica 177: 277–292.
45	SNP90K	5D	41.2	43.2	IWB34681	This study	0	NWI3	green		45	Wang et al. 2012	Wang, L., H. Ge, C. Hao, Y. Dong, and X. Zhang, 2012 Identifying Loci Influencing 1,000-Kernel Weight in Wheat by Microsatellite Screening for Evidence of Selection during Breeding. PLoS ONE 7: e29432.
46	SNP90K	6A	33.7	35.7	IWA2017	This study	0	SNS	red		46	Yang et al. 2012	Yang, Z., Z. Bai, X. Li, P. Wang, Q. Wu et al., 2012 SNP identification and allelic-specific PCR markers development for TaGW2. Theor. Appl. Genet. 125: 1057–1068.
47	SNP90K	6A	41.8	43.8	IWB47942	This study	0	KW	blue		47	Zanke et al. 2015	Zanke, C. D., J. Ling, J. Plieske, S. Kollers, E. Ebmeyer et al., 2015 Analysis of main effect QTL for thousand grain weight in European winter wheat (Triticum aestivum L.) by genome-wide association mapping. Front. Plant Sci. 644.
48	SNP90K	6A	42.1	44.1	IWB6510	This study	0	KNS	black		48	Zhang et al. 2014	Zhang, J., J. Chen, C. Chu, W. Zhao, J. Wheeler et al., 2014 Genetic Dissection of QTL Associated with Grain Yield in Diverse Environments. Agronomy 4: 556–578.
49	SNP90K	6A	49.1	51.1	IWB63290	This study	0	KW	blue		49	Zhang et al. 2014b	Zhang, Y., J. Liu, X. Xia, and Z. He, 2014 TaGS-D1, an ortholog of rice OsGS3, is associated with grain weight and grain length in common wheat. Mol. Breed. 34: 1097–1107.
50	SNP90K	6B	43.7	45.7	IWB59110	This study	0	GY	orange		50	Zhang et al. 2015	Zhang, B., X. Liu, W. Xu, J. Chang, A. Li et al., 2015 Novel function of a putative MOC1 ortholog associated with spikelet number per spike in common wheat. Sci. Rep. 5: 12211.
51	SNP90K	6B	71.9	73.9	IWB17506	This study	0	NWI3	green
52	SNP90K	6B	86.3	88.3	IWB33739	This study	0	NWI3	green		51	Brinton et al. 2017	Brinton, J., J. Simmonds, F. Minter, M. Leverington-Waite, J. Snape et al., 2017 Increased pericarp cell length underlies a major QTL for grain weight in hexaploid wheat. bioRxiv 117937.
53	SNP90K	6D	49.8	51.8	IWA2808	This study	0	KW	blue		52	Xu et al. 2017	Xu, Y.-F., S.-S. Li, L.-H. Li, F.-F. Ma, X.-Y. Fu et al., 2017 QTL mapping for yield and photosynthetic related traits under different water regimes in wheat. Mol Breeding 37: 34.
54	SNP90K	7A	25.5	27.5	IWB7349	This study	0	SNS	red		53	Zhai et al. 2017	Zhai, H., Z. Feng, J. Li, X. Liu, S. Xiao et al., 2016 QTL Analysis of Spike Morphological Traits and Plant Height in Winter Wheat (Triticum aestivum L.) Using a High-Density SNP and SSR-Based Linkage Map. Front. Plant Sci. 7:.
55	SNP90K	7A	25.9	27.9	IWB36127	This study	0	NWI3	green		54	Zhou et al. 2017	Zhou, Y., B. Conway, D. Miller, D. Marshall, A. Cooper et al., 2017 Quantitative Trait Loci Mapping for Spike Characteristics in Hexaploid Wheat. The Plant Genome 10:.
56	SNP90K	7A	61.6	63.6	IWA5912	This study	0	SNS	red		55	Luo et al. 2016	Luo, W., J. Ma, X.-H. Zhou, M. Sun, X.-C. Kong et al., 2016 Identification of Quantitative Trait Loci Controlling Agronomic Traits Indicates Breeding Potential of Tibetan Semiwild Wheat ( ssp. ). Crop Science 56: 2410–2420.
57	SNP90K	7D	54.7	56.7	IWA604	This study	0	KW	blue
58	SNP90K	2A	65	67	Ku_c35823_743	Ain et al. 2015	1	KW	blue		cent	Centromere Position
59	SNP90K	3A	44	46	BobWhite_c6300_169	Ain et al. 2015	1	KW	blue		0	This study	The present study
60	SNP90K	3B	51	53	BS00022025_51	Ain et al. 2015	1	KW	blue
61	SNP90K	5B	22	24	BS00041704_51	Ain et al. 2015	1	KW	blue
62	That study	1A	92	94	middle	Bennett et al. 2012a	2	GY	orange
63	That study	1B	84	86	middle	Bennett et al. 2012a	2	GY	orange
64	That study	2A	55	57	wPt-7058	Bennett et al. 2012a	2	GY	orange
65	That study	2B	43	45	middle	Bennett et al. 2012a	2	GY	orange
66	That study	2D	54	56	middle	Bennett et al. 2012a	2	GY	orange
67	Ta-Synthetic/Opata-BARC	4D	36	38	barc288	Bennett et al. 2012a	2	GY	orange
68	Ta-SSR-2004	6D	42	44	barc54	Bennett et al. 2012a	2	GY	orange
69	Ta-SSR-2004	7A	54	56	middle	Bennett et al. 2012a	2	GY	orange
70	That study	3A	31	33	middle	Bennett et al. 2012b	3	GY	orange
71	That study	3B	31	33	middle	Bennett et al. 2012b	3	GY	orange
72	That study	3B	83	85	middle	Bennett et al. 2012b	3	GY	orange
73	That study	3D	33	35	middle	Bennett et al. 2012b	3	GY	orange
74	That study	4A	0	2	middle	Bennett et al. 2012b	3	GY	orange
75	Ta-Synthetic/Opata-BARC	4D	36	38	barc288	Bennett et al. 2012b	3	GY	orange
76	That study	5B	42	44	middle	Bennett et al. 2012b	3	GY	orange
77	That study	7A	0	2	middle	Bennett et al. 2012b	3	GY	orange
78	That study	7A	47	49	middle	Bennett et al. 2012b	3	GY	orange
79	Ta-NxW	5A	27	29	Xbarc117	Breseghello and Sorrells 2006	4	KW	blue
80	Ta-NxW	5B	67	69	Xbarc232	Breseghello and Sorrells 2006	4	KW	blue
81	Ta-NxW	2D	46	48	Xwmc18	Breseghello and Sorrells 2007	5	KW	blue
82	Synthetic x Opata,BARC	4A	19	21	Xfba147-4A	Breseghello and Sorrells 2007	5	KW	blue
83	That study	3A	87	89	bcd372	Campbell et al. 2003	6	KNS	black
84	That study	4D	86	88	Xgwm194	Chu et al. 2008	7	SNS	red
85	Use the middle of flanking markers in the study	2D	54	56	middle	Cui et al. 2015	8	KW	blue
86	Use the middle of flanking markers in the study	4A	50	52	middle	Cui et al. 2015	8	KW	blue
87	SNP90K	4B	56	58	Rht1	Cui et al. 2015	8	KW	blue
88	Ta-SSR-2004	5D	2	4	Xcfd18	Cui et al. 2015	8	KW	blue
89	Use the middle of flanking markers in the study; but Ta-SSR-2004 gave 0.33, and wmc754 is on 3B, so pay attention	6A	84	86	middle	Cui et al. 2015	8	KW	blue
90	That study	1A	78	80	wmc716	Cuthbert et al. 2008	9	GY	orange
91	That study	2D	49	51	cfd2	Cuthbert et al. 2008	9	GY	orange
92	That study	3B	43	45	wmc544	Cuthbert et al. 2008	9	GY	orange
93	That study	5A	36	38	gwm156	Cuthbert et al. 2008	9	GY	orange
94	That study	5A	85	87	cfd39	Cuthbert et al. 2008	9	GY	orange
95	That study	3A	2	4	barc57	Dilbirligi et al. 2006	10	GY	orange
96	That study	3A	22	24	bcd15	Dilbirligi et al. 2006	10	GY	orange
97	That study	3A	49	51	cdo638	Dilbirligi et al. 2006	10	GY	orange
98	That study	1B	19	21	wPt-1911	Edae et al. 2014	11	GY	orange
99	That study	1B	25	27	tPt-7183	Edae et al. 2014	11	GY	orange
100	That study	2D	64	66	wPt-6531	Edae et al. 2014	11	GY	orange
101	That study	5B	44	46	wPt-3457	Edae et al. 2014	11	GY	orange
102	That study	5B	46	48	wPt-6135	Edae et al. 2014	11	GY	orange
103	That study	7B	29	31	wPt-8211	Edae et al. 2014	11	GY	orange
104	Ta-SSR-2004, different relative position in other map	1D	46	48	Xgwm458	Groos et al. 2003	12	KW	blue
105	Song2005, more consistent with other maps than Ta-SSR-2004	2B	27	29	Xgwm374	Groos et al. 2003	12	KW	blue
106	Ta-Synthetic/Opata-SSR	2B	57	59	gwm501	Groos et al. 2003	12	GY	orange
107	Ta-SSR-2004	2D	21	23	Xgwm261	Groos et al. 2003	12	KW	blue
108	Wheat-Composite2004	3A	65	67	middle of bcd372 and fbb250	Groos et al. 2003	12	KW	blue
109	Ta-NxW	3B	18	20	cfd79	Groos et al. 2003	12	GY	orange
110	Triticum-AxF	4A	75	77	cdo545	Groos et al. 2003	12	GY	orange
111	Wheat-Composite2004	4B	46	48	fbb58	Groos et al. 2003	12	GY	orange
112	Ta-SSR-2004	5A	60	62	cfa2155	Groos et al. 2003	12	GY	orange
113	Ta-NxW	5B	51	53	gwm271	Groos et al. 2003	12	GY	orange
114	Ta-SSR-2004	5B	64	66	Xgwm271	Groos et al. 2003	12	KW	blue
115	Ta-SSR-2004	6A	31	33	Xgwm570	Groos et al. 2003	12	KW	blue
116	Ta-SSR-2004, different relative position in other map	6D	44	46	Xcfd19	Groos et al. 2003	12	KW	blue
117	Ta-SSR-2004	7A	23	25	cfa2049	Groos et al. 2003	12	KW	blue
118	Ta-SSR-2004	7D	43	45	middle of cfd2 and cfd41	Groos et al. 2003	12	GY	orange
119	Ta-SSR-2004	7D	93	95	cfd69	Groos et al. 2003	12	GY	orange
120	Ta-SSR-2004	7D	93	95	Xcfd69	Groos et al. 2003	12	KW	blue
121	SNP90K	7A	50	52	TaSus1-7A	Hou et al. 2014	13	KW	blue
122	SNP90K	7B	31	33	TaSus1-7B	Hou et al. 2014	13	KW	blue
123	Ta-Synthetic/Opata-SSR	1A	89	91	Xgwm99	Huang et al. 2003	14	GY	orange
124	Wheat-Composite2004	1B	64	66	Xgwm268	Huang et al. 2003	14	GY	orange
125	Ta-SSR-2004	2A	7	9	Xgwm636	Huang et al. 2003	14	KW	blue
126	Ta-NxW	2A	52	54	Xgwm95	Huang et al. 2003	14	GY	orange
127	Ta-SSR-2004	2B	63	65	Xgwm120	Huang et al. 2003	14	GY	orange
128	That study	2D	6	8	Xgwm702	Huang et al. 2003	14	GY	orange
129	That study	2D	85	87	Xgdm6	Huang et al. 2003	14	GY	orange
130	Ta-Synthetic/Opata-SSR	2D	85	87	Xgdm6	Huang et al. 2003	14	KW	blue
131	That study	3B	7	9	Xgwm493	Huang et al. 2003	14	GY	orange
132	That study	3B	43	45	Xgwm685	Huang et al. 2003	14	GY	orange
133	That study	4D	2	4	Xgdm129	Huang et al. 2003	14	GY	orange
134	Ta-Synthetic/Opata-SSR	4D	36	38	Xgdm61	Huang et al. 2003	14	KW	blue
135	That study	4D	98	100	Xgdm1163	Huang et al. 2003	14	GY	orange
136	Ta-NxW	5B	3	5	Xgwm234	Huang et al. 2003	14	GY	orange
137	Ta-Synthetic/Opata-SSR	5B	17	19	Xgwm544	Huang et al. 2003	14	KW	blue
138	Ta-Synthetic/Opata-SSR	7A	50	52	Xgwm573b	Huang et al. 2003	14	KW	blue
139	Ta-SSR-2004	7B	33	35	Xgwm46	Huang et al. 2003	14	KW	blue
140	Tt-LxG	7B	52	54	Xgwm983	Huang et al. 2003	14	KW	blue
141	Triticum-AxF	7D	38	40	Xgwm1002	Huang et al. 2003	14	KW	blue
142	That study	1A	0	2	Xgwm1104	Huang et al. 2004	15	GY	orange
143	That study	1B	34	36	Xgwm1050	Huang et al. 2004	15	KW	blue
144	That study	1D	54	56	Xgwm1012	Huang et al. 2004	15	KW	blue
145	Ta-NxW	2A	50	52	Xgwm372	Huang et al. 2004	15	KW	blue
146	That study	2D	79	81	Xgdm6	Huang et al. 2004	15	KW	blue
147	That study	3A	80	82	Xgwm751	Huang et al. 2004	15	KW	blue
148	Tt-LxG	3B	30	32	Xgwm685	Huang et al. 2004	15	KW	blue
149	Ta-SSR-2004	3B	82	84	Xgwm299	Huang et al. 2004	15	KW	blue
150	Ta-NxW	3D	4	6	Xgwm161	Huang et al. 2004	15	KW	blue
151	Ta-NxW	3D	39	41	Xgwm456	Huang et al. 2004	15	GY	orange
152	That study	4B	18	20	Xgwm107	Huang et al. 2004	15	KW	blue
153	That study	4D	98	100	Xgwm1163	Huang et al. 2004	15	GY	orange
154	Wheat-Composite2004	5A	20	22	Xgwm304	Huang et al. 2004	15	GY	orange
155	Wheat-Composite2004	5A	43	45	Xgwm156	Huang et al. 2004	15	GY	orange
156	That study	5B	89	91	Xgwm1257	Huang et al. 2004	15	GY	orange
157	Ta-Synthetic/Opata-SSR	6A	6	8	Xgwm334a	Huang et al. 2004	15	KW	blue
158	Tt-LxG	6A	54	56	Xgwm1150	Huang et al. 2004	15	KW	blue
159	Ta-NxW	6B	40	42	Xgdm113	Huang et al. 2004	15	GY	orange
160	That study	6D	54	56	Xgwm1241	Huang et al. 2004	15	GY	orange
161	That study	6D	97	99	Xgdm98	Huang et al. 2004	15	GY	orange
162	That study, not exactly 0.05, I added 50 cM for the missing segment	7A	4	6	Xgwm834	Huang et al. 2004	15	KW	blue
163	Ta-SSR-2004	7A	75	77	Xgwm282	Huang et al. 2004	15	KW	blue
164	That study	7D	19	21	Xgwm1220	Huang et al. 2004	15	KW	blue
165	Ta-SSR-2004	5A	83	85	Xcfd39a	Huang et al. 2006	16	GY	orange
166	Ta-NxW	7A	43	45	Xwmc83	Huang et al. 2006	16	GY	orange
167	Ta-SSR-2004	7B	22	24	Xgwm537	Huang et al. 2006	16	GY	orange
168	That study	3A	26	28	ATPase	Jantasuriyarat et al. 2004	17	SNS	red
169	That study	3D	81	83	fbb269	Jantasuriyarat et al. 2004	17	SNS	red
170	That study	4A	48	50	bcd1670	Jantasuriyarat et al. 2004	17	SNS	red
171	That study	7A	69	71	fba69	Jantasuriyarat et al. 2004	17	SNS	red
172	That study	7A	82	84	mwg938	Jantasuriyarat et al. 2004	17	SNS	red
173	That study	7A	84	86	fbb18	Jantasuriyarat et al. 2004	17	SNS	red
174	Ta-SSR-2004	2A	37	39	TaSus2-2A	Jiang et al. 2011	18	KW	blue
175	SNP90K	2B	50	52	TaSus2-2B	Jiang et al. 2011	18	KW	blue
176	SNP90K	2D	28	30	TaSus2-2D	Jiang et al. 2011	18	KW	blue
177	Ta-NxW	5A	70	72	Vrn-A1	Kato et al. 2000	19	SNS	red
178	Synthetic x Opata,BARC	5A	79	81	QSpn.ocs-5A.1	Kato et al. 2000	19	SNS	red
179	That study	4A	59	61	BE637912	Kirigwi et al. 2007	20	GY	orange
180	That study	4A	63	65	Xwmc89	Kirigwi et al. 2007	20	GY	orange
181	That study	4A	64	66	Xwmc420	Kirigwi et al. 2007	20	GY	orange
182	Ta-SSR-2004	1B	30	32	Xgwm11	Kuchel et al. 2007	21	GY	orange
183	Ta-NxW	2D	75	77	Xgwm311	Kuchel et al. 2007	21	GY	orange
184	Wheat-Composite2004	3D	76	78	Xgwm314	Kuchel et al. 2007	21	GY	orange
185	Ta-SSR-2004	4A	20	22	Xgwm397	Kuchel et al. 2007	21	GY	orange
186	Ta-SSR-2004	4D	89	91	Xgwm194	Kuchel et al. 2007	21	GY	orange
187	Ta-NxW	5B	25	27	Xgwm371	Kuchel et al. 2007	21	GY	orange
188	Wheat-Composite2004	6A	63	65	Xwmc163	Kuchel et al. 2007	21	GY	orange
189	Ta-SSR-2004	6D	65	67	Xbarc204	Kuchel et al. 2007	21	GY	orange
190	Kofa/UC1113	7B	4	6	Xbarc279	Kuchel et al. 2007	21	GY	orange
191	That study	1A	26	28	Xwmc24	Kumar et al. 2006	22	KW	blue
192	That study	2B	26	28	E35/M47-94	Kumar et al. 2006	22	KW	blue
193	That study	7A	57	59	E36/M61-244	Kumar et al. 2006	22	KW	blue
194	Ta-Synthetic/Opata-SSR	1A	53	55	Middle	Kumar et al. 2007	23	GY	orange
195	Ta-SSR-2004	1D	94	96	middle	Kumar et al. 2007	23	GY	orange
196	Ta-Synthetic/Opata-SSR	2D	24	26	Middle	Kumar et al. 2007	23	GY	orange
197	Physical-3B	3B	42	44	middle	Kumar et al. 2007	23	GY	orange
198	Ta-Synthetic/Opata-SSR	4B	70	72	middle	Kumar et al. 2007	23	GY	orange
199	Ta-Synthetic/Opata-SSR	6D	89	91	Middle	Kumar et al. 2007	23	GY	orange
200	Ta-Synthetic/Opata-BARC	7A	27	29	gwm130	Kumar et al. 2007	23	GY	orange
201	Ta-SSR-2004	1D	18	20	wmc432	Li et al. 2007	24	KW	blue
202	Ta-SSR-2004	1D	21	23	wmc222, wmc432	Li et al. 2007	24	KNS	black
203	That Study	2A	15	17	wmc296	Li et al. 2007	24	KNS	black
204	That Study	2A	22	24	gwm372	Li et al. 2007	24	KNS	black
205	That Study	2A	26	28	gwm71c	Li et al. 2007	24	KNS	black
206	That study	2D	32	34	Middle	Li et al. 2007	24	GY	orange
207	That study	3B	1	3	Middle	Li et al. 2007	24	GY	orange
208	That Study	3B	5	7	swes240	Li et al. 2007	24	KNS	black
209	That study	3B	19	21	Middle	Li et al. 2007	24	GY	orange
210	That study	3B	40	42	middle	Li et al. 2007	24	KW	blue
211	Ta-SSR-2004	5D	96	98	Xgwm272	Li et al. 2007	24	SNS	red
212	Ta-SSR-2004	6A	60	62	gwm617	Li et al. 2007	24	KW	blue
213	Ta-Synthetic/Opata-SSR2	6A	62	64	swes96	Li et al. 2007	24	KNS	black
214	Ta-SSR-2004	7D	68	70	gdm67	Li et al. 2007	24	KW	blue
215	Ta-SSR-2004	4A	80	82	barc70	Lopes et al. 2013	25	GY	orange
216	Wheat-Composite2004	4B	45	47	gwm375	Lopes et al. 2013	25	GY	orange
217	Ta-SSR-2004	5A	40	42	barc40	Lopes et al. 2013	25	GY	orange
218	SNP90K	2D	36	38	wsnp_Ex_c8303_14001708	Lopes et al. 2015	26	GY	orange
219	SNP90K	3A	22	24	wsnp_Ex_c55051_57706127	Lopes et al. 2015	26	GY	orange
220	SNP90K	3B	75	77	wsnp_CAP12_c2297_1121142	Lopes et al. 2015	26	GY	orange
221	SNP90K	4B	56	58	RhtB1	Lopes et al. 2015	26	GY	orange
222	SNP90K	5A	62	64	wsnp_Ex_c55777_58153636	Lopes et al. 2015	26	GY	orange
223	Ta-NxW	1B	97	99	cfa2292	Ma et al. 2007	27	SNS	red
224	Ta-NxW	2D	65	67	af12	Ma et al. 2007	27	SNS	red
225	Ta-NxW	3B	96	98	middle of two markers	Ma et al. 2007	27	SNS	red
226	Ta-NxW	5A	76	78	cfa2163	Ma et al. 2007	27	SNS	red
227	Ta-NxW	5B	59	61	wmc723	Ma et al. 2007	27	SNS	red
228	Ta-NxW	7A	43	45	wmc83	Ma et al. 2007	27	SNS	red
229	Ta-NxW	7D	47	49	wmc702	Ma et al. 2007	27	SNS	red
230	SNP90K	3A	40	42	TaGS5	Ma et al. 2015	28	KW	blue
231	That study	1B	48	50	peak	Marza et al. 2006	29	GY	orange
232	That study	4B	89	91	peak	Marza et al. 2006	29	GY	orange
233	That study	5B	25	27	peak	Marza et al. 2006	29	GY	orange
234	That study	6B	18	20	peak	Marza et al. 2006	29	GY	orange
235	That study	7A	80	82	peak	Marza et al. 2006	29	GY	orange
236	Ta-SSR-2004	1B	22	24	gwm413	Mathews et al. 2008	30	GY	orange
237	CIMMYT-integrated	1D	34	36	wPt-9380	Mathews et al. 2008	30	GY	orange
238	Ta-SSR-2004	4B	38	40	wmc48	Mathews et al. 2008	30	GY	orange
239	Ta-SSR-2004	5A	44	46	gwm617	Mathews et al. 2008	30	GY	orange
240	Ta-SSR-2004	6D	17	19	gdm132	Mathews et al. 2008	30	GY	orange
241	Ta-SSR-2004	7A	57	59	barc121	Mathews et al. 2008	30	GY	orange
242	That study	2A	36	38	Xgwm339	McCartney et al. 2005	31	GY	orange
243	That study	2B	34	36	Xgwm257	McCartney et al. 2005	31	GY	orange
244	That study	3D	98	100	Xbarc71	McCartney et al. 2005	31	GY	orange
245	Ta-NxW	4A	33	35	gwm397	McCartney et al. 2005	31	GY	orange
246	That study	4D	7	9	between, close to wmc617	McCartney et al. 2005	31	GY	orange
247	Ta-SSR-2004	2D	21	23	gwm261	Narasimhamoorthy et al. 2006	32	GY	orange
248	Ta-SSR-2004	7D	89	91	middle	Narasimhamoorthy et al. 2006	32	GY	orange
249	That Study	1B	23	25	Xgwm1028	Peleg et al. 2011	33	KNS	black
250	That Study	2B	30	32	Xgwm410	Peleg et al. 2011	33	KNS	black
251	That Study	3A	90	92	XwPt-1888	Peleg et al. 2011	33	KNS	black
252	That Study	3B	72	74	XwPt-2491	Peleg et al. 2011	33	KNS	black
253	That Study	4A	28	30	Xgwm610	Peleg et al. 2011	33	KNS	black
254	That Study	4B	4	6	Xgwm930	Peleg et al. 2011	33	KNS	black
255	That Study	5A	85	87	Xgwm126	Peleg et al. 2011	33	KNS	black
256	That Study	6A	44	46	Xgwm1150	Peleg et al. 2011	33	KNS	black
257	That Study	6B	45	47	Xbarc136	Peleg et al. 2011	33	KNS	black
258	Wheat_Consensus_2014_Ug99_Rust	1B	1	3	wPt-2052	Pinto et al. 2010	34	GY	orange
259	Wheat_Consensus_2014_Ug99_Rust	3B	59	61	wPt-1804	Pinto et al. 2010	34	GY	orange
260	Wheat_Consensus_2014_Ug99_Rust	4A	75	77	wPt-7821	Pinto et al. 2010	34	GY	orange
261	That study	1A	22	24	Xm71p78.5	Quarrie et al. 2005	35	GY	orange
262	That study	1B	62	64	Glu-B1	Quarrie et al. 2005	35	GY	orange
263	That study	2B	27	29	Xm86p65.1	Quarrie et al. 2005	35	GY	orange
264	That study	3D	58	60	Xbarc042–Xgwm383	Quarrie et al. 2005	35	GY	orange
265	That study (4A is reversed)	4A	0	2	Xwmc179.3	Quarrie et al. 2005	35	GY	orange
266	That study (4A is reversed)	4A	76	78	Xm92p78.8–Xpsr490.2Ss1)	Quarrie et al. 2005	35	GY	orange
267	That study	4B	52	54	Rht-B1–Xgwm165.1	Quarrie et al. 2005	35	GY	orange
268	That study	4B	98	100	Xdupw043	Quarrie et al. 2005	35	GY	orange
269	That study	4D	21	23	Xgwm165.2	Quarrie et al. 2005	35	GY	orange
270	Ta-NxW	5A	70	72	Vrn-A1, water%	Quarrie et al. 2005	35	GY	orange
271	That study	5B	17	19	Xwg232.2–Xbarc074	Quarrie et al. 2005	35	GY	orange
272	That study	5D	22	24	Xbarc044	Quarrie et al. 2005	35	GY	orange
273	That study	5D	70	72	Xgwm212	Quarrie et al. 2005	35	GY	orange
274	That study	6B	51	53	Xm87p78.5a	Quarrie et al. 2005	35	GY	orange
275	That study	7A	96	98	Xpsp3094.1–Xm68p78.6	Quarrie et al. 2005	35	GY	orange
276	That study	7B	0	2	Xm59p78.7	Quarrie et al. 2005	35	GY	orange
277	That study	7B	86	88	Xm43p78.14–Xm86p65.0	Quarrie et al. 2005	35	GY	orange
278	Quarrie2005	7A	59	61	barc108	Quarrie et al. 2006	36	GY	orange
279	Ta-NxW	7A	69	71	Xpsp3094.1	Quarrie et al. 2006	36	SNS	red
280	Ta-NxW	1A	27	29	Xbarc148	Ramya et al. 2010	37	KW	blue
281	Ta-SSR-2004	1D	42	44	Xcfd59	Ramya et al. 2010	37	KW	blue
282	Ta-SSR-2004	2B	44	46	Xbarc55	Ramya et al. 2010	37	KW	blue
283	Ta-NxW	2D	37	39	Xgwm102	Ramya et al. 2010	37	KW	blue
284	Ta-NxW	2D	55	57	Xgwm539	Ramya et al. 2010	37	KW	blue
285	Ta-NxW	4B	68	70	Xwmc617	Ramya et al. 2010	37	KW	blue
286	Ta-SSR-2004	5B	0	2	Xcfd5	Ramya et al. 2010	37	KW	blue
287	Ta-NxW	5B	25	27	Xgwm371	Ramya et al. 2010	37	KW	blue
288	Ta-NxW	5B	77	79	Xbarc59	Ramya et al. 2010	37	KW	blue
289	Ta-SSR-2004	6B	71	73	Xbarc178	Ramya et al. 2010	37	KW	blue
290	That study	2A	25	27	Xfba106	Sourdille et al. 2000	38	SNS	red
291	That study	2B	18	20	Xfbb121	Sourdille et al. 2000	38	SNS	red
292	That study	5A	39	41	Xfba43	Sourdille et al. 2000	38	SNS	red
293	SNP90K	6A	42	44	TaGW2	Su et al. 2011	39	KW	blue
294	SNP90K	7A	62	64	TaTKW-7AL	Su et al. 2016	40	KW	blue
295	SNP90K	3B	45	47	wsnp_Ex_rep_c69664_68618163	Sukumaran et al. 2015	41	GY	orange
296	SNP90K	5A	66	68	BobWhite_c14689_172	Sukumaran et al. 2015	41	KW	blue
297	SNP90K	5A	77	79	BS00064336_51	Sukumaran et al. 2015	41	GY	orange
298	SNP90K	5B	58	60	Excalibur_c13408_280	Sukumaran et al. 2015	41	GY	orange
299	SNP90K	6A	42	44	Kukri_c14877_303	Sukumaran et al. 2015	41	GY	orange
300	SNP90K	6A	42	44	RFL_Contig4632_1512	Sukumaran et al. 2015	41	KW	blue
301	SNP90K	6A	45	47	Kukri_c2700_1137	Sukumaran et al. 2015	41	GY	orange
302	Ta-SSR-2004	1D	21	23	middle of interval	Sun et al. 2008	42	KW	blue
303	Ta-SSR-2004	2A	71	73	Xwmc181	Sun et al. 2008	42	KW	blue
304	Ta-SSR-2004, 5.6 cM above gwm174	5D	41	43	Xswes342a	Sun et al. 2008	42	KW	blue
305	That study	6A	25	27	Xswes332a	Sun et al. 2008	42	KW	blue
306	Ta-NxW	1A	29	31	Xwmc333	Varshney et al. 2000	43	KW	blue
307	Wheat-Composite2004	1A	21	23	Middle	Wang et al. 2011	44	KNS	black
308	Ta-Courtot/CS-GPW	2D	84	86	Middle	Wang et al. 2011	44	KNS	black
309	Ta-SSR-2004	3B	43	45	Middle	Wang et al. 2011	44	KNS	black
310	Ta-SSR-2004	4A	37	39	Middle	Wang et al. 2011	44	KNS	black
311	Conan/Reeder	4A	48	50	Middle	Wang et al. 2011	44	KNS	black
312	Ta-SSR-2004	4B	38	40	Middle	Wang et al. 2011	44	KNS	black
313	Wheat-Composite2004	5A	89	91	Middle	Wang et al. 2011	44	KNS	black
314	Wheat_Consensus_2014_Ug99_Rust	5B	75	77	Middle	Wang et al. 2011	44	KNS	black
315	Wheat-Composite2004	7A	83	85	Middle	Wang et al. 2011	44	KNS	black
316	Ta-NxW	7B	95	97	Middle	Wang et al. 2011	44	KNS	black
317	Wheat-Composite2004	1A	10	12	cfa2153	Wang et al. 2012	45	KW	blue
318	Wheat-Composite2004	1A	36	38	wmc304	Wang et al. 2012	45	KW	blue
319	Ta-SSR-2004	1B	30	32	gwm11	Wang et al. 2012	45	KW	blue
320	Ta-SSR-2004	1B	44	46	gwm403	Wang et al. 2012	45	KW	blue
321	Ta-SSR-2004	1B	56	58	gwm268	Wang et al. 2012	45	KW	blue
322	Ta-SSR-2004	1D	13	15	wmc147	Wang et al. 2012	45	KW	blue
323	Ta-SSR-2004	2A	36	38	gwm275	Wang et al. 2012	45	KW	blue
324	Ta-NxW	2A	50	52	gwm372	Wang et al. 2012	45	KW	blue
325	Ta-NxW	2A	67	69	gwm312	Wang et al. 2012	45	KW	blue
326	Ta-SSR-2004	3A	44	46	cfa2234	Wang et al. 2012	45	KW	blue
327	CS/SQ1	3B	43	45	gwm156	Wang et al. 2012	45	KW	blue
328	Ta-SSR-2004	3B	92	94	gwm547	Wang et al. 2012	45	KW	blue
329	Ta-SSR-2004	5A	35	37	barc56	Wang et al. 2012	45	KW	blue
330	Ta-NxW	5B	3	5	gwm234	Wang et al. 2012	45	KW	blue
331	Wheat-Composite2004	5B	93	95	wmc415	Wang et al. 2012	45	KW	blue
332	Ta-SSR-2004	5D	27	29	cfd266	Wang et al. 2012	45	KW	blue
333	Ta-SSR-2004	5D	46	48	gwm174	Wang et al. 2012	45	KW	blue
334	Ta-SSR-2004	6D	51	53	gwm55	Wang et al. 2012	45	KW	blue
335	Ta-SSR-2004	7A	12	14	gwm471	Wang et al. 2012	45	KW	blue
336	Ta-SSR-2004	7A	19	21	wmc168	Wang et al. 2012	45	KW	blue
337	Ta-NxW	7A	48	50	wmc17	Wang et al. 2012	45	KW	blue
338	Ta-SSR-2004	7A	69	71	cfa2257	Wang et al. 2012	45	KW	blue
339	SNP90K	6A	42	44	TaGW2	Yang et al. 2012	46	KW	blue
340	SNP90K	1B	38	40	D_contig17842_656	Zanke et al. 2015	47	KW	blue
341	SNP90K	1B	45	47	Tdurum_contig48523_1838	Zanke et al. 2015	47	KW	blue
342	SNP90K	1B	68	70	Tdurum_contig8580_586	Zanke et al. 2015	47	KW	blue
343	SNP90K	1D	10	12	wsnp_Ex_c1358_2602235	Zanke et al. 2015	47	KW	blue
344	SNP90K	2B	60	62	Excalibur_c80601_278	Zanke et al. 2015	47	KW	blue
345	SNP90K	2B	77	79	BS00031098_51	Zanke et al. 2015	47	KW	blue
346	SNP90K	3A	54	56	IACX5899	Zanke et al. 2015	47	KW	blue
347	SNP90K	3B	39	41	Kukri_c21467_571	Zanke et al. 2015	47	KW	blue
348	SNP90K	3B	68	70	Tdurum_contig59953_220	Zanke et al. 2015	47	KW	blue
349	SNP90K	3D	1	3	Kukri_c24488_431	Zanke et al. 2015	47	KW	blue
350	SNP90K	4A	54	56	RAC875_c56535_256	Zanke et al. 2015	47	KW	blue
351	SNP90K	4A	64	66	Kukri_c56014_275	Zanke et al. 2015	47	KW	blue
352	SNP90K	4A	86	88	RFL_Contig2531_1872	Zanke et al. 2015	47	KW	blue
353	SNP90K	4B	57	59	Kukri_rep_c104941_336	Zanke et al. 2015	47	KW	blue
354	SNP90K	5A	25	27	wsnp_CAP11_c951_572693	Zanke et al. 2015	47	KW	blue
355	SNP90K	5A	33	35	BS00076190_51	Zanke et al. 2015	47	KW	blue
356	SNP90K	5A	65	67	wsnp_Ex_c40019_47166980	Zanke et al. 2015	47	KW	blue
357	SNP90K	5A	66	68	IAAV8042	Zanke et al. 2015	47	KW	blue
358	SNP90K	5A	94	96	RAC875_c8642_231	Zanke et al. 2015	47	KW	blue
359	SNP90K	6A	42	44	tplb0057m18_546	Zanke et al. 2015	47	KW	blue
360	SNP90K	6A	55	57	Tdurum_contig27888_760	Zanke et al. 2015	47	KW	blue
361	SNP90K	6D	82	84	Ex_c7086_187	Zanke et al. 2015	47	KW	blue
362	SNP90K	7A	49	51	BS00040601_51	Zanke et al. 2015	47	KW	blue
363	SNP90K	7A	51	53	wsnp_Ra_c4418_8012732	Zanke et al. 2015	47	KW	blue
364	SNP90K	7B	40	42	Ex_c12057_797	Zanke et al. 2015	47	KW	blue
365	SNP90K	7D	61	63	Kukri_c15768_68	Zanke et al. 2015	47	KW	blue
366	SNP90K	7D	78	80	Ra_c73114_242	Zanke et al. 2015	47	KW	blue
367	Ta-SSR-2004, 8 cM above barc124	7D	12	14	TaGS-D1	Zhang et al. 2014	48	KW	blue
368	SNP90K	1B	26	28	IWA6787	Zhang et al. 2014b	49	GY	orange
369	SNP90K	6B	44	46	IWA7625	Zhang et al. 2014b	49	GY	orange
370	That study	7A	67	69	TaMOC1	Zhang et al. 2015	50	SNS	red
371	Wheat_AB_2015_Consensus	5A	21.4	23.4	gwm293-barc180	Brinton et al. 2017	51	KW	blue
372	Tt-LxG	1B	2.6	4.6	Xbarc128	Zhai et al. 2016	52	SNS	red
373	SNP90K	7A	57.5	59.5	Kukri_c19696_60	Zhai et al. 2016	52	SNS	red
374	USG3209/Jaypee	1A	24.7	26.7	wPt-8455	Xu et al. 2017	53	SNS	red
375	That study	1B	1.7	3.7	Xswes569	Xu et al. 2017	53	KNS	black
376	That study	1B	39.1	41.1	Xswes579-Xwmc128	Xu et al. 2017	53	KW	blue
377	That study	1B	53.2	55.2	wPt3451-Xswes953	Xu et al. 2017	53	KW	blue
378	That study	1B	63.5	65.5	wPt-3177	Xu et al. 2017	53	SNS	red
379	That study	1B	89	91	wmc314	Xu et al. 2017	53	KNS	black
380	Ta-SSR-2004	1D	18.2	20.2	wmc432	Xu et al. 2017	53	KW	blue
381	CS/SQ1	2A	46.5	48.5	Xbarc15	Xu et al. 2017	53	KNS	black
382	Ta-NxW	2B	86.8	88.8	Xwmc149.1	Xu et al. 2017	53	KW	blue
383	Wheat, Yr genes and QTL	2D	45.2	47.2	wPt-2781	Xu et al. 2017	53	SNS	red
384	That study	3A	8.9	10.9	wPt-1562	Xu et al. 2017	53	KW	blue
385	That study	3A	8.9	10.9	wPt-1562	Xu et al. 2017	53	SNS	red
386	That study	3A	60	62	wPt-4692	Xu et al. 2017	53	KW	blue
387	That study	3A	87.4	89.4	barc314	Xu et al. 2017	53	KNS	black
388	That study	3A	92.9	94.9	wPt668205	Xu et al. 2017	53	KNS	black
389	That study	3B	28.2	30.2	gwm264b	Xu et al. 2017	53	KW	blue
390	Wheat_AB_2015_Consensus	5B	0	1	wPt-1302	Xu et al. 2017	53	SNS	red
391	Ta-NxW	5B	77.1	79.1	barc59	Xu et al. 2017	53	KW	blue
392	Wheat, Avalon x Cadenza	6A	29.8	31.8	wPt-2573	Xu et al. 2017	53	SNS	red
393	Wheat, Yr genes and QTL	6A	68.1	70.1	wPt-5696	Xu et al. 2017	53	SNS	red
394	Wheat, UC1110 x PI610750	6B	6.1	8.1	wpt-8015	Xu et al. 2017	53	KW	blue
395	Wheat, UC1110 x PI610750	6B	25.4	27.4	wPt8894-wPt7576	Xu et al. 2017	53	KNS	black
396	Wheat_consensus_2014_Ug99_rust	6B	82.6	84.6	wPt1541	Xu et al. 2017	53	KNS	black
397	Wheat, UC1110 x PI610750	7A	54.2	56.2	wPt-4637	Xu et al. 2017	53	SNS	red
398	Wheat, UC1110 x PI610750	7B	61.6	63.6	wPt-2273	Xu et al. 2017	53	KW	blue
399	That study	1A	0.3	2.3	NA	Zhou et al. 2017	54	SNS	red
400	That study	1D	60.5	62.5	NA	Zhou et al. 2017	54	SNS	red
401	That study	2A	39.2	41.2	NA	Zhou et al. 2017	54	SNS	red
402	That study	2D	26.3	28.3	NA	Zhou et al. 2017	54	SNS	red
403	That study	2D	49.6	51.6	NA	Zhou et al. 2017	54	SNS	red
404	That study	2D	93.8	95.8	NA	Zhou et al. 2017	54	SNS	red
405	That study	3B	30.2	32.2	NA	Zhou et al. 2017	54	SNS	red
406	That study	3B	59.7	61.7	NA	Zhou et al. 2017	54	SNS	red
407	That study	5B	65.5	67.5	NA	Zhou et al. 2017	54	SNS	red
408	That study	5D	9.9	11.9	NA	Zhou et al. 2017	54	SNS	red
409	That study	2B	0	1.9	NA	Luo et al. 2016	55	KW	blue
410	That study	2B	5.4	7.4	NA	Luo et al. 2016	55	SNS	red
411	That study	2D	45.9	47.9	NA	Luo et al. 2016	55	SNS	red
412	That study	2D	88.2	90.2	NA	Luo et al. 2016	55	KW	blue
413	That study	3D	63.6	65.6	gdm8	Luo et al. 2016	55	SNS	red
414	That study	6A	37.6	39.6	NA	Luo et al. 2016	55	SNS	red
415	That study	7A	72	74	NA	Luo et al. 2016	55	KW	blue
416	That study	7A	77.8	79.8	NA	Luo et al. 2016	55	SNS	red
417	SNP90K	1A	43	45	NA	NA	cent	NA	NA
418	SNP90K	1B	37	38	NA	NA	cent	NA	NA
419	SNP90K	1D	31	36	NA	NA	cent	NA	NA
420	SNP90K	2A	55	57	NA	NA	cent	NA	NA
421	SNP90K	2B	52	54	NA	NA	cent	NA	NA
422	SNP90K	2D	33	35	NA	NA	cent	NA	NA
423	SNP90K	3A	40	43	NA	NA	cent	NA	NA
424	SNP90K	3B	39	45	NA	NA	cent	NA	NA
425	SNP90K	3D	38	40	NA	NA	cent	NA	NA
426	SNP90K	4A	29	30	NA	NA	cent	NA	NA
427	SNP90K	4B	49	62	NA	NA	cent	NA	NA
428	SNP90K	4D	46	52	NA	NA	cent	NA	NA
429	SNP90K	5A	29	30	NA	NA	cent	NA	NA
430	SNP90K	5B	17	19	NA	NA	cent	NA	NA
431	SNP90K	5D	30	33	NA	NA	cent	NA	NA
432	SNP90K	6A	43	44	NA	NA	cent	NA	NA
433	SNP90K	6B	50	53	NA	NA	cent	NA	NA
434	SNP90K	6D	51	52	NA	NA	cent	NA	NA
435	SNP90K	7A	51	53	NA	NA	cent	NA	NA
436	SNP90K	7B	36	38	NA	NA	cent	NA	NA
437	SNP90K	7D	55	57	NA	NA	cent	NA	NA
438	SNP90K	2A	39.4	41.4	PPD-A1	NA	gene	NA	darkcyan
439	SNP90K	2D	15.3	17.3	PPD-D1	NA	gene	NA	darkcyan
440	SNP90K	4A	29.9	31.9	Rht-A1	NA	gene	NA	blue
441	SNP90K	4B	42.9	44.9	Rht-B1	NA	gene	NA	blue
442	SNP90K	4D	37.5	39.5	Rht-D1	NA	gene	NA	blue
443	SNP90K	5A	60.7	62.7	VRN-A1	NA	gene	NA	red
444	SNP90K	5B	47.2	49.2	VRN-B1	NA	gene	NA	red
445	SNP90K	5D	61.5	63.5	VRN-D1	NA	gene	NA	red
446	SNP90K	6A	42.107	44.107	TaGW2-6A	NA	gene	NA	magenta
447	SNP90K	6B	49.823	51.823	TaGW2-6B	NA	gene	NA	magenta
448	SNP90K	6D	49.759	51.759	TaGW2-6D	NA	gene	NA	magenta

## Sheet: NWI3_FigS3
N	Map_used	Chr	Start	Stop	Marker	References	ReferenceNo.	Trait	Color	Notes					Reference #	Reference	Full Name
259	SNP90K	1A	20.5054	22.5054	IWB57005	This study	Fst	Fst_Planting	red	Fst between DuS and DuF					56	Acuña-Galindo et al. 2015	Acuña-Galindo, M. A., R. E. Mason, N. K. Subramanian, and D. B. Hays, 2015 Meta-Analysis of Wheat QTL Regions Associated with Adaptation to Drought and Heat Stress. Crop Science 55: 477–492.
123	That study	1A	21.4	34.1	MQTL1	Acuña-Galindo et al. 2015	56	Mat, SG	green						57	Gao et al. 2016	Gao, F., J. Liu, L. Yang, X. Wu, Y. Xiao et al., 2016 Genome-wide linkage mapping of QTL for physiological traits in a Chinese wheat population using the 90K SNP array. Euphytica 209: 789–804.
224	SNP90K	1A	43	45	NA	NA	cent	NA	NA						3	Bennett et al. 2012b	Bennett, D., M. Reynolds, D. Mullan, A. Izanloo, H. Kuchel et al., 2012 Detection of two major grain yield QTL in bread wheat (Triticum aestivum L.) under heat, drought and high yield potential environments. Theor. Appl. Genet. 125: 1473–1485.
260	SNP90K	1A	43.0644	45.0644	IWB35080	This study	Fst	Fst_Planting	red	Fst between DuS and DuF					34	Pinto et al. 2010	Pinto, R. S., M. P. Reynolds, K. L. Mathews, C. L. McIntyre, J.-J. Olivares-Villegas et al., 2010 Heat and drought adaptive QTL in a wheat population designed to minimize confounding agronomic effects. Theor. Appl. Genet. 121: 1001–1021.
1	SNP90K	1A	43.1	45.1	IWB74701	This study	0	NWI3	green						58	Mason et al. 2011	Mason, R. E., S. Mondal, F. W. Beecher, and D. B. Hays, 2011 Genetic loci linking improved heat tolerance in wheat (Triticum aestivum L.) to lower leaf and spike temperatures under controlled conditions. Euphytica 180: 181–194.
124	That study	1A	46	49.2	MQTL2	Acuña-Galindo et al. 2015	56	CID, 2Col, KN, Root, 2Sm2, 2SG, 2WSC, WS, Yld	green
261	SNP90K	1A	48.3323	50.3323	IWB56612	This study	Fst	Fst_Planting	red	Fst between DuS and DuF
125	That study	1A	65.9	75.4	MQTL3	Acuña-Galindo et al. 2015	56	Photo, Root, 2WSC	green
126	That study	1B	20.3	23	MQTL4	Acuña-Galindo et al. 2015	56	2HD, HI, Hgt, KN, 2Mat, Sm2, SPKW, TKW, WS, Yld	green
2	SNP90K	1B	26.1	28.1	IWA1883	This study	0	NWI3	green						cent	Centromere Position
3	SNP90K	1B	29.6	31.6	IWB56774	This study	0	HT	purple						0	This study	The present study
127	That study	1B	29.7	31.5	MQTL5	Acuña-Galindo et al. 2015	56	HD, 4Bio, 2CT, CID, Col, GF, HI, KN, 2Photo, Qlty, Root, Sm2, 2SG, TKW, 3Yld	green
4	SNP90K	1B	31.9	33.9	IWB50944	This study	0	NWI3	green
262	SNP90K	1B	32.0851	34.0851	IWB15085	This study	Fst	Fst_Planting	red	Fst between DuS and DuF
5	SNP90K	1B	32.1	34.1	IWA3169	This study	0	HT	purple						Chr_90K	Total_length_90K
6	SNP90K	1B	34.9	36.9	IWB31623	This study	0	HD	cyan						1A	161.355
7	SNP90K	1B	35.1	37.1	IWB3038	This study	0	HT	purple						1B	174.096
8	SNP90K	1B	36.3	38.3	IWB13782	This study	0	HD	cyan						1D	209.098
225	SNP90K	1B	37	38	NA	NA	cent	NA	NA						2A	185.465
263	SNP90K	1B	39.6671	41.6671	IWB10551	This study	Fst	Fst_Planting	red	Fst between DuS and DuF					2B	188.875
264	SNP90K	1B	53.7972	55.7972	IWB63855	This study	Fst	Fst_Planting	red	Fst between DuS and DuF					2D	152.839
128	That study	1B	54.5	59	MQTL6	Acuña-Galindo et al. 2015	56	2KN, 3SPKW, 4TKW, WSC	green						3A	207.268
265	SNP90K	1B	55.9225	57.9225	IWB28434	This study	Fst	Fst_Planting	red	Fst between DuS and DuF					3B	156.052
92	That study	1B	59.7	61.7	WPT-0506-WMC0147	Bennett et al. 2012b	3	Ct-gf	red						3D	166.168
10	SNP90K	1B	90.1	92.1	IWA6831	This study	0	HD	cyan						4A	166.715
9	SNP90K	1B	90.1	92.1	IWA6831	This study	0	NWI3	green						4B	122.945
266	SNP90K	1D	2.77813	4.77813	IWB2803	This study	Fst	Fst_Planting	red	Fst between DuS and DuF					4D	170.428
11	SNP90K	1D	13	15	IWB576	This study	0	HT	purple						5A	148.493
267	SNP90K	1D	18.9428	20.9428	IWB13406	This study	Fst	Fst_Planting	red	Fst between DuS and DuF					5B	219.773
130	That study	1D	19.7	31.6	MQTL8	Acuña-Galindo et al. 2015	56	3Bio, Photo, WSC	green						5D	223.973
226	SNP90K	1D	31	36	NA	NA	cent	NA	NA						6A	183.439
268	SNP90K	1D	44.5288	46.5288	IWB55757	This study	Fst	Fst_Planting	red	Fst between DuS and DuF					6B	127.544
131	That study	1D	46.6	50.9	MQTL9	Acuña-Galindo et al. 2015	56	GF, 2Hgt, TKW, WSC, Yld	green						6D	161.828
132	That study	2A	4.2	8.4	MQTL10	Acuña-Galindo et al. 2015	56	CID, 2GF, KN	green						7A	244.155
269	SNP90K	2A	13.0188	15.0188	IWB30584	This study	Fst	Fst_Planting	red	Fst between DuS and DuF					7B	188.639
93	That study	2A	26.7	28.7	WPT-7285-WPT-7056	Bennett et al. 2012b	3	Ct-gf	red						7D	241.286
133	That study	2A	36.7	41.6	MQTL11	Acuña-Galindo et al. 2015	56	Bio, CID, Col, 2GF, HI, WSC, WS	green
245	SNP90K	2A	39.4	41.4	PPD1-A1	NA	gene	NA	darkcyan
134	That study	2A	46.5	51.4	MQTL12	Acuña-Galindo et al. 2015	56	2Bio, TKW, WS	green
189	That study	2A	52.2	54.2	BS00014251_51	Gao et al. 2016	57	CTD	red
270	SNP90K	2A	52.5411	54.5411	IWB56082	This study	Fst	Fst_Planting	red	Fst between DuS and DuF
12	SNP90K	2A	54	56	IWB51885	This study	0	HT	purple
271	SNP90K	2A	54.8596	56.8596	IWB77409	This study	Fst	Fst_Planting	red	Fst between DuS and DuF
227	SNP90K	2A	55	57	NA	NA	cent	NA	NA
272	SNP90K	2A	56.0997	58.0997	IWB73758	This study	Fst	Fst_Planting	red	Fst between DuS and DuF
273	SNP90K	2A	61.0602	63.0602	IWB12036	This study	Fst	Fst_Planting	red	Fst between DuS and DuF
274	SNP90K	2A	66.8834	68.8834	IWB11887	This study	Fst	Fst_Planting	red	Fst between DuS and DuF
275	SNP90K	2A	75.2408	77.2408	IWB56801	This study	Fst	Fst_Planting	red	Fst between DuS and DuF
13	SNP90K	2A	76.7	78.7	IWB61119	This study	0	HD	cyan
276	SNP90K	2A	76.8584	78.8584	IWB7597	This study	Fst	Fst_Planting	red	Fst between DuS and DuF
277	SNP90K	2A	79.9317	81.9317	IWB9045	This study	Fst	Fst_Planting	red	Fst between DuS and DuF
278	SNP90K	2A	81.711	83.711	IWB32366	This study	Fst	Fst_Planting	red	Fst between DuS and DuF
135	That study	2A	87.1	89.2	MQTL13	Acuña-Galindo et al. 2015	56	CID, 8SG, TKW, Yld	green
136	That study	2B	6.5	9.8	MQTL14	Acuña-Galindo et al. 2015	56	3HI, Hgt, 2KN, Sm2	green
14	SNP90K	2B	7.9	9.9	IWB11320	This study	0	HT	purple
279	SNP90K	2B	9.58902	11.589	IWB65516	This study	Fst	Fst_Planting	red	Fst between DuS and DuF
280	SNP90K	2B	16.0483	18.0483	IWB65752	This study	Fst	Fst_Planting	red	Fst between DuS and DuF
257	Added on 12.6.2017	2B	16.4991	17.558	IWB10944	This study	0	HD	cyan	Added on 12.6.2017
281	SNP90K	2B	19.4898	21.4898	IWB10617	This study	Fst	Fst_Planting	red	Fst between DuS and DuF
282	SNP90K	2B	20.7075	22.7075	IWB45508	This study	Fst	Fst_Planting	red	Fst between DuS and DuF
283	SNP90K	2B	21.7134	23.7134	IWB24177	This study	Fst	Fst_Planting	red	Fst between DuS and DuF
137	That study	2B	29.3	32.5	MQTL15	Acuña-Galindo et al. 2015	56	Bio, 2CID, 6KN, SPKW, TKW	green
15	SNP90K	2B	33.6	35.6	IWB54956	This study	0	HD	cyan
16	SNP90K	2B	34.5	36.5	IWB23606	This study	0	HD	cyan
138	That study	2B	38.2	41.5	MQTL16	Acuña-Galindo et al. 2015	56	2Bio, Col, HI, 2WS	green
17	SNP90K	2B	40.8	42.8	IWB39653	This study	0	HD	cyan
18	SNP90K	2B	47.2	49.2	IWB26631	This study	0	HT	purple
284	SNP90K	2B	48.5037	50.5037	IWB65998	This study	Fst	Fst_Planting	red	Fst between DuS and DuF
285	SNP90K	2B	49.8802	51.8802	IWB76026	This study	Fst	Fst_Planting	red	Fst between DuS and DuF
19	SNP90K	2B	50.5	52.5	IWA7951	This study	0	HD	cyan
20	SNP90K	2B	51.2	53.2	IWB52411	This study	0	HT	purple
228	SNP90K	2B	52	54	NA	NA	cent	NA	NA
21	SNP90K	2B	53.9	55.9	IWB69271	This study	0	HT	purple
139	That study	2B	54.5	56.1	MQTL17	Acuña-Galindo et al. 2015	56	3HD, Bio, 2CT, Col, Hgt, 2Mat, TW, TKW, WS, Yld	green
22	SNP90K	2B	56.8	58.8	IWA3938	This study	0	HT	purple
286	SNP90K	2B	56.9749	58.9749	IWB11302	This study	Fst	Fst_Planting	red	Fst between DuS and DuF
120	Ta-SSR-2004-2B	2B	57.4	59.4	gwm388	Pinto et al. 2010	34	CTveg and CT-gf	red
287	SNP90K	2B	57.7161	59.7161	IWB37190	This study	Fst	Fst_Planting	red	Fst between DuS and DuF
23	SNP90K	2B	62	64	IWB61604	This study	0	HT	purple
288	SNP90K	2B	62.0576	64.0576	IWB78184	This study	Fst	Fst_Planting	red	Fst between DuS and DuF
289	SNP90K	2B	67.3521	69.3521	IWB12155	This study	Fst	Fst_Planting	red	Fst between DuS and DuF
290	SNP90K	2B	70.2112	72.2112	IWB10162	This study	Fst	Fst_Planting	red	Fst between DuS and DuF
24	SNP90K	2B	73.8	75.8	IWB55172	This study	0	HT	purple
291	SNP90K	2B	75.8233	77.8233	IWB31342	This study	Fst	Fst_Planting	red	Fst between DuS and DuF
25	SNP90K	2B	79.8	81.8	IWB34490	This study	0	HD	cyan
256	SNP90K	2B	80.2594	81.3183	IWB34490	This study	0	HD	cyan	Added on 12.6.2017
140	That study	2B	80.5	83.7	MQTL18	Acuña-Galindo et al. 2015	56	Hgt, SG, WSC, 2Yld	green
26	SNP90K	2B	81.3	83.3	IWB7625	This study	0	HT	purple
27	SNP90K	2B	84.5	86.5	IWB30169	This study	0	HT	purple
195	That study	2D	1.8	3.8	gwm261	Mason et al. 2011	58	Temperature depression main spike	red
96	That study	2D	12.4	14.4	WPT-6003-PPD-D1	Bennett et al. 2012b	3	Ct-veg	red
246	SNP90K	2D	15.3	17.3	PPD1-D1	NA	gene	NA	darkcyan
292	SNP90K	2D	16.0113	18.0113	IWB48838	This study	Fst	Fst_Planting	red	Fst between DuS and DuF
97	That study	2D	18.9	20.9	WPT-6003-PPD-D1	Bennett et al. 2012b	3	Ct-gf	red
293	SNP90K	2D	21.311	23.311	IWB26013	This study	Fst	Fst_Planting	red	Fst between DuS and DuF
294	SNP90K	2D	22.8813	24.8813	IWB16362	This study	Fst	Fst_Planting	red	Fst between DuS and DuF
295	SNP90K	2D	25.1713	27.1713	IWB10140	This study	Fst	Fst_Planting	red	Fst between DuS and DuF
196	That study	2D	25.4	27.4	cfd56	Mason et al. 2011	58	Temperature depression main spike	red
296	SNP90K	2D	28.4427	30.4427	IWB27336	This study	Fst	Fst_Planting	red	Fst between DuS and DuF
229	SNP90K	2D	33	35	NA	NA	cent	NA	NA
141	That study	2D	36.9	39.7	MQTL19	Acuña-Galindo et al. 2015	56	2Bio, 4KN, Mat, Root, SG, 5TKW, WSC	green
142	That study	2D	43.5	46.3	MQTL20	Acuña-Galindo et al. 2015	56	Hgt, 6KN, Photo, 5TKW	green
297	SNP90K	2D	48.9871	50.9871	IWB14402	This study	Fst	Fst_Planting	red	Fst between DuS and DuF
28	SNP90K	2D	51.6	53.6	IWB26988	This study	0	NWI3	green
298	SNP90K	2D	53.9597	55.9597	IWB71755	This study	Fst	Fst_Planting	red	Fst between DuS and DuF
143	That study	2D	58.4	61.2	MQTL21	Acuña-Galindo et al. 2015	56	CID, Col, WSC	green
144	That study	2D	77.6	92.5	MQTL22	Acuña-Galindo et al. 2015	56	CID, 2SG, TKW, 2Yld	green
145	That study	3A	0	4.3	MQTL23	Acuña-Galindo et al. 2015	56	TKW, WS	green
29	SNP90K	3A	6.3	8.3	IWB44401	This study	0	HT	purple
299	SNP90K	3A	10.8205	12.8205	IWB50434	This study	Fst	Fst_Planting	red	Fst between DuS and DuF
300	SNP90K	3A	11.5442	13.5442	IWB63999	This study	Fst	Fst_Planting	red	Fst between DuS and DuF
99	That study	3A	16.8	18.8	WPT-0714-GWM0002	Bennett et al. 2012b	3	Ct-veg	red
30	SNP90K	3A	17.5	19.5	IWA8105	This study	0	HD	cyan
146	That study	3A	30.2	47.4	MQTL24	Acuña-Galindo et al. 2015	56	SG, TKW	green
230	SNP90K	3A	40	43	NA	NA	cent	NA	NA
31	SNP90K	3A	40.2	42.2	IWB45706	This study	0	HT	purple
32	SNP90K	3A	40.8	42.8	IWA4397	This study	0	NWI3	green
33	SNP90K	3A	42.6	44.6	IWB37155	This study	0	HD	cyan
34	SNP90K	3A	58.2	60.2	IWB9112	This study	0	HD	cyan
35	SNP90K	3A	61.8	63.8	IWB27078	This study	0	HD	cyan
36	SNP90K	3A	71.1	73.1	IWA1207	This study	0	HT	purple
301	SNP90K	3A	74.651	76.651	IWB55724	This study	Fst	Fst_Planting	red	Fst between DuS and DuF
302	SNP90K	3A	75.4712	77.4712	IWB14695	This study	Fst	Fst_Planting	red	Fst between DuS and DuF
303	SNP90K	3A	79.1862	81.1862	IWB10961	This study	Fst	Fst_Planting	red	Fst between DuS and DuF
258	SNP90K	3A	86.5186	87.4836	IWB45815	This study	0	HT	purple	Added on 12.6.2017
304	SNP90K	3B	2.78078	4.78078	IWB32632	This study	Fst	Fst_Planting	red	Fst between DuS and DuF
147	That study	3B	3	5.1	MQTL25	Acuña-Galindo et al. 2015	56	Bio, Col, Hgt, 2KN, 2TKW, WSC, Yld	green
37	SNP90K	3B	5.2	7.2	IWB64989	This study	0	HT	purple
102	That study	3B	8.2	10.2	BARC0147-CFA2226B	Bennett et al. 2012b	3	Ct-veg	red
38	SNP90K	3B	31.7	33.7	IWB74349	This study	0	HD	cyan
103	That study	3B	31.8	33.8	WMC0043-WPT-6973	Bennett et al. 2012b	3	Ct-gf	red
231	SNP90K	3B	39	45	NA	NA	cent	NA	NA
39	SNP90K	3B	44.7	46.7	IWB42559	This study	0	HD	cyan
148	That study	3B	44.9	48.3	MQTL26	Acuña-Galindo et al. 2015	56	3Bio, 2CID, HI, Photo, SPKW, 2SG, WS	green
40	SNP90K	3B	46	48	IWB9708	This study	0	HD	cyan
305	SNP90K	3B	46.9326	48.9326	IWB58297	This study	Fst	Fst_Planting	red	Fst between DuS and DuF
306	SNP90K	3B	55.5836	57.5836	IWB8244	This study	Fst	Fst_Planting	red	Fst between DuS and DuF
197	That study	3B	57.8	59.8	barc84	Mason et al. 2011	58	Temperature depression flag leaf	red
121	Wheat_Consensus_2014_Ug99_Rust	3B	60.8	62.8	wPt-1804	Pinto et al. 2010	34	CTveg and CT-gf	red
149	That study	3B	62.2	64.9	MQTL27	Acuña-Galindo et al. 2015	56	HD, CT, CID, Photo, Qlty, TW, 2TKW, WSC, WS	green
190	That study	3B	69.9	71.9	BS00093891_51	Gao et al. 2016	57	CTD	red
41	SNP90K	3B	78.5	80.5	IWB833	This study	0	HT	purple
105	That study	3B	79.8	81.8	WPT-4401-WPT-9368	Bennett et al. 2012b	3	Ct-gf	red
106	That study	3B	84.2	86.2	WPT-8021-GWM0114B	Bennett et al. 2012b	3	Ct-gf	red
107	That study	3B	84.2	86.2	WPT-8021-GWM0114B	Bennett et al. 2012b	3	Ct-veg	red
42	SNP90K	3B	89	91	IWB11701	This study	0	HD	cyan
307	SNP90K	3B	89.0339	91.0339	IWB12218	This study	Fst	Fst_Planting	red	Fst between DuS and DuF
43	SNP90K	3B	90.8	92.8	IWB72193	This study	0	HD	cyan
308	SNP90K	3B	90.8281	92.8281	IWB23463	This study	Fst	Fst_Planting	red	Fst between DuS and DuF
44	SNP90K	3B	91.8	93.8	IWB32722	This study	0	NWI3	green
150	That study	3B	92.6	95.3	MQTL28	Acuña-Galindo et al. 2015	56	Bio, 2CT, KN, WSC, Yld	green
151	That study	3D	31.6	34.2	MQTL29	Acuña-Galindo et al. 2015	56	2Col, Hgt, Photo, Sm2, TKW, Yld	green
232	SNP90K	3D	38	40	NA	NA	cent	NA	NA
309	SNP90K	3D	85.0574	87.0574	IWB55121	This study	Fst	Fst_Planting	red	Fst between DuS and DuF
152	That study	4A	8.5	9.7	MQTL30	Acuña-Galindo et al. 2015	56	HD, 4Bio, CT, 4CID, Col, GF, Hgt, 2KN, Sm2, TKW, 3WSC, 4Yld	green
310	SNP90K	4A	19.2742	21.2742	IWB21402	This study	Fst	Fst_Planting	red	Fst between DuS and DuF
45	SNP90K	4A	23.6	25.6	IWA4260	This study	0	HD	cyan
191	That study	4A	25.7	27.7	BS00021752_51	Gao et al. 2016	57	CTD	red
311	SNP90K	4A	27.1919	29.1919	IWB67877	This study	Fst	Fst_Planting	red	Fst between DuS and DuF
46	SNP90K	4A	27.5	29.5	IWB20649	This study	0	HD	cyan
47	SNP90K	4A	28.4	30.4	IWA7699	This study	0	HD	cyan
48	SNP90K	4A	28.4	30.4	IWA8131	This study	0	HT	purple
233	SNP90K	4A	29	30	NA	NA	cent	NA	NA
247	SNP90K	4A	29.9	31.9	Rht-A1	NA	gene	NA	blue
312	SNP90K	4A	34.0299	36.0299	IWB51795	This study	Fst	Fst_Planting	red	Fst between DuS and DuF
313	SNP90K	4A	34.9896	36.9896	IWB6070	This study	Fst	Fst_Planting	red	Fst between DuS and DuF
49	SNP90K	4A	36.1	38.1	IWB61099	This study	0	HT	purple
153	That study	4A	36.9	44.9	MQTL31	Acuña-Galindo et al. 2015	56	HD, HI, KN, SG, 4TKW	green
50	SNP90K	4A	38.8	40.8	IWA1692	This study	0	HD	cyan
314	SNP90K	4A	41.3478	43.3478	IWB19544	This study	Fst	Fst_Planting	red	Fst between DuS and DuF
315	SNP90K	4A	43.1473	45.1473	IWB52166	This study	Fst	Fst_Planting	red	Fst between DuS and DuF
154	That study	4A	67.6	71	MQTL32	Acuña-Galindo et al. 2015	56	4Bio, Mat, SG, TKW, Yld	green
316	SNP90K	4A	67.6802	69.6802	IWB53635	This study	Fst	Fst_Planting	red	Fst between DuS and DuF
317	SNP90K	4A	75.2381	77.2381	IWB60429	This study	Fst	Fst_Planting	red	Fst between DuS and DuF
155	That study	4A	82.4	88.1	MQTL33	Acuña-Galindo et al. 2015	56	Bio, KN, Photo, 2Sm2, 3TKW, WSC, 2Yld	green
318	SNP90K	4A	85.6151	87.6151	IWB24691	This study	Fst	Fst_Planting	red	Fst between DuS and DuF
319	SNP90K	4A	86.8747	88.8747	IWB12229	This study	Fst	Fst_Planting	red	Fst between DuS and DuF
320	SNP90K	4A	89.394	91.394	IWB63095	This study	Fst	Fst_Planting	red	Fst between DuS and DuF
321	SNP90K	4A	90.7736	92.7736	IWB42074	This study	Fst	Fst_Planting	red	Fst between DuS and DuF
322	SNP90K	4A	91.5534	93.5534	IWB70193	This study	Fst	Fst_Planting	red	Fst between DuS and DuF
323	SNP90K	4A	97.2517	99.2517	IWB35545	This study	Fst	Fst_Planting	red	Fst between DuS and DuF
108	That study	4B	1.6	3.6	GWM0495-GWM0149	Bennett et al. 2012b	3	Ct-gf	red
51	SNP90K	4B	28.9	30.9	IWA2125	This study	0	HT	purple
324	SNP90K	4B	28.932	30.932	IWB76814	This study	Fst	Fst_Planting	red	Fst between DuS and DuF
325	SNP90K	4B	30.1521	32.1521	IWB49195	This study	Fst	Fst_Planting	red	Fst between DuS and DuF
52	SNP90K	4B	31.5	33.5	IWB48055	This study	0	HT	purple
53	SNP90K	4B	31.5	33.5	IWB34526	This study	0	HT	purple
192	That study	4B	35.5	37.5	RAC875_c6749_954	Gao et al. 2016	57	CTD	red
54	SNP90K	4B	36.2	38.2	IWB44350	This study	0	HT	purple
156	That study	4B	40.7	44.1	MQTL34	Acuña-Galindo et al. 2015	56	2Bio, CID, 6Col, 2GF, 2Hgt, 6KN, 2Sm2, 3SG, TKW, 2WSC, 2WS, 3Yld	green
248	SNP90K	4B	42.9	44.9	Rht-B1	NA	gene	NA	blue
55	SNP90K	4B	48.1	50.1	IWB36232	This study	0	HT	purple
234	SNP90K	4B	49	62	NA	NA	cent	NA	NA
56	SNP90K	4B	61.8	63.8	IWB23403	This study	0	HT	purple
326	SNP90K	4B	82.2077	84.2077	IWB12411	This study	Fst	Fst_Planting	red	Fst between DuS and DuF
157	That study	4D	34.6	37.9	MQTL35	Acuña-Galindo et al. 2015	56	HD, 2CID, 4Col, HI, KN, Mat, Photo, Sm2, SG, TW, 3TKW, Yld	green
249	SNP90K	4D	37.5	39.5	Rht-D1	NA	gene	NA	blue
327	SNP90K	4D	39.6036	41.6036	IWB15038	This study	Fst	Fst_Planting	red	Fst between DuS and DuF
57	SNP90K	4D	40.4	42.4	IWA5156	This study	0	HT	purple
235	SNP90K	4D	46	52	NA	NA	cent	NA	NA
328	SNP90K	5A	12.4013	14.4013	IWB59634	This study	Fst	Fst_Planting	red	Fst between DuS and DuF
198	That study	5A	15.9	17.9	gwm154	Mason et al. 2011	58	Temperature depression flag leaf	red
159	That study	5A	16	21.9	MQTL37	Acuña-Galindo et al. 2015	56	CT, GF, TKW, WSC	green
236	SNP90K	5A	29	30	NA	NA	cent	NA	NA
58	SNP90K	5A	32	34	IWB45593	This study	0	HD	cyan
160	That study	5A	32.8	34.6	MQTL38	Acuña-Galindo et al. 2015	56	HD, 2Bio, CT, 2CID, Col, HI, Hgt, KN, Mat, SG, WS, Yld	green
122	Ta-SSR-2004	5A	34.1	36.1	barc186	Pinto et al. 2010	34	CTveg and CT-gf	red
161	That study	5A	42.3	44.1	MQTL39	Acuña-Galindo et al. 2015	56	2HD, Bio, 2CID, 2GF, HI, Hgt, Mat, 2Photo, 2SG, WS, Yld	green
59	SNP90K	5A	45.4	47.4	IWB6273	This study	0	HD	cyan
60	SNP90K	5A	58.9	60.9	IWA7553	This study	0	HT	purple
329	SNP90K	5A	59.3394	61.3394	IWB28837	This study	Fst	Fst_Planting	red	Fst between DuS and DuF
250	SNP90K	5A	60.7	62.7	VRN-A1	NA	gene	NA	red
199	That study	5A	61.1	63.1	gwm126	Mason et al. 2011	58	Temperature depression main spike	red
330	SNP90K	5A	61.3597	63.3597	IWB11585	This study	Fst	Fst_Planting	red	Fst between DuS and DuF
61	SNP90K	5A	61.8	63.8	IWA4813	This study	0	NWI3	green
331	SNP90K	5A	62.1678	64.1678	IWB12366	This study	Fst	Fst_Planting	red	Fst between DuS and DuF
200	That study	5A	63.7	65.7	gwm179	Mason et al. 2011	58	Temperature depression flag leaf	red
201	That study	5A	77.9	79.9	gwm595	Mason et al. 2011	58	Temperature depression main spike	red
162	That study	5A	81.7	84	MQTL40	Acuña-Galindo et al. 2015	56	HD, CT, KN, SPKW, WS	green
163	That study	5A	96.7	99.7	MQTL41	Acuña-Galindo et al. 2015	56	Hgt, SPKW, SPKW, 2TKW	green
62	SNP90K	5B	0	1.6	IWB26869	This study	0	HT	purple
63	SNP90K	5B	11	13	IWB40478	This study	0	HD	cyan
237	SNP90K	5B	17	19	NA	NA	cent	NA	NA
332	SNP90K	5B	17.2461	19.2461	IWB36690	This study	Fst	Fst_Planting	red	Fst between DuS and DuF
333	SNP90K	5B	18.0652	20.0652	IWB54001	This study	Fst	Fst_Planting	red	Fst between DuS and DuF
64	SNP90K	5B	21.3	23.3	IWA1777	This study	0	HD	cyan
334	SNP90K	5B	22.7063	24.7063	IWB58079	This study	Fst	Fst_Planting	red	Fst between DuS and DuF
193	That study	5B	23.2	25.2	wsnp_Ex_c10842_17637744	Gao et al. 2016	57	CTD	red
65	SNP90K	5B	26.4	28.4	IWB51909	This study	0	HD	cyan
66	SNP90K	5B	30.5	32.5	IWB38480	This study	0	HD	cyan
164	That study	5B	31.5	34.4	MQTL42	Acuña-Galindo et al. 2015	56	2Hgt, Yld	green
109	That study	5B	37.5	39.5	BARC0004B-GWM0540A	Bennett et al. 2012b	3	Ct-veg	red
165	That study	5B	37.9	39.6	MQTL43	Acuña-Galindo et al. 2015	56	CID, Hgt, 2KN, SPKW, TKW, WS	green
251	SNP90K	5B	47.2	49.2	VRN-B1	NA	gene	NA	red
67	SNP90K	5B	51.8	53.8	IWB43739	This study	0	HD	cyan
335	SNP90K	5B	57.515	59.515	IWB58545	This study	Fst	Fst_Planting	red	Fst between DuS and DuF
336	SNP90K	5B	58.061	60.061	IWB1099	This study	Fst	Fst_Planting	red	Fst between DuS and DuF
166	That study	5B	66.8	68.5	MQTL44	Acuña-Galindo et al. 2015	56	CID, HI, KN, Mat, SPKW, SG, WS	green
167	That study	5B	76.9	79.2	MQTL45	Acuña-Galindo et al. 2015	56	HD, Bio, CID	green
68	SNP90K	5D	9.7	11.7	IWB45668	This study	0	HD	cyan
111	That study	5D	13.2	15.2	KSM0023D-WPT-5870	Bennett et al. 2012b	3	Ct-veg	red
168	That study	5D	19.5	22.8	MQTL46	Acuña-Galindo et al. 2015	56	Col, Photo, WSC	green
337	SNP90K	5D	29.1376	31.1376	IWB55914	This study	Fst	Fst_Planting	red	Fst between DuS and DuF
338	SNP90K	5D	29.8519	31.8519	IWB18686	This study	Fst	Fst_Planting	red	Fst between DuS and DuF
238	SNP90K	5D	30	33	NA	NA	cent	NA	NA
339	SNP90K	5D	31.2807	33.2807	IWB35889	This study	Fst	Fst_Planting	red	Fst between DuS and DuF
340	SNP90K	5D	37.9779	39.9779	IWB79949	This study	Fst	Fst_Planting	red	Fst between DuS and DuF
69	SNP90K	5D	41.2	43.2	IWB34681	This study	0	NWI3	green
70	SNP90K	5D	47.3	49.3	IWB60109	This study	0	HD	cyan
169	That study	5D	48.8	55.3	MQTL47	Acuña-Galindo et al. 2015	56	3Bio, KN, Sm2, 2SG, TKW, Yld	green
252	SNP90K	5D	61.5	63.5	VRN-D1	NA	gene	NA	red
341	SNP90K	5D	64.7222	66.7222	IWB35901	This study	Fst	Fst_Planting	red	Fst between DuS and DuF
170	That study	6A	0	2.6	MQTL48	Acuña-Galindo et al. 2015	56	2GF, KN, Qlty, SG, 2TKW	green
71	SNP90K	6A	19.2	21.2	IWA4961	This study	0	HT	purple
72	SNP90K	6A	22.5	24.5	IWA7286	This study	0	HD	cyan
342	SNP90K	6A	25.2212	27.2212	IWB11723	This study	Fst	Fst_Planting	red	Fst between DuS and DuF
112	That study	6A	26.7	28.7	WPT-3965-WPT-7127	Bennett et al. 2012b	3	Ct-veg	red
73	SNP90K	6A	28.8	30.8	IWA3322	This study	0	HD	cyan
343	SNP90K	6A	28.8191	30.8191	IWB32522	This study	Fst	Fst_Planting	red	Fst between DuS and DuF
344	SNP90K	6A	30.6181	32.6181	IWB14490	This study	Fst	Fst_Planting	red	Fst between DuS and DuF
74	SNP90K	6A	39.5	41.5	IWB11771	This study	0	HT	purple
75	SNP90K	6A	42.1	44.1	IWA4370	This study	0	HT	purple
239	SNP90K	6A	43	44	NA	NA	cent	NA	NA
253	SNP90K	6A	42.107	44.107	TaGW2-6A	NA	gene	NA	magenta
345	SNP90K	6A	42.1206	44.1206	IWB41283	This study	Fst	Fst_Planting	red	Fst between DuS and DuF
346	SNP90K	6A	44.8463	46.8463	IWB5012	This study	Fst	Fst_Planting	red	Fst between DuS and DuF
347	SNP90K	6A	46.1001	48.1001	IWB1754	This study	Fst	Fst_Planting	red	Fst between DuS and DuF
348	SNP90K	6A	49.0983	51.0983	IWB63290	This study	Fst	Fst_Planting	red	Fst between DuS and DuF
349	SNP90K	6A	49.7525	51.7525	IWB6316	This study	Fst	Fst_Planting	red	Fst between DuS and DuF
76	SNP90K	6A	51.3	53.3	IWB3566	This study	0	HT	purple
171	That study	6A	51.3	56.4	MQTL49	Acuña-Galindo et al. 2015	56	Photo, 4TKW	green
172	That study	6A	58	61.2	MQTL50	Acuña-Galindo et al. 2015	56	CID, 2Root, TKW	green
350	SNP90K	6A	71.8852	73.8852	IWB21174	This study	Fst	Fst_Planting	red	Fst between DuS and DuF
351	SNP90K	6A	75.8102	77.8102	IWB47593	This study	Fst	Fst_Planting	red	Fst between DuS and DuF
352	SNP90K	6B	-0.686382	1.31362	IWB71431	This study	Fst	Fst_Planting	red	Fst between DuS and DuF
113	That study	6B	0	1	WPT-3118-WPT-2095	Bennett et al. 2012b	3	Ct-gf	red
353	SNP90K	6B	19.1499	21.1499	IWB79723	This study	Fst	Fst_Planting	red	Fst between DuS and DuF
173	That study	6B	29.9	36	MQTL51	Acuña-Galindo et al. 2015	56	HI, KN, WS, 2Yld	green
354	SNP90K	6B	48.63	50.63	IWB6165	This study	Fst	Fst_Planting	red	Fst between DuS and DuF
174	That study	6B	48.8	53.7	MQTL52	Acuña-Galindo et al. 2015	56	Bio, 2CID, 2Col, 2GF, HI, Hgt, 2SG, 2WSC, WS	green
240	SNP90K	6B	50	53	NA	NA	cent	NA	NA
254	SNP90K	6B	49.823	51.823	TaGW2-6B	NA	gene	NA	magenta
175	That study	6B	67.7	78.7	MQTL53	Acuña-Galindo et al. 2015	56	2Col, WSC	green
355	SNP90K	6B	70.7401	72.7401	IWB53613	This study	Fst	Fst_Planting	red	Fst between DuS and DuF
77	SNP90K	6B	71.9	73.9	IWB17506	This study	0	NWI3	green
194	That study	6B	72.9	74.9	RFL_Contig799_2434	Gao et al. 2016	57	CTD	red
78	SNP90K	6B	86.3	88.3	IWB33739	This study	0	NWI3	green
176	That study	6D	15.7	18.7	MQTL54	Acuña-Galindo et al. 2015	56	CT, Hgt, Yld	green
202	That study	6D	17.5	19.5	cfd42	Mason et al. 2011	58	Temperature depression main spike	red
177	That study	6D	37.3	41.8	MQTL55	Acuña-Galindo et al. 2015	56	GF, Photo, SPKW	green
79	SNP90K	6D	49.8	51.8	IWA2808	This study	0	HD	cyan
241	SNP90K	6D	51	52	NA	NA	cent	NA	NA
255	SNP90K	6D	49.759	51.759	TaGW2-6D	NA	gene	NA	magenta
356	SNP90K	6D	71.6695	73.6695	IWB29043	This study	Fst	Fst_Planting	red	Fst between DuS and DuF
178	That study	6D	76.1	88.1	MQTL56	Acuña-Galindo et al. 2015	56	CID, Yld	green
357	SNP90K	6D	93.6063	95.6063	IWB49280	This study	Fst	Fst_Planting	red	Fst between DuS and DuF
358	SNP90K	7A	13.458	15.458	IWB38027	This study	Fst	Fst_Planting	red	Fst between DuS and DuF
181	That study	7A	20.6	25.2	MQTL58	Acuña-Galindo et al. 2015	56	3Bio, CID, SG	green
81	SNP90K	7A	25.9	27.9	IWB36127	This study	0	HD	cyan
80	SNP90K	7A	25.9	27.9	IWB36127	This study	0	NWI3	green
114	That study	7A	32.4	34.4	WPT-5153-CFA2028	Bennett et al. 2012b	3	Ct-veg	red
359	SNP90K	7A	41.432	43.432	IWB6198	This study	Fst	Fst_Planting	red	Fst between DuS and DuF
82	SNP90K	7A	49.9	51.9	IWB14901	This study	0	HT	purple
242	SNP90K	7A	51	53	NA	NA	cent	NA	NA
83	SNP90K	7A	54.6	56.6	IWB8991	This study	0	HD	cyan
84	SNP90K	7A	54.6	56.6	IWA5132	This study	0	HD	cyan
180	That study	7A	56.1	58.4	MQTL59	Acuña-Galindo et al. 2015	56	2CID, 2Col, HI, 3Photo, Sm2, 3SG, TW, 2TKW, WSC, 3Yld	green
182	That study	7A	74	78.6	MQTL60	Acuña-Galindo et al. 2015	56	Bio, 2CT, KN, Mat, SG, TKW, WSC, Yld	green
85	SNP90K	7A	77.6	79.6	IWB8380	This study	0	HD	cyan
183	That study	7B	21.9	23.2	MQTL61	Acuña-Galindo et al. 2015	56	2HD, 2Bio, 2CID, HI, 2Mat, 2WS, Yld	green
360	SNP90K	7B	33.1393	35.1393	IWB704	This study	Fst	Fst_Planting	red	Fst between DuS and DuF
184	That study	7B	33.9	39.7	MQTL62	Acuña-Galindo et al. 2015	56	CID, 3GF, 2SG, TKW	green
361	SNP90K	7B	34.8886	36.8886	IWB29804	This study	Fst	Fst_Planting	red	Fst between DuS and DuF
243	SNP90K	7B	36	38	NA	NA	cent	NA	NA
118	That study	7B	36.9	38.9	WPT-4230-WMC0517B	Bennett et al. 2012b	3	Ct-veg	red
362	SNP90K	7B	37.5392	39.5392	IWB13809	This study	Fst	Fst_Planting	red	Fst between DuS and DuF
363	SNP90K	7B	47.9824	49.9824	IWB42955	This study	Fst	Fst_Planting	red	Fst between DuS and DuF
86	SNP90K	7B	52.6	54.6	IWA2767	This study	0	HD	cyan
87	SNP90K	7B	53.5	55.5	IWB11033	This study	0	HD	cyan
364	SNP90K	7B	61.6063	63.6063	IWB71691	This study	Fst	Fst_Planting	red	Fst between DuS and DuF
365	SNP90K	7B	69.8231	71.8231	IWB75191	This study	Fst	Fst_Planting	red	Fst between DuS and DuF
366	SNP90K	7B	70.7773	72.7773	IWB77755	This study	Fst	Fst_Planting	red	Fst between DuS and DuF
367	SNP90K	7B	77.8278	79.8278	IWB10891	This study	Fst	Fst_Planting	red	Fst between DuS and DuF
368	SNP90K	7B	78.835	80.835	IWB36018	This study	Fst	Fst_Planting	red	Fst between DuS and DuF
185	That study	7B	86.8	91.3	MQTL63	Acuña-Galindo et al. 2015	56	CID, KN, SG, WSC, Yld	green
186	That study	7D	30.2	36	MQTL64	Acuña-Galindo et al. 2015	56	2Photo, WSC	green
369	SNP90K	7D	43.8844	45.8844	IWB15418	This study	Fst	Fst_Planting	red	Fst between DuS and DuF
88	SNP90K	7D	45.6	47.6	IWA2522	This study	0	HD	cyan
187	That study	7D	52.3	58.1	MQTL65	Acuña-Galindo et al. 2015	56	2Photo, WSC	green
244	SNP90K	7D	55	57	NA	NA	cent	NA	NA
370	SNP90K	7D	55.4474	57.4474	IWB40267	This study	Fst	Fst_Planting	red	Fst between DuS and DuF
89	SNP90K	7D	60.1	62.1	IWA304	This study	0	HD	cyan
90	SNP90K	7D	61	63	IWB15372	This study	0	HD	cyan
188	That study	7D	88.3	94.8	MQTL66	Acuña-Galindo et al. 2015	56	Photo, Root	green

## Sheet: FigS4_HiglySigNonValidated
			N	Chr	Start	Stop	Marker	References	ReferenceNo.	Trait	Color	ChrLen	Start_absloute	Stop_absolute	Notes		Trait	Color		Chr_consensus	Total_length_consensus
			124	1A	27.851	29.0905	IWB59245	This study	0	HD	cyan	161.355	44.9389	46.9389	Added on 20171205		GY	orange		1A	161.355
			2	1A	33.5773	34.8168	IWB9425	This study	0	KW	blue	161.355	54.1785	56.1785			SNS	red		1B	174.096
			3	1A	38.5369	39.7764	IWB73772	This study	0	HD	cyan	161.355	62.181	64.181			KW	blue		1D	209.098
			1	1A	43	45	NA	NA	cent	NA	NA	161.355					KNS	black		2A	185.465
			4	1A	46.3545	47.594	IWB20387	This study	0	SNS	red	161.355	74.7952	76.7952			NWI3	green		2B	188.875
			5	1A	95.1653	96.4048	IWA1644	This study	0	HD	cyan	161.355	153.554	155.554			HD	cyan		2D	152.839
			6	1B	37	38	NA	NA	cent	NA	NA	174.096					HT	purple		3A	207.268
			7	1B	40.0822	41.2309	IWA4141	This study	0	SNS	red	174.096	69.7816	71.7816						3B	156.052
			8	1B	51.2686	52.4174	IWB40073	This study	0	HD	cyan	174.096	89.2568	91.2568						3D	166.168
			9	1B	54.6614	55.8102	IWA2411	This study	0	HD	cyan	174.096	95.1635	97.1635						4A	166.715
			10	1B	57.4731	58.6219	IWA4154	This study	0	KW	blue	174.096	100.059	102.059						4B	122.945
			11	1B	97.8272	98.976	IWB68524	This study	0	SNS	red	174.096	170.314	172.314						4D	170.428
			12	1B	99.1543	100.303	IWA545	This study	0	HT	purple	174.096	172.624	174.624						5A	148.493
			13	1D	31	36	NA	NA	cent	NA	NA	209.098								5B	219.773
			15	2A	28.1352	29.2135	IWB4006	This study	0	HT	purple	185.465	52.1809	54.1809						5D	223.973
			14	2A	39.4	41.4	PPD1-A1	NA	gene	NA	darkcyan	185.465								6A	183.439
			16	2A	55	57	NA	NA	cent	NA	NA	185.465								6B	127.544
			17	2A	80.2473	81.3257	IWB27309	This study	0	HD	cyan	185.465	148.831	150.831						6D	161.828
			18	2A	81.0355	82.1138	IWB72500	This study	0	SNS	red	185.465	150.292	152.292						7A	244.155
			19	2B	13.4893	14.5482	IWB55108	This study	0	HD	cyan	188.875	25.4778	27.4778						7B	188.639
			20	2B	13.4893	14.5482	IWB26883	This study	0	SNS	red	188.875	25.4778	27.4778						7D	241.286
			21	2B	24.0194	25.0783	IWB35220	This study	0	HD	cyan	188.875	45.3666	47.3666
			22	2B	24.0194	25.0783	IWB35220	This study	0	NWI3	green	188.875	45.3666	47.3666
			23	2B	52	54	NA	NA	cent	NA	NA	188.875
			24	2B	52.2731	53.332	IWB40785	This study	0	HD	cyan	188.875	98.7308	100.731
			25	2D	4.92022	6.22879	IWB10124	This study	0	HD	cyan	152.839	7.52004	9.52004
			122	2D	4.92022	6.22879	IWB10124	This study	0	NWI3	green	152.839	7.52004	9.52004	Added on 20171205
			26	2D	7.16172	8.47028	IWB9943	This study	0	HT	purple	152.839	10.9459	12.9459
			128	2D	11.7982	13.1068	IWA989	This study	0	HD	cyan	152.839	18.0323	20.0323	Added on 20171205
			27	2D	15.3	17.3	PPD1-D1	NA	gene	NA	darkcyan	152.839
			29	2D	25.5469	26.8554	IWB32096	This study	0	HT	purple	152.839	39.0457	41.0457
			129	2D	25.5469	26.8554	IWB9106	This study	0	HT	purple	152.839	39.0457	41.0457	Added on 20171205; best of hit is on 7D, no 2D hit
			30	2D	28.7654	30.0739	IWB28149	This study	0	HD	cyan	152.839	43.9648	45.9648
			28	2D	33	35	NA	NA	cent	NA	NA	152.839
			31	3A	6.77886	7.74379	IWB11772	This study	0	HD	cyan	207.268	14.0504	16.0504
			32	3A	40	43	NA	NA	cent	NA	NA	207.268
			33	3A	71.64	72.605	IWA1207	This study	0	HD	cyan	207.268	148.487	150.487
			34	3B	5.57434	6.85596	IWB31190	This study	0	KW	blue	156.052	8.69889	10.6989
			35	3B	5.57434	6.85596	IWB31190	This study	0	SNS	red	156.052	8.69889	10.6989
			36	3B	6.94427	8.22589	IWB8755	This study	0	GY	orange	156.052	10.8367	12.8367
			37	3B	13.8067	15.0884	IWB9489	This study	0	KW	blue	156.052	21.5457	23.5457
			38	3B	39	45	NA	NA	cent	NA	NA	156.052
			39	3B	42.7226	44.0043	IWB45059	This study	0	HD	cyan	156.052	66.6697	68.6697
			40	3B	50.7067	51.9883	IWB57073	This study	0	NWI3	green	156.052	79.129	81.129
			41	3B	52.0253	53.307	IWA5324	This study	0	HD	cyan	156.052	81.1868	83.1868
			130	3B	55.0937	56.3753	IWB54923	This study	0	HT	purple	156.052	85.975	87.975	Added on 20171205
			42	3B	58.1347	59.4164	IWB59020	This study	0	HD	cyan	156.052	90.7207	92.7207
			43	3B	64.6127	65.8943	IWB493	This study	0	HT	purple	156.052	100.83	102.83
			44	3B	73.2825	74.5641	IWB10390	This study	0	HD	cyan	156.052	114.359	116.359
			45	3B	91.1829	92.4645	IWB9011	This study	0	HT	purple	156.052	142.293	144.293
			46	3D	2.14288	3.34648	IWB67390	This study	0	HD	cyan	166.168	3.56078	5.56078
			47	3D	38	40	NA	NA	cent	NA	NA	166.168
			48	3D	91.3748	92.5784	IWB70221	This study	0	HD	cyan	166.168	151.836	153.836
			50	4A	17.3128	18.5124	IWA54	This study	0	HD	cyan	166.715	28.8629	30.8629
			52	4A	19.6563	20.856	IWB21402	This study	0	HD	cyan	166.715	32.7699	34.7699
			53	4A	28.7805	29.9802	IWA1727	This study	0	SNS	red	166.715	47.9814	49.9814
			49	4A	29	30	NA	NA	cent	NA	NA	166.715
			51	4A	29.9	31.9	Rht-A1	NA	gene	NA	blue	166.715
			54	4A	30.0827	31.2824	IWB1360	This study	0	HD	cyan	166.715	50.1522	52.1522
			55	4A	30.0827	31.2824	IWB1360	This study	0	NWI3	green	166.715	50.1522	52.1522
			56	4A	53.71	54.9097	IWB42243	This study	0	HD	cyan	166.715	89.5424	91.5424
			57	4A	62.9048	64.1044	IWA3061	This study	0	HD	cyan	166.715	104.871	106.871
			58	4A	68.0582	69.2578	IWB22646	This study	0	SNS	red	166.715	113.463	115.463
			127	4A	86.0014	87.2011	IWB34733	This study	0	HD	cyan	166.715	143.377	145.377	Added on 20171205
			59	4A	89.802	91.0017	IWB11205	This study	0	HT	purple	166.715	149.713	151.713
			60	4A	99.4002	100.6	IWB59560	This study	0	KW	blue	166.715	165.715	167.715
			61	4B	4.10119	5.72793	IWB8197	This study	0	HT	purple	122.945	5.04222	7.04222
			125	4B	29.1005	30.7272	IWB56032	This study	0	HD	cyan	122.945	35.7777	37.7777	Added on 20171205
			62	4B	42.9	44.9	Rht-B1	NA	gene	NA	blue	122.945
			63	4B	49	62	NA	NA	cent	NA	NA	122.945
			64	4B	59.8813	61.5081	IWB7783	This study	0	HD	cyan	122.945	73.6213	75.6213
			65	4B	62.9812	64.6079	IWB72310	This study	0	HT	purple	122.945	77.4324	79.4324
			66	4B	65.6517	67.2784	IWB32976	This study	0	HD	cyan	122.945	80.7157	82.7157
			67	4D	37.5	39.5	Rht-D1	NA	gene	NA	blue	170.428
			68	4D	46	52	NA	NA	cent	NA	NA	170.428
			70	5A	28.4639	29.8107	IWB33296	This study	0	KNS	black	148.493	42.2669	44.2669
			69	5A	29	30	NA	NA	cent	NA	NA	148.493
			71	5A	32.8608	34.2076	IWB21822	This study	0	KW	blue	148.493	48.796	50.796
			72	5A	35.5885	36.9353	IWB9000	This study	0	KW	blue	148.493	52.8465	54.8465
			73	5A	36.7694	38.1163	IWB21442	This study	0	HD	cyan	148.493	54.6001	56.6001
			74	5A	60.7	62.7	VRN-A1	NA	gene	NA	red	148.493
			123	5A	61.8676	63.2145	IWB26265	This study	0	HD	cyan	148.493	91.8692	93.8692	Added on 20171205
			75	5A	65.8045	67.1514	IWB60294	This study	0	HD	cyan	148.493	97.7153	99.7153
			76	5A	94.0043	95.3512	IWB4446	This study	0	KNS	black	148.493	139.59	141.59
			77	5B	17	19	NA	NA	cent	NA	NA	219.773
			78	5B	18.6076	19.5176	IWB3616	This study	0	HT	purple	219.773	40.8944	42.8944
			80	5B	31.028	31.938	IWB68751	This study	0	SNS	red	219.773	68.191	70.191
			79	5B	47.2	49.2	VRN-B1	NA	gene	NA	red	219.773
			81	5B	49.3817	50.2917	IWB33063	This study	0	HD	cyan	219.773	108.527	110.527
			126	5B	61.1796	62.0896	IWB2125	This study	0	HD	cyan	219.773	134.456	136.456	Added on 20171205
			82	5B	61.1796	62.0896	IWB2125	This study	0	HD	cyan	219.773	134.456	136.456
			83	5B	72.9496	73.8596	IWB35420	This study	0	SNS	red	219.773	160.323	162.323
			84	5B	97.6761	98.5861	IWB54556	This study	0	SNS	red	219.773	214.665	216.665
			87	5D	29.6876	30.5805	IWA2607	This study	0	HD	cyan	223.973	66.4921	68.4921
			85	5D	30	33	NA	NA	cent	NA	NA	223.973
			86	5D	61.5	63.5	VRN-D1	NA	gene	NA	red	223.973
			88	6A	15.5517	16.642	IWB41245	This study	0	HD	cyan	183.439	28.528	30.528
			91	6A	25.6698	26.7601	IWB71934	This study	0	KW	blue	183.439	47.0884	49.0884
			92	6A	34.1793	35.2695	IWA2018	This study	0	HD	cyan	183.439	62.6982	64.6982
			89	6A	43	44	NA	NA	cent	NA	NA	183.439
			90	6A	42.107	44.107	TaGW2-6A	NA	gene	NA	magenta	183.439
			93	6A	43.1192	44.2095	IWB71835	This study	0	KW	blue	183.439	79.0975	81.0975
			94	6A	45.8311	46.9214	IWB43367	This study	0	KW	blue	183.439	84.0722	86.0722
			95	6A	49.5444	50.6346	IWB71724	This study	0	SNS	red	183.439	90.8838	92.8838
			96	6A	70.7048	71.7951	IWB58169	This study	0	SNS	red	183.439	129.7	131.7
			97	6A	73.8743	74.9646	IWB53134	This study	0	HT	purple	183.439	135.514	137.514
			98	6A	74.708	75.7983	IWB29924	This study	0	HT	purple	183.439	137.044	139.044
			99	6A	86.4777	87.568	IWB28857	This study	0	KW	blue	183.439	158.634	160.634
			100	6B	36.0373	37.6054	IWB72766	This study	0	SNS	red	127.544	45.9633	47.9633
			101	6B	50	53	NA	NA	cent	NA	NA	127.544
			102	6B	49.823	51.823	TaGW2-6B	NA	gene	NA	magenta	127.544
			103	6B	94.8694	96.4375	IWB63325	This study	0	GY	orange	127.544	121	123
			104	6D	51	52	NA	NA	cent	NA	NA	161.828
			105	6D	49.759	51.759	TaGW2-6D	NA	gene	NA	magenta	161.828
			106	6D	51.6253	52.8612	IWB9015	This study	0	KW	blue	161.828	83.5444	85.5444
			108	7A	25.291	26.1101	IWA834	This study	0	HD	cyan	244.155	61.7492	63.7492
			107	7A	51	53	NA	NA	cent	NA	NA	244.155
			109	7A	55.2135	56.0327	IWB73092	This study	0	HD	cyan	244.155	134.807	136.807
			110	7A	60.3841	61.2032	IWB69444	This study	0	KW	blue	244.155	147.431	149.431
			111	7A	86.6913	87.5105	IWB34840	This study	0	HT	purple	244.155	211.661	213.661
			113	7B	28.9678	30.0281	IWB43315	This study	0	HD	cyan	188.639	54.6447	56.6447
			114	7B	34.1604	35.2206	IWB32502	This study	0	KW	blue	188.639	64.4399	66.4399
			112	7B	36	38	NA	NA	cent	NA	NA	188.639
			115	7B	37.2816	38.3418	IWB34169	This study	0	HT	purple	188.639	70.3277	72.3277
			116	7B	39.9209	40.9811	IWB57173	This study	0	HT	purple	188.639	75.3065	77.3065
			117	7B	41.0502	42.1104	IWB60286	This study	0	HD	cyan	188.639	77.4367	79.4367
			119	7D	52.4907	53.3196	IWB27602	This study	0	SNS	red	241.286	126.653	128.653
			120	7D	54.7831	55.612	IWA732	This study	0	SNS	red	241.286	132.184	134.184
			118	7D	55	57	NA	NA	cent	NA	NA	241.286
			121	7D	81.4696	82.2985	IWB39519	This study	0	HD	cyan	241.286	196.575	198.575

## Sheet: previous_study_references
Reference# in Fig 5 and 6	References	Reference Full Name
1	Ain et al. 2015	Ain, Q., A. Rasheed, A. Anwar, T. Mahmood, T. Mahmood et al., 2015 Genome-wide association for grain yield under rainfed conditions in historical wheat cultivars from Pakistan. Front. Plant Sci. 743.
2	Bennett et al. 2012a	Bennett, D., A. Izanloo, M. Reynolds, H. Kuchel, P. Langridge et al., 2012 Genetic dissection of grain yield and physical grain quality in bread wheat (Triticum aestivum L.) under water-limited environments. Theor. Appl. Genet. 125: 255–271.
3	Bennett et al. 2012b	Bennett, D., M. Reynolds, D. Mullan, A. Izanloo, H. Kuchel et al., 2012 Detection of two major grain yield QTL in bread wheat (Triticum aestivum L.) under heat, drought and high yield potential environments. Theor. Appl. Genet. 125: 1473–1485.
4	Breseghello and Sorrells 2006	Breseghello, F., and M. E. Sorrells, 2006 Association Mapping of Kernel Size and Milling Quality in Wheat (Triticum aestivum L.) Cultivars. Genetics 172: 1165–1177.
5	Breseghello and Sorrells 2007	Breseghello, F., and M. E. Sorrells, 2007 QTL analysis of kernel size and shape in two hexaploid wheat mapping populations. Field Crops Res. 101: 172–179.
6	Campbell et al. 2003	Campbell, B. T., P. S. Baenziger, K. S. Gill, K. M. Eskridge, H. Budak et al., 2003 Identification of QTLs and Environmental Interactions Associated with Agronomic Traits on Chromosome 3A of Wheat. Crop Sci. 43: 1493–1505.
7	Chu et al. 2008	Chu, C.-G., S. S. Xu, T. L. Friesen, and J. D. Faris, 2008 Whole genome mapping in a wheat doubled haploid population using SSRs and TRAPs and the identification of QTL for agronomic traits. Mol. Breed. 22: 251–266.
8	Cui et al. 2015	Cui, F., X. Fan, M. Chen, N. Zhang, C. Zhao et al., 2015 QTL detection for wheat kernel size and quality and the responses of these traits to low nitrogen stress. Theor. Appl. Genet. 1–16.
9	Cuthbert et al. 2008	Cuthbert, J. L., D. J. Somers, A. L. Brûlé-Babel, P. D. Brown, and G. H. Crow, 2008 Molecular mapping of quantitative trait loci for yield and yield components in spring wheat (Triticum aestivum L.). Theor. Appl. Genet. 117: 595–608.
10	Dilbirligi et al. 2006	Dilbirligi, M., M. Erayman, B. T. Campbell, H. S. Randhawa, P. S. Baenziger et al., 2006 High-density mapping and comparative analysis of agronomically important traits on wheat chromosome 3A. Genomics 88: 74–87.
11	Edae et al. 2014	Edae, E. A., P. F. Byrne, S. D. Haley, M. S. Lopes, and M. P. Reynolds, 2014 Genome-wide association mapping of yield and yield components of spring wheat under contrasting moisture regimes. Theor. Appl. Genet. 127: 791–807.
12	Groos et al. 2003	Groos, C., N. Robert, E. Bervas, and G. Charmet, 2003 Genetic analysis of grain protein-content, grain yield and thousand-kernel weight in bread wheat. Theor. Appl. Genet. 106: 1032–1040.
13	Hou et al. 2014	Hou, J., Q. Jiang, C. Hao, Y. Wang, H. Zhang et al., 2014 Global Selection on Sucrose Synthase Haplotypes during a Century of Wheat Breeding. Plant Physiol. 164: 1918–1929.
14	Huang et al. 2003	Huang, X. Q., H. Cöster, M. W. Ganal, and M. S. Röder, 2003 Advanced backcross QTL analysis for the identification of quantitative trait loci alleles from wild relatives of wheat (Triticum aestivum L.). Theor. Appl. Genet. 106: 1379–1389.
15	Huang et al. 2004	Huang, X. Q., H. Kempf, M. W. Ganal, and M. S. Röder, 2004 Advanced backcross QTL analysis in progenies derived from a cross between a German elite winter wheat variety and a synthetic wheat (Triticum aestivumL.). Theor. Appl. Genet. 109: 933–943.
16	Huang et al. 2006	Huang, X. Q., S. Cloutier, L. Lycar, N. Radovanovic, D. G. Humphreys et al., 2006 Molecular detection of QTLs for agronomic and quality traits in a doubled haploid population derived from two Canadian wheats (Triticum aestivum L.). Theor. Appl. Genet. 113: 753–766.
17	Jantasuriyarat et al. 2004	Jantasuriyarat, C., M. I. Vales, C. J. W. Watson, and O. Riera-Lizarazu, 2004 Identification and mapping of genetic loci affecting the free-threshing habit and spike compactness in wheat (Triticum aestivum L.). Theor. Appl. Genet. 108: 261–273.
18	Jiang et al. 2011	Jiang, Q., J. Hou, C. Hao, L. Wang, H. Ge et al., 2011 The wheat (T. aestivum) sucrose synthase 2 gene (TaSus2) active in endosperm development is associated with yield traits. Funct. Integr. Genomics 11: 49–61.
19	Kato et al. 2000	Kato, K., H. Miura, and S. Sawada, 2000 Mapping QTLs controlling grain yield and its components on chromosome 5A of wheat. Theor. Appl. Genet. 101: 1114–1121.
20	Kirigwi et al. 2007	Kirigwi, F. M., M. V. Ginkel, G. Brown-Guedira, B. S. Gill, G. M. Paulsen et al., 2007 Markers associated with a QTL for grain yield in wheat under drought. Mol. Breed. 20: 401–413.
21	Kuchel et al. 2007	Kuchel, H., K. Williams, P. Langridge, H. A. Eagles, and S. P. Jefferies, 2007 Genetic dissection of grain yield in bread wheat. II. QTL-by-environment interaction. TAG Theor. Appl. Genet. Theor. Angew. Genet. 115: 1015–1027.
22	Kumar et al. 2006	Kumar, N., P. L. Kulwal, A. Gaur, A. K. Tyagi, J. P. Khurana et al., 2006 QTL analysis for grain weight in common wheat. Euphytica 151: 135–144.
23	Kumar et al. 2007	Kumar, N., P. L. Kulwal, H. S. Balyan, and P. K. Gupta, 2007 QTL mapping for yield and yield contributing traits in two mapping populations of bread wheat. Mol. Breed. 19: 163–177.
24	Li et al. 2007	Li, S., J. Jia, X. Wei, X. Zhang, L. Li et al., 2007 A intervarietal genetic map and QTL analysis for yield traits in wheat. Mol. Breed. 20: 167–178.
25	Lopes et al. 2013	Lopes, M. S., M. P. Reynolds, C. L. McIntyre, K. L. Mathews, M. R. Jalal Kamali et al., 2013 QTL for yield and associated traits in the Seri/Babax population grown across several environments in Mexico, in the West Asia, North Africa, and South Asia regions. TAG Theor. Appl. Genet. Theor. Angew. Genet. 126: 971–984.
26	Lopes et al. 2015	Lopes, M. S., S. Dreisigacker, R. J. Peña, S. Sukumaran, and M. P. Reynolds, 2015 Genetic characterization of the wheat association mapping initiative (WAMI) panel for dissection of complex traits in spring wheat. Theor. Appl. Genet. 128: 453–464.
27	Ma et al. 2007	Ma, L., T. Li, C. Hao, Y. Wang, X. Chen et al., 2015 TaGS5-3A, a grain size gene selected during wheat improvement for larger kernel and yield. Plant Biotechnol. J. 1–12.
28	Ma et al. 2015	Ma, Z., D. Zhao, C. Zhang, Z. Zhang, S. Xue et al., 2007 Molecular genetic analysis of five spike-related traits in wheat using RIL and immortalized F2 populations. Mol. Genet. Genomics 277: 31–42.
29	Marza et al. 2006	Marza, F., G.-H. Bai, B. F. Carver, and W.-C. Zhou, 2006 Quantitative trait loci for yield and related traits in the wheat population Ning7840 × Clark. Theor. Appl. Genet. 112: 688–698.
30	Mathews et al. 2008	Mathews, K. L., M. Malosetti, S. Chapman, L. McIntyre, M. Reynolds et al., 2008 Multi-environment QTL mixed models for drought stress adaptation in wheat. Theor. Appl. Genet. 117: 1077–1091.
31	McCartney et al. 2005	McCartney, C. A., D. J. Somers, D. G. Humphreys, O. Lukow, N. Ames et al., 2005 Mapping quantitative trait loci controlling agronomic traits in the spring wheat cross RL4452 × “AC Domain.” Genome 48: 870–883.
32	Narasimhamoorthy et al. 2006	Narasimhamoorthy, B., B. S. Gill, A. K. Fritz, J. C. Nelson, and G. L. Brown-Guedira, 2006 Advanced backcross QTL analysis of a hard winter wheat × synthetic wheat population. Theor. Appl. Genet. 112: 787–796.
33	Peleg et al. 2011	Peleg, Z., T. Fahima, A. B. Korol, S. Abbo, and Y. Saranga, 2011 Genetic analysis of wheat domestication and evolution under domestication. J. Exp. Bot. 62: 5051–5061.
34	Pinto et al. 2010	Pinto, R. S., M. P. Reynolds, K. L. Mathews, C. L. McIntyre, J.-J. Olivares-Villegas et al., 2010 Heat and drought adaptive QTL in a wheat population designed to minimize confounding agronomic effects. Theor. Appl. Genet. 121: 1001–1021.
35	Quarrie et al. 2005	Quarrie, S. A., A. Steed, C. Calestani, A. Semikhodskii, C. Lebreton et al., 2005 A high-density genetic map of hexaploid wheat (Triticum aestivum L.) from the cross Chinese Spring × SQ1 and its use to compare QTLs for grain yield across a range of environments. Theor. Appl. Genet. 110: 865–880.
36	Quarrie et al. 2006	Quarrie, S. A., S. P. Quarrie, R. Radosevic, D. Rancic, A. Kaminska et al., 2006 Dissecting a wheat QTL for yield present in a range of environments: from the QTL to candidate genes. J. Exp. Bot. 57: 2627–2637.
37	Ramya et al. 2010	Ramya, P., A. Chaubal, K. Kulkarni, L. Gupta, N. Kadoo et al., 2010 QTL mapping of 1000-kernel weight, kernel length, and kernel width in bread wheat (Triticum aestivum L.). J. Appl. Genet. 51: 421–429.
38	Sourdille et al. 2000	Sourdille, P., M. H. Tixier, G. Charmet, G. Gay, T. Cadalen et al., 2000 Location of genes involved in ear compactness in wheat (Triticum aestivum) by means of molecular markers. Mol. Breed. 6: 247–255.
39	Su et al. 2011	Su, Z., C. Hao, L. Wang, Y. Dong, and X. Zhang, 2011 Identification and development of a functional marker of TaGW2 associated with grain weight in bread wheat (Triticum aestivum L.). Theor. Appl. Genet. 122: 211–223.
40	Su et al. 2016	Su, Z., S. Jin, Y. Lu, G. Zhang, S. Chao et al., 2016 Single nucleotide polymorphism tightly linked to a major QTL on chromosome 7A for both kernel length and kernel weight in wheat. Mol. Breed. 36: 1–11.
41	Sukumaran et al. 2015	Sukumaran, S., S. Dreisigacker, M. Lopes, P. Chavez, and M. P. Reynolds, 2015 Genome-wide association study for grain yield and related traits in an elite spring wheat population grown in temperate irrigated environments. Theor. Appl. Genet. 128: 353–363.
42	Sun et al. 2008	Sun, X.-Y., K. Wu, Y. Zhao, F.-M. Kong, G.-Z. Han et al., 2008 QTL analysis of kernel shape and weight using recombinant inbred lines in wheat. Euphytica 165: 615–624.
43	Varshney et al. 2000	Varshney, R. K., M. Prasad, J. K. Roy, N. Kumar, Harjit-Singh et al., 2000 Identification of eight chromosomes and a microsatellite marker on 1AS associated with QTL for grain weight in bread wheat. Theor. Appl. Genet. 100: 1290–1294.
44	Wang et al. 2011	Wang, J., W. Liu, H. Wang, L. Li, J. Wu et al., 2011 QTL mapping of yield-related traits in the wheat germplasm 3228. Euphytica 177: 277–292.
45	Wang et al. 2012	Wang, L., H. Ge, C. Hao, Y. Dong, and X. Zhang, 2012 Identifying Loci Influencing 1,000-Kernel Weight in Wheat by Microsatellite Screening for Evidence of Selection during Breeding. PLoS ONE 7: e29432.
46	Yang et al. 2012	Yang, Z., Z. Bai, X. Li, P. Wang, Q. Wu et al., 2012 SNP identification and allelic-specific PCR markers development for TaGW2. Theor. Appl. Genet. 125: 1057–1068.
47	Zanke et al. 2015	Zanke, C. D., J. Ling, J. Plieske, S. Kollers, E. Ebmeyer et al., 2015 Analysis of main effect QTL for thousand grain weight in European winter wheat (Triticum aestivum L.) by genome-wide association mapping. Front. Plant Sci. 644.
48	Zhang et al. 2014	Zhang, J., J. Chen, C. Chu, W. Zhao, J. Wheeler et al., 2014 Genetic Dissection of QTL Associated with Grain Yield in Diverse Environments. Agronomy 4: 556–578.
49	Zhang et al. 2014b	Zhang, Y., J. Liu, X. Xia, and Z. He, 2014 TaGS-D1, an ortholog of rice OsGS3, is associated with grain weight and grain length in common wheat. Mol. Breed. 34: 1097–1107.
50	Zhang et al. 2015	Zhang, B., X. Liu, W. Xu, J. Chang, A. Li et al., 2015 Novel function of a putative MOC1 ortholog associated with spikelet number per spike in common wheat. Sci. Rep. 5: 12211.
51	Brinton et al. 2017	Brinton, J., J. Simmonds, F. Minter, M. Leverington-Waite, J. Snape et al., 2017 Increased pericarp cell length underlies a major QTL for grain weight in hexaploid wheat. bioRxiv 117937.
52	Xu et al. 2017	Xu, Y.-F., S.-S. Li, L.-H. Li, F.-F. Ma, X.-Y. Fu et al., 2017 QTL mapping for yield and photosynthetic related traits under different water regimes in wheat. Mol Breeding 37: 34.
53	Zhai et al. 2017	Zhai, H., Z. Feng, J. Li, X. Liu, S. Xiao et al., 2016 QTL Analysis of Spike Morphological Traits and Plant Height in Winter Wheat (Triticum aestivum L.) Using a High-Density SNP and SSR-Based Linkage Map. Front. Plant Sci. 7:.
54	Zhou et al. 2017	Zhou, Y., B. Conway, D. Miller, D. Marshall, A. Cooper et al., 2017 Quantitative Trait Loci Mapping for Spike Characteristics in Hexaploid Wheat. The Plant Genome 10:.
55	Luo et al. 2016	Luo, W., J. Ma, X.-H. Zhou, M. Sun, X.-C. Kong et al., 2016 Identification of Quantitative Trait Loci Controlling Agronomic Traits Indicates Breeding Potential of Tibetan Semiwild Wheat ( ssp. ). Crop Science 56: 2410–2420.
56	Acuña-Galindo et al. 2015	Acuña-Galindo, M. A., R. E. Mason, N. K. Subramanian, and D. B. Hays, 2015 Meta-Analysis of Wheat QTL Regions Associated with Adaptation to Drought and Heat Stress. Crop Science 55: 477–492.
57	Gao et al. 2016	Gao, F., J. Liu, L. Yang, X. Wu, Y. Xiao et al., 2016 Genome-wide linkage mapping of QTL for physiological traits in a Chinese wheat population using the 90K SNP array. Euphytica 209: 789–804.
58	Mason et al. 2011	Mason, R. E., S. Mondal, F. W. Beecher, and D. B. Hays, 2011 Genetic loci linking improved heat tolerance in wheat (Triticum aestivum L.) to lower leaf and spike temperatures under controlled conditions. Euphytica 180: 181–194.
59	Bennett et al. 2012c	Bennett D, Izanloo A, Edwards J, et al, 2012a Identification of novel quantitative trait loci for days to ear emergence and flag leaf glaucousness in a bread wheat (Triticum aestivum L.) population adapted to southern Australian conditions. Theor Appl Genet 124:697–711. doi: 10.1007/s00122-011-1740-3
60	Ovenden et al. 2017	Ovenden, B., A. Milgate, L. J. Wade, G. J. Rebetzke, and J. B. Holland, 2017 Genome-Wide Associations for Water-Soluble Carbohydrate Concentration and Relative Maturity in Wheat Using SNP and DArT Marker Arrays. G3: Genes, Genomes, Genetics 7: 2821–2830.
61	McIntyre et al. 2010	McIntyre, C. L., K. L. Mathews, A. Rattey, S. C. Chapman, J. Drenth et al., 2010 Molecular detection of genomic regions associated with grain yield and yield-related components in an elite bread wheat cross evaluated under irrigated and rainfed conditions. Theor Appl Genet 120: 527–541.

## Sheet: maps_used
Map	Reference
SNP90K	Wang S et al. (2014) Characterization of polyploid wheat genomic diversity using a high-density 90 000 single nucleotide polymorphism array. Plant Biotechnol J 12: 787–796.
CIMMYT-integrated	Crossa J et al. (2007) Association analysis of historical bread wheat germplasm using additive genetic covariance of relatives and population structure. Genetics 177:1889-1913.
Composite2004	Wheat-Composite2004 in GrainGene
Conan/Reeder	Sherman JD et al. (2009) Identification of Novel QTL for Sawfly Resistance in Wheat. Crop science, 50(1): 73-86.
CS/SQ1	Quarrie SA et al. (2005) A high-density genetic map of hexaploid wheat (Triticum aestivum L.) from the cross Chinese Spring x SQ1 and its use to compare QTLs for grain yield across a range of environments. Theoretical and Applied Genetics 110:865-880.
Kofa/UC1113	Zhang W et al. (2008) QTL analysis of pasta quality using a composite microsatellite and SNP map of durum wheat. Theoretical and Applied Genetics 117:1361-1377.
Physical-3B	Paux E et al. (2008) A Physical Map of the 1-Gigabase Bread Wheat Chromosome 3B. Science 322:101-104.
Quarrie2005	Quarrie SA et al. (2005) A high-density genetic map of hexaploid wheat (Triticum aestivum L.) from the cross Chinese Spring x SQ1 and its use to compare QTLs for grain yield across a range of environments Theoretical and Applied Genetics 110:865-880.
Song2005	Song QJ et al. (2005) Development and mapping of microsatellite (SSR) markers in wheat. Theor Appl Genet 110: 550–560.
Ta-SSR-2004	Somers DJ et al. (2004) A high-density wheat microsatellite consensus map for bread wheat (Triticum aestivum L.) Theoretical and Applied Genetics 109:1105-1114.
Synthetic x Opata,BARC	Song QJ et al. (2005) Development and mapping of microsatellite (SSR) markers in wheat. Theor Appl Genet 110: 550–560.
Ta-Courtot/CS-GPW	Sourdille P et al. (2004) Wheat Genoplante SSR mapping data release: a new set of markers and comprehensive Genetic and physical mapping data.
Ta-Synthetic/Opata-BARC	Song QJ et al. (2005) Development and mapping of microsatellite (SSR) markers in wheat. Theor Appl Genet 110: 550–560.
Ta-Synthetic/Opata-SSR	Roder MS et al. (1998) A microsatellite map of wheat. Genetics 149:2007-2023.
Ta-Synthetic/Opata-SSR2	Gupta PK et al. (2002) Genetic mapping of 66 new microsatellite (SSR) loci in bread wheat Theoretical and Applied Genetics 105:413-422.
Triticum-AxF	Paillard S et al. (2003) An integrative genetic linkage map of winter wheat (Triticum aestivum L.) Theoretical and Applied Genetics 107:1235-1242.
Tt-LxG	Peleg Z et al. (2008) High-density genetic map of durum wheat x wild emmer wheat based on SSR and DArT markers. Theoretical and Applied Genetics 117:103-115
Wheat_Consensus_2014_Ug99_Rust	Yu L et al. (2014) A consensus map for Ug99 stem rust resistance loci in wheat. Theorhetical and Applied Genetics 127:1561-1581.
Ta-NxW	Xue S et al. (2008) A high-density intervarietal map of the wheat genome enriched with markers derived from expressed sequence tags. Theoretical and Applied Genetics 117:181-189.
USG3209/Jaypee	https://wheat.pw.usda.gov/cgi-bin/GG3/report.cgi?class=mapdata;query=;name=Wheat,+USG3209+x+Jaypee
Wheat, Avalon x Cadenza	Allen AM et al. (2011) Transcipt-specific, single-nucleotide polymorphism discovery and linkage analysis in hexaploid bread wheat (Triticum aestivum L.) Plant Biotechnology Journal 9:1086-1099.
Wheat, UC1110 x PI610750	Lowe I et al. (2011) Mapping and validation of QTL which confer partial resistance to broadly virulent post-2000 North American races of stripe rust in hexaploid wheat Theoretical and Applied Genetics 123:143-157.
Wheat, Yr genes and QTL	Maccaferri M et al. (2015) A Genome-Wide Association Study of Resistance to Stripe Rust (Puccinia striiformis f. sp. tritici) in a Worldwide Collection of Hexaploid Spring Wheat (Triticum aestivum L.) G3: Genes, Genomes, Genetics 5:449-465.
Wheat_AB_2015_Consensus	Maccaferri M et al. (2015) A high-density, SNP-based consensus map of tetraploid wheat as a bridge to integrate durum and bread wheat genomics and breeding Plant Biotechnology Journal13:648-663.
More map information can be found here
https://wheat.pw.usda.gov/GG3/map_summary
Map "That study" means the map used to calculate the relative postions of markers are from that paper itsself.

## Sheet: TraitAbbreviation
Trait Abbreviation	Trait full name
GY	grain yield
KW	kernel weight
KNS	kernel number per spike
SNS	spikelet number per spike
NWI3	normalized water index 3
WAX	glaucousness
WSC	water-soluble carbohydrate
CT	canopy temperature
CT-GF	CT in grain filling stage
CT-VEG	CT in vegetation station
CTD	canopy temperature depression
Traits in the meta-QTL
Trait Abbreviation	Trait full name
bio	biomass
CID	carbon isotope discrimination
CT	canopy temperature
Col	coleoptile vigor
GF	grain-filling
HD	Heading/Anthesis
hgt	height
HI	harvest index
KN	kernel number
Mat	maturity
Photo	photosynthesis
Qlty	quality
SG	stay-green
sm2	spike density
SPKW	spike weight
TKW	thousand kernel weight
TW	test weight
WS	water status
WSC	water soluble carbohydrates
Yld	yield
