# Supplementary material for: Identification and validation of QTL for grain yield and plant water status under contrasting water treatments in fall-sown spring wheats
Source: Theor Appl Genet. 2018 May 16;131(8):1741–59. doi: 10.1007/s00122-018-3111-9 (PMC6061171; doi:10.1007/s00122-018-3111-9)
Supplement: Supplementary file 4 — Supplementary material 4 (XLSX 85 kb) [file 122_2018_3111_MOESM4_ESM.xlsx]

## Sheet: TableS1_Line_info
Table S1. Accession number, synonyms, pedigrees, and sowing time at the site of origin for the photoperiod-insensitive spring wheat accessions included in the GWAS study
ID	ID in T3	GRIN	Synonym	Program Originala	Program combined	Pedigree	Comment	Develop Environmentb
5702PR	5702PR			ALB	Other			DuS
LASER	LASER			ALB	Other			DuS
PT765	PT765			ALB	Other			DuS
SADASH	SADASH			ALB	Other			DuS
BERKUT	BERKUT			CMT	CMT	IRENA/BAVIACORA M 92//PASTOR		DuF
CWAM2_9001	CM1_1			CMT	CMT	COOK/VEE//DOVE/SERI/3/BJY/COC		DuF
CWAM2_9004	CM1_4		SERI M 82	CMT	CMT			DuF
CWAM2_9009	CM1_9			CMT	CMT	MYNA/VUL//PRL		DuF
CWAM2_9011	CM1_11		TIA.3, TIA 3	CMT	CMT			DuF
CWAM2_9015	CM1_15			CMT	CMT	PAT10/ALD//PAT72300/3/PVN/4/URES/5/PFAU		DuF
CWAM2_9019	CM1_19			CMT	CMT	HD2206/HORK//BUC/BUL		DuF
CWAM2_9020	CM1_20			CMT	CMT	PAT10/ALD//PAT72300/3/PVN/4/BOW		DuF
CWAM2_9023	CM1_23		BACANORA T 88, Bacanora T88, Bacanora T-88	CMT	CMT	JUPATECO-73/(SIB)BLUEJAY//URES-81		DuF
CWAM2_9024	CM1_24			CMT	CMT	FCT/3/GOV/AZ//MUS/4/DOVE/BUC		DuF
CWAM2_9032	CM1_32			CMT	CMT	TRAP#1/BOW		DuF
CWAM2_9038	CM1_38		UP 2338	CMT	CMT			DuF
CWAM2_9040	CM1_40		FANG60/7C	CMT	CMT			DuF
CWAM2_9053	CM1_53			CMT	CMT	PICUS/4/CS5A/5RL-1//BUC/BJY/3/ALD/PVN/5/LAJ3302		DuF
CWAM2_9062	CM1_62			CMT	CMT	BOW/PRL*3/6/WRM/4/FN/3*TH//K58/2*N/3/AUS-6869/5/PELOTAS-ARTHUR/7/HE1/3*CNO79//2*SERI		DuF
CWAM2_9068	CM1_68		PUNJAB 96	CMT	CMT			DuF
CWAM2_9071	CM1_71			CMT	CMT	TIA.4/WL6572//RL6043/3*GEN/3/LUAN		DuF
CWAM2_9073	CM1_73			CMT	CMT	CHIR1//SHA5/WEAVER		DuF
CWAM2_9082	CM1_82			CMT	CMT	GUAM92/KAUZ		DuF
CWAM2_9089	CM1_89			CMT	CMT	SITE/MO/4/NAC/TH.AC//3*PVN/3/MIRLO/BUC		DuF
CWAM2_9092	CM1_92		TAURUM	CMT	CMT			DuF
CWAM2_9110	CM2_16			CMT	CMT	MILAN/S87230//BAV92		DuF
CWAM2_9115	CM2_21			CMT	CMT	TUKURU//BAV92/RAYON		DuF
CWAM2_9118	CM2_24			CMT	CMT	WBLL1*2/VIVITSI		DuF
CWAM2_9120	CM2_26		PASTOR	CMT	CMT			DuF
CWAM2_9124	CM2_30		IRENA	CMT	CMT			DuF
CWAM2_9145	CM2_51			CMT	CMT	KEA/BUC//FCT		DuF
CWAM2_9152	CM2_58			CMT	CMT	VEE/PJN//TUI		DuF
CWAM2_9158	CM2_64		SHUHA	CMT	CMT			DuF
CWAM2_9171	CM2_77			CMT	CMT	GOV/AZ//MUS/3/SARA		DuF
CWAM2_9172	CM2_78			CMT	CMT	MON/IMU//ALD/PVN		DuF
CWAM2_9178	CM2_84			CMT	CMT	TUI/3/TMP64/TWN//SDY/4/RAYON		DuF
CWAM2_9191	CM3_3			CMT	CMT	JUP/BJY//URES/3/HD2206/HORK//BUC/BUL		DuF
CWAM2_9195	CM3_7			CMT	CMT	CROC_1/AE.SQUARROSA (205)//KAUZ/3/ENEIDA		DuF
CWAM2_9198	CM3_10		BARBET1	CMT	CMT			DuF
CWAM2_9214	CM3_26		SOROCA	CMT	CMT			DuF
CWAM2_9217	CM3_29			CMT	CMT	NAI60/HEINE VII//BUC/3/PSN/BOW//TUI		DuF
CWAM2_9223	9223		3868699	CMT	CMT	SERI*3//RL6010/4*YR/3/PASTOR/4/BAV92		DuF
CWAM2_9225	9225		3888537, SOKOLL, CM3_37	CMT	CMT	PASTOR/3/ALTAR 84/AEGILOPS SQUARROSA (TAUS)//OPATA M 85		DuF
CWAM2_9226	CM3_38			CMT	CMT	CROC_1/AE.SQUARROSA (213)//PGO/3/BAV92		DuF
CWAM2_9228	9228		4315350	CMT	CMT	ALTAR 84/AE.SQUARROSA (221)//PASTOR/3/PASTOR		DuF
CWAM2_9229	9229		4563437	CMT	CMT	MILAN/KAUZ//PASTOR		DuF
CWAM2_9232	9232		4563461	CMT	CMT	VEBOW/IRENA		DuF
CWAM2_9233	9233		4563470	CMT	CMT	PASTOR/DHARWAR DRY		DuF
CWAM2_9240	9240		4753157	CMT	CMT	KABY/BAV92/3/CROC 1/AE.SQUARROSA (224)//OPATA		DuF
CWAM2_9241	9241		4753188	CMT	CMT	BOW//BUC/BUL/3/KAUZ/4/BAV92/5/MILAN/KAUZ		DuF
CWAM2_9242	9242		4578411	CMT	CMT	PASTOR//MILAN/KAUZ/3/VEE/PJN//2*TUI		DuF
CWAM2_9245	9245		4564440	CMT	CMT	FRAME/BUCHIN		DuF
CWAM2_9246	9246		4799210	CMT	CMT	TEMPORALERA M 87*2/KONK		DuF
CWAM2_9247	9247		4883041	CMT	CMT	FRAME*2/3/URES/JUN//KAUZ		DuF
CWAM2_9248	9248		4882998	CMT	CMT	CROC 1/AE.SQUARROSA (224)//OPATA/3/PASTOR/4/PASTOR*2/OPATA		DuF
CWAM2_9249	9249		4885594	CMT	CMT	RL6043/4*NAC//2*PASTOR		DuF
CWAM2_9253	9253		4963944	CMT	CMT	KRICHAUFF/2*PASTOR		DuF
CWAM2_9254	9254		4878600	CMT	CMT	KABY//2*ALUBUC/BAYA		DuF
CWAM2_9256	9256		4878677	CMT	CMT	BUC/MN72253//PASTOR/3/BAV92		DuF
CWAM2_9258	9258		4961206	CMT	CMT	CROC 1/AE.SQUARROSA (224)//OPATA/3/BJY/COC//PRL/BOW/4/BJY/COC//PRL/BOW		DuF
CWAM2_9261	9261		4934637	CMT	CMT	ALTAR 84/AEGILOPS SQUARROSA (TAUS)//OPATA/3/ATTILA		DuF
CWAM2_9262	9262		4774392	CMT	CMT	OASIS/5*BORL95/5/CNDO/R143//ENTE/MEXI75/3/AE.SQ/4/2*OCI		DuF
CWAM2_9263	9263		3844835	CMT	CMT	PASTOR//TRAP#1/BOW/3/CHEN/AEGILOPS SQUARROSA (TAUS)//BCN		DuF
CWAM2_9269	CM3_81			CMT	CMT	SAAR/WBLL1		DuF
CWAM2_9284	CM4_284			CMT	CMT	PRL/SARA//TSI/VEE#5/3/TILHI/4/ATTILA/2*PASTOR		DuF
CWAM2_9288	CM4_288		QUAIU #1	CMT	CMT			DuF
CWAM2_9291	CM4_291		BECARD	CMT	CMT			DuF
HAHN_1RS	HAHN-1RS			CMT	CMT	CEBECO-148/(SIB)KATHADIN/7/HEINES-KOLBEN/38-MA/4/4777/3/REI//YAQUI/KENTANA/5/YECORA-70/6/TUCAN		DuF
PSB14097	OPATA	PI 591776	Opata 85	CMT	CMT	Bluejay/Jupateco 73	Mexico	DuF
PSB14200	14200		Grackle	CMT	CMT	Waxwing*2/Kukuna	Mexico	DuF
PSB14286	GLADIUS		Gladius	CNL	Other	RAC-875/KRICHAUFF//EXCALIBUR/KUKRI/3/RAC-875/KRICHAUFF/4/RAC-875//EXCALIBUR/KUKRI	Australia	DuF
PSB14341	MOLINEUX		Molineux	CNL	Other	PITIC-62/FESTIGUAY//2*WARIGAL	Australia	DuF
PSB14366	PUGSLEY		Pugsley	CNL	Other	Frame/Trident	Australia	DuF
PSB14413	WORRAKATTA		Worrakatta	CNL	Other	3-AG-3/AROONA/4/HALBERD/WARIMEK//PITIC-62/KLOKA/3/WARIQUAM	Australia	DuF
PSB14310	14310		Kanchan	EVI	Other	C-306/OP-301	Bangladesh	DuF
PSB14408	14408		Vaishali	EVI	Other	Kallyansona/HD-2281	India	DuF
CAP151_3	CAP151-3			MSU	Other	Vida*3/CAP19		DuS
MT0802	MT0802			MSU	Other	McNeal/MT0266		DuS
MT0813	MT0813			MSU	Other	Hank/MT0249		DuS
MT0945	MT0945			MSU	Other	Hank//McNeal/Reeder		DuS
MTHW0771	MTHW0771			MSU	Other	MTHW0202/Choteau		DuS
MTHW1060	MTHW1060			MSU	Other	MTHW0202/BW315A		DuS
CWAM2_9201	CM3_13	GSTR 10502	SPL188, Weebill 1, CM3_13, Weebill_1	NSG	NSG			DuF
PI371967	PI371967	PI 371967	PI371967	NSG	NSG		Cultivar from Fukuoka Japan	?
PI384033	PI384033	PI 384033	PI384033	NSG	NSG		Cultivar from Israel	DuF
PI384036	PI384036	PI 384036	PI384036	NSG	NSG		Cultivar from Israel	DuF
PI410650	PI410650	PI 410650	PI410650	NSG	NSG		Landrace line from Azad Kashmir Pakistan	DuF
PI428528	PI428528	PI 428528	PI428528	NSG	NSG		Cultivar from Ville-de-Paris France	?
PI429323	PI429323	PI 429323	PI429323	NSG	NSG		Breeding line from Yemen	DuF
PI430750	PI430750	PI 430750		NSG	NSG		Breeding line from Yemen	DuF
PI449298	PI449298	PI 449298	PI449298	NSG	NSG		Breeding line from Zaragoza Spain	DuF
PI462106	PI462106	PI 462106	PI462106	NSG	NSG		Cultivated line from Yemen	DuF
PI519908	PI519908	PI 519908	PI519908	NSG	NSG		Breeding line from South Africa	DuF
PI520108	PI520108	PI 520108	PI520108	CMT	CMT		Breeding line from Federal District Mexico	DuF
PI525284	PI525284	PI 525284	PI525284	NSG	NSG		Cultivated line from Marrakech Morocco	DuF
PI532082	PI532082	PI 532082	PI532082	NSG	NSG		Cultivated line from Daqahliya Egypt	DuF
PI532278	PI532278	PI 532278	PI532278	NSG	NSG		Cultivated line from Oman	DuF
PI565211	PI565211	PI 565211	PI565211	NSG	NSG		Landrace line from Tarija Bolivia	?
PI574250	PI574250	PI 574250	PI574250	NSG	NSG		Breeding line from Syria	DuF
PI584920	PI584920	PI 584920	PI584920	NSG	NSG		Cultivar from Mato Grosso do Sul Brazil	?
PI596367	PI596367	PI 596367	PI596367	NSG	NSG		Breeding line from Saskatchewan Canada	?
PI610755	PI610755	PI 610755	PI610755	CMT	CMT		Breeding line from Federal District Mexico	DuF
PI613289	PI613289	PI 613289	PI613289	CMT	CMT		Breeding line from Federal District Mexico	DuF
PI614012	PI614012	PI 614012	PI614012	CMT	CMT		Breeding line from Federal District Mexico	DuF
PI623296	PI623296	PI 623296	PI623296	NSG	NSG		Landrace line from Khorasan Iran	?
PI623302	PI623302	PI 623302	PI623302	NSG	NSG		Landrace line from Khorasan Iran	?
PI623335	PI623335	PI 623335	PI623335	NSG	NSG		Landrace line from Khorasan Iran	?
PSB14030	14030		Bass	NSG	NSG	Flinders/2* Cook	Australia	DuF
PSB14057	14057	PI 542434	Pato	CMT	CMT	Tezanos Pintos Precoz/Sonora 64A//Narino 59	Mexico	DuF
PSB14071	SERI82	PI 591774	Seri 82	CMT	CMT	Kavkaz/(SIB)Buho//Kalyansona/Bluebird	Mexico	DuF
PSB14092	14092	PI 428551	Timgalen	NSG	NSG	Aguilera/Kenya/Marroqui/Supremo//Gabo//Winglen	Australia	DuF
PSB14094	14094	PI 519807	Tonichi 81	CMT	CMT	Cargill 422/Anahuac F75	Mexico	DuF
PSB14098	14098	PI 591789	Esmeralda M86	CMT	CMT	Buckbuck sib/Bluejay sib	Mexico	DuF
PSB14105	14105	PI 610756	CIGM91.153	CMT	CMT	Yaco *2//Crocl/Ae. tauschii ( 205 )/3/Yaco	Mexico	DuF
PSB14126	Pastor		Pastor	CMT	CMT	PFAU/Seri-M-82//Bobwhite	Mexico	DuF
PSB14195	GLENN	PI 639273	Glenn	NSG	NSG	'Sumai 3'(PI 481542)/'Wheaton'(PI 469271)//'Grandin'(PI 531005)/3/ ND 688	North Dakota	DuS
PSB14209	14209	PI 604604	AC Phil	NSG	NSG	PT303/Dirkwin//Kenya 321/Fieldwin ; sister selection to AC Reed	Canada, Alberta	DuS
PSB14220	ARRINO	PI 636074	Arrino	NSG	NSG	77-W-660/Eradu	Australia	DuF
PSB14252	14252	PI 610752	CIGM90.250.2	CMT	CMT	Croc1/Ae. tauschii ( 205 )// Borlaug M95	Mexico	DuF
PSB14316	KRICHAUFF	PI 629120	Krichauff	NSG	NSG	Wariquam//Kloka/Pitic-62/3/Warimek/Halberd/4/3-AG-3/Aroona	Australia	DuF
PSB14324	14324	CItr 17338	Lark	NSG	NSG	Pitic 62/4/Kenya 58/Newthatch//Thatcher/3/Frontana/Thatcher /5/Sonora 64	USA, California	?
BRICK	SD3851	PI 657697	Brick, PI657697, SPL313	SDK	SDK	ND 2897/SD3219//SD3414		DuS
BRIGGS	BRIGGS	PI 632970	PI632970, SPL106	SDK	SDK	BW114/BERGEN//SD3097		DuS
OXEN	OXEN	PI 596770	PI596770, SPL110	SDK	SDK	YW352/SBZ004A		DuS
SD4076	SD4076			SDK	SDK	SD3546/SD3722		DuS
SD4112	SD4112			SDK	SDK	ND749/FHBC02-6		DuS
SD4178	SD4178			SDK	SDK	SD3720/MN98389-A		DuS
SD4199	SD4199			SDK	SDK	PI67392/SD3618//ND750		DuS
SD4214	SD4214			SDK	SDK	DAPPS/SD3868		DuS
SD4218	SD4218			SDK	SDK	SD3687/FN1704-315		DuS
SD4243	SD4243			SDK	SDK	FN1504-19/GRANGER		DuS
SD4264	SD4264			SDK	SDK	ATILLA COMPLEX/FORGE//ND747		DuS
SD4279	SD4279			SDK	SDK	NDSW0601/00S0219-10W		DuS
SD4280	SD4280			SDK	SDK	SD3746/SD3776//SD4032		DuS
AC_ANDREW	AC_ANDREW		ACAndrew	SSK	Other		From the AAFC LRC	DuS
AC_CRYSTAL	AC_CRYSTAL		ACCrystal, SPL83	SSK	Other		from AAFC SPARC	DuS
AC_KARMA	AC_KARMA		ACKarma, SPL85	SSK	Other		from AAFC SPARC	DuS
AC_VISTA	AC_VISTA		ACVista	SSK	Other		from AAFC SPARC	DuS
CDC_ALSASK	CDC_ALSASK		BW301, CDCAlsask, CDCGo	SSK	Other	AC_Elsa/AC_Cora	from U OF S. CDC	DuS
SC80221V2	SC80221V2			SSK	Other		from AAFC SPARC	DuS
10010_20	10010-20		10010/20	UCD	UCD	UC1360/BLANCA GRANDE		DuF
10013_1	10013-1			UCD	UCD	IDO377S/3/ALTAR 84/AE.SQUARROSA (219)//2*SERI		DuF
10014_7	10014/7			UCD	UCD	F7-3-5-2/3*UC1041 2NS		DuF
12010_10	12010_10			UCD	UCD	INIAP-ALTAR 82/UC1107	UCD	DuF
12010_12	12010_12			UCD	UCD	MADSEN/ANZA/2/3*UC1041/3/SUMMIT	UCD	DuF
12010_16	12010_16			UCD	UCD	STANDER//MADSEN/2*EXPESS	UCD	DuF
12010_18	12010_18			UCD	UCD	PLATTE/UC896 (low PPO)//PLATA	UCD	DuF
12010_21	12010_21			UCD	UCD	UC1041 Yr5 Yr15 Lr37 Lr47 Gpc (tall plant)	UCD	DuF
12010_27	12010_27			UCD	UCD	UC1041-Yr15-Lr37-Stb4/UC1107-Lr37	UCD	DuF
12010_29	12010_29			UCD	UCD	UC1107 5+10 2NS Yr15/Milan	UCD	DuF
ATTILA_1RS	ATTILA-1RS			UCD	UCD	Attila-1RS		DuF
ATTILA_1RSMA	ATTILA-1RSMA			UCD	UCD	Attila-1RSMA		DuF
BLANCA_FUERTE	BLANCA_FUERTE		BlancaFuerte	UCD	UCD			DuF
BLANCA_GRANDE_515	BLANCA_GRANDE_515		BlancaGrande515	UCD	UCD			DuF
EXPRESSO	EXPRESSO	PI 615616	PI615616	UCD	UCD	Express 6*/Yr15 Avocet//Express 6*/Madsen		DuF
HAHN_1RSMA	HAHN-1RSMA			UCD	UCD			DuF
LASSIK	LASSIK		UC1495	UCD	UCD			DuF
PATWIN_515	PATWIN-515	PI 666962	PI666962	UCD	UCD	PATWIN/5*Yr5_and_Yr15	UCD	DuF
PAVON	PAVON	PI 519847	Pavon F76, PI519847, CM2_28	UCD	UCD	Vicam // Ciano sib / Siete Cerros 66 /3/ Kalyansona / Bluebird		DuF
PAVON_1RS	PAVON-1RS			UCD	UCD		UCD	DuF
PI610750	PI610750	PI 610750		UCD	UCD	Crocl / Ae. tauschii ( 205 )// Kauz	mapping parent for septoria and stripe rust resistance	DuF
RIL203_UC1110XCIMMYT2	RIL203			UCD	UCD	UC1110/CYMMIT2		DuF
RIL29_UC1110XCIMMYT2	RIL29			UCD	UCD	UC1110/CYMMIT2		DuF
RSI5(YR5+YR15+GPC-B1+GluA1a)	RSI5_YR5_YR15_GPC_HMW1		RSI5(YR5+YR15+GPC-B1+GluA1a)	UCD	UCD			DuF
SUMMIT_515	SUMMIT_515		Summit515, Summit 515	UCD	UCD			DuF
UC1110	UC1110		GSTR13501	UCD	UCD	CKR'S'/3/YD'S'/2/BB/CHA	mapping parent	DuF
UC1395_LR34_YR18	UC1395_LR34_YR18		UC1395Lr34/Yr18	UCD	UCD	UC1395 Lr34 Yr18	UC1395 introgressed with the Lr34/Yr18 allele by 4 backcrosses and selection of homozygous Lr34/Yr18 BC4F2 plants. One of a near isogenic pair with UC1395.	DuF
UC1396	UC1396			UCD	UCD		one of the near isogenic pair with UC1396_LR34_YR18	DuF
UC1551	UC1551			UCD	UCD	MILAN/MUNIA (selection)		DuF
UC1552	UC1552			UCD	UCD	OR791432/VEE#33.2//MILAN (selection)		DuF
UC1599	UC1599			UCD	UCD	Summit/3/HAHN/TURACO/2/TURACO		DuF
UC1601	UC1601			UCD	UCD	UC1361/UC1296		DuF
UC1602	UC1602			UCD	UCD	IDO377S/UC1361		DuF
UC1603	UC1603			UCD	UCD	UC1107 5+10 Yr5 Yr15 2NS		DuF
UC1616	UC1616			UCD	UCD	UC1357/KERN Lr37		DuF
UC1618	UC1618			UCD	UCD	MADSEN/2*EXPRESS		DuF
UC1642	UC1642			UCD	UCD	UC1357/EXPRESS LR37		DuF
UC1643	UC1643			UCD	UCD	UC896*4/IDO377S//KLASIC*2/IDO377S/3/UC896 5+10		DuF
UC1679	CLEAR_WHITE_515		UC1679, ClearWhite515	UCD	UCD	Clear White Yr5 Yr15 Gpc 2NS		DuF
UC1682	UC1682			UCD	UCD	UC1036 Yr5 Yr15 Gpc 2NS		DuF
UC1683	UC1683			UCD	UCD	UC1110 5+10 Yr5 Yr15 2NS Gpc		DuF
UC1710	UC1710			UCD	UCD	WEAVER//VEE/PJN/3/MILAN	UCD	DuF
UC1713	UC1713			UCD	UCD	RED RIVER 68//SERRA/UC1161	UCD	DuF
UC1715	UC1715			UCD	UCD	EXPRESS*6/Lr37/RED RIVER 68//SERRA	UCD	DuF
UC896(5+10,LR34,YR18,YR5,GPC-B1)	UC896_5+10_LR34_YR18_YR5_GPC		UC896(5+10,LR34,YR18,YR5,GPC-B1)	UCD	UCD	UC896 5+10 Lr34 Yr18 Yr5 Gpc		DuF
ALTURAS	ALTURAS	PI 620631	IDO526, PI620631	UIA	UIA	Whitebird/Centennial		DuS
CATALDO	CATALDO	PI 642361	IDO642, UI Cataldo, PI642361, UICATALDO	UIA	UIA	IDO584/4*Alturas		DuS
CENTENNIAL	CENTENNIAL	PI 537303	IDO312, PI537303	UIA	UIA	Cowbird"S"/2*Sterling		DuS
ID0696	ID0696		A03814S-L-1	UIA	UIA	[McNeal/Lolo]F3 seln//2*Lolo		DuS
IDO377S	IDO377S	PI 591045	IDO377, PI591045	UIA	UIA	Chova/59AB10293-5		DuS
IDO440	IDO440		A8235S	UIA	UIA	IDO130*2//Maya74/Pavon/3/Slg		DuS
IDO488	IDO488		IDO471 RESEL	UIA	UIA	PI294994/4*Centennial		DuS
IDO560	IDO560		A91229S-4	UIA	UIA	Winsome/Bronze Chief		DuS
IDO582	IDO582		A94348S-E-2	UIA	UIA	Pomerelle*2/Pavon76		DuS
IDO599	IDO599	PI 660550	A94368S-B-7, PI660550	UIA	UIA	Pomerelle*2/Tui		DuS
IDO629	IDO629	PI 642365	A00149S-4, PI642365	UIA	UIA	IDO505*2/3/Kanto79/2*IDO488//Bai Huo, wxy	Waxy	DuS
IDO644	IDO644	PI 660549	A97067S-C-3, PI660549	UIA	UIA	M6/Opata#9//2*Treasure		DuS
IDO671	IDO671	PI 660548	A99341S-L-9, PI660548	UIA	UIA	Alturas*2/WPB936		DuS
IDO686	IDO686	PI 660551	A01605S-B-1-4, PI660551	UIA	UIA	Js-12-Mu-6/Jubilee (F3 Seln)//Jubilee		DuS
IDO687	IDO687	PI 660552	A99038S-H-1, PI660552	UIA	UIA	Alturas//IDO541/Vanna		DuS
IDO694	IDO694		A01178S-1	UIA	UIA	Blanca Grande/Jerome		DuS
IDO702	IDO702		A99372S-F-10	UIA	UIA	Hank/JFSN//IDO558		DuS
IDO851	IDO851		A00007S-H-4	UIA	UIA	Alturas*2/Cadoux		DuS
IDO852	IDO852		A01910S-2	UIA	UIA	IDO599/IDO569		DuS
IDO854	IDO854		A01022S-6	UIA	UIA	Alturas/IDO582		DuS
JEROME	JEROME	PI 632712	IDO566, PI632712	UIA	UIA	Sunstar 2/WPB926		DuS
JUBILEE	JUBILEE	PI 614839	IDO525, PI614839	UIA	UIA	IDO184/IDO159//Tonichi.sib/2*Sterling		DuS
LOLO	LOLO	PI 614840	IDO533, PI614840	UIA	UIA	Oasis/IDO377		DuS
UI_LOCHSA	UI_LOCHSA	PI 639952	IDO597, PI639952, UILOCHSA	UIA	UIA	WPB936/Wilgoyne//Sunstar I		DuS
UI_PETTIT	UI_PETTIT	PI 642363	IDO632, PI642363, UIPettit	UIA	UIA	Pomerelle*2/Fujimi Komugi		DuS
UI_WINCHESTER	WINCHESTER	PI 642362	IDO578, UI_WINCHESTER, PI642362, UIWINCHESTER	UIA	UIA	WPB926/WA7702	Cultivar from Idaho United States	DuS
WHITEBIRD	WHITEBIRD		IDO392	UIA	UIA	Owens/IDO159		DuS
ADA	ADA	PI 642856	PI642856, SPL107	UMN	UMN	SBY189H/2375		DuS
MN01333_A	MN01333-A		SPL262	UMN	UMN	MN97008/MN97695		DuS
MN02072_7	MN02072-7		SPL263	UMN	UMN	MN97695/MN97518		DuS
MN03119_4	MN03119-4			UMN	UMN	ALSEN-1/MN97803-10		DuS
MN03148	MN03148		SPL264	UMN	UMN	MN99390-1/MN97803-10		DuS
MN03306_1	MN03306-1			UMN	UMN	OKLEE//PARSHALL/MN97518		DuS
MN03308_4	MN03308-4			UMN	UMN	Oklee//Parshall/MN97518		DuS
MN05141_2	MN05141-2			UMN	UMN	MN99017-6/Ulen		DuS
MN06018	MN06018			UMN	UMN	MN97695-4/ALSEN-1		DuS
MN06028	MN06028		SPL266	UMN	UMN	MN97695-4/Ada sel		DuS
MN07098_6	MN07098-6		SPL269	UMN	UMN	SD3696/MN97803-3BS		DuS
MN07199_6	MN07199-6			UMN	UMN	MN97803-3BS/MN01333-A-1		DuS
MN07338	MN07338			UMN	UMN	MN99021-1/MN97695		DuS
MN08013_2	MN08013-2			UMN	UMN	MN02149/MN02252-1		DuS
MN08106_6	MN08106-6			UMN	UMN	ORL-94346-1/MN97803-3BS//MN99436-6		DuS
OKLEE	OKLEE	PI 634553	PI634553, SPL102	UMN	UMN	2375/sbf0670		DuS
ROLLAG	ROLLAG	PI 665250	SPL281	UMN	UMN	Ada sel 2*//RL4970-4		DuS
TOM	TOM		SPL283	UMN	UMN	97T-1003/Verde		DuS
VERDE	VERDE	PI 592561	PI592561, SPL284	UMN	UMN	SBE0437		DuS
HWO90071M	HWO90071M			UNK	Other			?
PSB14002	14002		Dariel	UNK	Other	Hork/Yamhill//Kalyansona/Bluebird	Israel	DuF
PSB14143	14143	CItr 15230	Super X	CMT	CMT	Penjamo 62 sib/Gabo 55	Mexico	DuF
PSB14215	14215		Anlace	UNK	Other	Amigo/4*Tatiara	Australia	DuF
PSB14270	14270	PI 641961	Elissavet	UNK	Other	Joss Cambier /\222Emu//Chiroca/4/Ias 20//Willet Enano*3/Narino 59/3/Kavko	Greece	DuF
PSB14322	14322		Kukri	UNK	Other	Madden/6*Rac-177//Grajo/76-ECN-44	Australia	DuF
PSB14390	14390	PI 483058	Takari	UNK	Other	KITE/3/(TAM-242)FROCOR/KENTANA(IRN-62-101)//2*FESTIGUAY	Australia	DuF
PSB14395	14395		Taylor	UNK	Other	RI 35/Mapucha	France	?
PSB14425	14425		Arrocco	UNK	Other	Isengrain/Virtuose//Moaba	France	?
PSB14434	14434		Colfiorito	UNK	Other	Irnerio/IS 237//Argelato	Italy	?
PSB14447	14447		Guadalupe	UNK	Other	155.13/Recital	France	?
PSB14455	14455		Pandas	UNK	Other	Orso//Bezostaja/S1//Generoso 7/C. Marzabotto	Italy	?
PSB14463	14463		Sirmione	UNK	Other	(Argelato/((F3))TW1/Lankota))//(((F3) Pusa S-3/F 26 70)//(Kalyansona/Atlas 66))	Italy	?
PSB14475	14475		Zena	UNK	Other	Sprint/Concordia	Italy	?
PSB14479	14479		Bandera	UNK	Other	Geppetto/Apache//8248	France	?
H0800103L	H0800103L			WAS	WAS	WA7953 (H0100073)/EST02008		DuS
H0800310	H0800310			WAS	WAS	H0300066L/Hank		DuS
H0800314	WA8148		H0800314	WAS	WAS	H0300066L/Hank		DuS
H0900081	H0900081			WAS	WAS	SRS05189//Scarlet Rhizoc S-015 BC2/Scarlet Yr 5 + Yr 15 #1		DuS
HR07024_5	HR07024-5			WAS	WAS	H0400072L/Jerome		DuS
HW080169	HW080169			WAS	WAS	Macon*6/EltanBC5F1//Eltan*2/Macon(BC1F5 7-17)		DuS
KELSE	KELSE	PI 653842	WA007954	WAS	WAS	Westbred 906R / PI520542 // Scholar		DuS
MACON	MACON	PI 617072	WA007899	WAS	WAS	Serra / Westbred926 // Tanager 'S' ( PI 519878 )/ Pewee 'S' ( PI 519819 )		DuS
PSB14127	PENAWAWA	PI 495916	Penawawa	WAS	WAS	Potam 70 / Fielder	USA, Washington	DuS
TARA2002	TARA2002	PI 638537	WA007998	WAS	WAS	Tara 2002 *6/ Glupro		DuS
WA8016	WA8016			WAS	WAS	Scarlet*6/Glupro (2003 BC5 F5)		DuS
WA8074	WA8074			WAS	WAS	WA7839/ID529		DuS
WA8099	WA8099			WAS	WAS	Tara*6/ND683		DuS
WA8123	WA8123			WAS	WAS	ID597//WA7931*2/P9347A1-2		DuS
WA8133	WA8133			WAS	WAS	Blanca Grande//WA7931*2/P985RE1-16		DuS
AGAWAM	AGAWAM	PI 648027	PI648027	WES	Other	Fortuna/WestBred 906R/Golden 86		DuS
a CMT: CIMMYT; NSG: National Small Grains Collection; SDK: South Dakota State University; UCD: University of California; UIA: University of Idaho; UMN: University of Minnesota; WAS: Washington State University; MSU: Montana State University; SSK: Agriculture and Agri-Food Canada, Saskatchewan; ALB: Agriculture and Agri-Foods Canada, Alberta; CNL: Cornell University; EVI: EVIGEZ Czech Republic; WE…
b DuS: developed under spring-sowing; DuF: developed under fall-sowing; ?: unknown status
More information could be found on T3 website (https://triticeaetoolbox.org)

## Sheet: TableS2_experiment
Table S2. Field experiments location, years, treatments, sowing and harvest times, blocks, plot sizes, seed density, soils, irrigation, fertilization and fungicide treatments.
Location	Coordinates	Year	Trt	Sowing	Harvest	Studya	Block Number	Plot size	Seed density	Soil	Irrigation	Fertilizer	Fungicide
Davis,	Lat.: 38°31'33" N	2014	Irr	2013-11-05	2014-06-02	GWAS, Bi-Pop	8	1.2 m x 3.7 m	297 seeds m-2	Yolo loam soil	Flood irrigation on 12/13/13, 1/30/14, and 4/23/2014	160 # ammonium sulfate	Sprayed
California	Lon.: 121°46'30" W	2014	Dry	2013-11-05	2014-06-02	GWAS, Bi-Pop	8	1.2 m x 3.7 m	297 seeds m-2	Yolo loam soil	Flood irrigation on 12/13/13, 1/30/14	160 # ammonium sulfate	Sprayed
		2015	Irr	2014-11-05	2015-05-27	Bi-Pop	3	1.2 m x 3.7 m	297 seeds m-2	Yolo loam soil	Flood irrigation on 3/26/2015 and 4/21/2015	180 # ammonium sulfate	Sprayed
		2015	Dry	2014-11-05	2015-05-27	Bi-Pop	3	1.2 m x 3.7 m	297 seeds m-2	Yolo loam soil	No irrigation received	180 # ammonium sulfate	Sprayed
Imperial,	Lat.: 32°48'34'' N	2013	Irr	2012-12-11	2013-05-20	GWAS, Bi-Pop	6	1.5 m x 4.9 m	297 seeds m-2	Glenbar Silty Clay Loam and Glenbar Clay loam	Flood irrigation on 12/13/2012, 1/14/2013, 2/13/2013, 3/11/2013, 4/3/2014, 4/19/2013	441 #N in the form of anhydrous ammonia	No application
California	Lon.: 115°26'42'' W	2013	Dry	2012-12-11	2013-05-20	GWAS, Bi-Pop	6	1.5 m x 4.9 m	297 seeds m-2	Glenbar Silty Clay Loam and Glenbar Clay loam	Flood irrigation on 12/13/2012, 1/14/2013, 2/13/2013, 3/11/2013	441 #N in the form of anhydrous ammonia	No application
		2014	Irr	2013-12-18	2014-05-21	GWAS, Bi-Pop	4	1.5 m x 2.4 m	297 seeds m-2	Glenbar Silty Clay Loam and Imperial Silty Clay	Drip irrigation from planting to late grain filling about every two weeks	250 #N in the form of anhydrous ammonia	No application
		2014	Dry	2013-12-18	2014-05-21	GWAS, Bi-Pop	4	1.5 m x 2.4 m	297 seeds m-2	Glenbar Silty Clay Loam and Imperial Silty Clay	Drip irrigation from planting to 3/5/2014 about every two weeks	250 #N in the form of anhydrous ammonia	No application
		2015	Irr	2014-12-16	2015-05-06	Bi-Pop	2	1.5 m x 2.4 m	297 seeds m-2	Glenbar Silty Clay Loam and Imperial Silty Clay	Flood irrigation on 12/16/2014, 2/5/2015, 2/19/2015, 3/19/2015 and 4/6/2015	250 #N in the form of anhydrous ammonia	No application
		2015	Dry	2014-12-16	2015-05-06	Bi-Pop	2	1.5 m x 2.4 m	297 seeds m-2	Glenbar Silty Clay Loam and Imperial Silty Clay	Flood irrigation on 12/16/2014, 2/5/2015, 2/19/2015	250 #N in the form of anhydrous ammonia	No application
Obregon,	Lat.:27°29'12'' N	2013	Irr	2012-11-30	1-15/5/2013	GWAS	6	0.8 m x 2.0 m	15 g/plot	Calciorthid, low organic matter and slightly alkaline	Flood irrigation on 12/1/2012, 12/11/2012, 1/8/2013, 2/1/2013, 2/22/2013 and 3/15/2013	150 units of N 1/08/2013	Sprayed
Mexico	Lon.: 109°56'37'' W	2013	Dry	2012-12-07	1-15/5/2013	GWAS	6	0.8 m x 2.0 m	15 g/plot	Calciorthid, low organic matter and slightly alkaline	Drip irrigation starting at sowing 12/4/2012, 12/15/2012, 1/10/2013 and 1/26/2013	150 units of N preplant	Sprayed
		2014	Irr	2013-12-17	1-15/5/2014	GWAS	6	0.8 m x 2.0 m	15 g/plot	Calciorthid, low organic matter and slightly alkaline	Flood irrigatin on 12/17/2013, 12/29/2013, 1/17/2014, 2/7/2014, 2/28/2014, 3/14/2014	150 units of N 1/14/2014	Sprayed
		2014	Dry	2013-12-26	1-15/5/2014	GWAS	6	0.8 m x 2.0 m	15 g/plot	Calciorthid, low organic matter and slightly alkaline	Flood irrigation on 12/26/2013, 1/4/2014	150 units of N preplant	Sprayed
a GWAS is the association mapping panel, and Bi-Pop are the 8 biparental populations used for QTL validation.

## Sheet: TableS3_Fst_DuFvsDuS
Table S3. SNPs with significant fixation indices (Fst) between accessions developed under fall-sowing (DuF) or under spring-sowing (DuS).
Marker	Fst	Chr90K	Pos90K	Chr_length	RelativeLength	>95percentile	SNP also in Freq0.7	Group (1cM)	Allele frequency with each group
									DuF_A	DuF_B	DuS_A	DuS_B
IWB57005	0.08807	1A	34.7	161.355	21.5054	1	0	1	0.0680272	0.931973	0.433333	0.566667
IWB4186	0.09498	1A	34.9	161.355	21.6294	1	1	1	0.0754717	0.924528	0.526316	0.473684
IWB35080	0.089299	1A	71.1	161.355	44.0644	1	1	2	0.119718	0.880282	0.565217	0.434783
IWB76674	0.088024	1A	71.1	161.355	44.0644	1	1	2	0.826389	0.173611	0.369565	0.630435
IWB56612	0.087737	1A	79.6	161.355	49.3323	1	0	3	0.317881	0.682119	0.0215054	0.978495
IWB15085	0.088083	1B	57.6	174.096	33.0851	1	1	4	0.417219	0.582781	0.860215	0.139785
IWB22930	0.087472	1B	57.6	174.096	33.0851	1	1	4	0.42	0.58	0.860215	0.139785
IWB10551	0.093522	1B	70.8	174.096	40.6671	1	1	5	0.945578	0.0544218	0.538462	0.461538
IWB27169	0.09415	1B	70.8	174.096	40.6671	1	1	5	0.0559441	0.944056	0.47191	0.52809
IWB30117	0.094517	1B	70.8	174.096	40.6671	1	1	5	0.946667	0.0533333	0.538462	0.461538
IWB59187	0.093667	1B	70.8	174.096	40.6671	1	1	5	0.946309	0.0536913	0.533333	0.466667
IWB75466	0.094638	1B	70.8	174.096	40.6671	1	1	5	0.0529801	0.94702	0.461538	0.538462
IWB14021	0.094694	1B	70.9	174.096	40.7246	1	1	5	0.94702	0.0529801	0.538462	0.461538
IWB31711	0.093027	1B	70.9	174.096	40.7246	1	1	5	0.946309	0.0536913	0.533333	0.466667
IWB47330	0.095315	1B	70.9	174.096	40.7246	1	1	5	0.946309	0.0536913	0.538462	0.461538
IWB47412	0.093274	1B	70.9	174.096	40.7246	1	1	5	0.0529801	0.94702	0.461538	0.538462
IWB68429	0.094294	1B	70.9	174.096	40.7246	1	1	5	0.0529801	0.94702	0.467391	0.532609
IWB69494	0.093683	1B	70.9	174.096	40.7246	1	1	5	0.946667	0.0533333	0.538462	0.461538
IWB69495	0.095693	1B	70.9	174.096	40.7246	1	1	5	0.94702	0.0529801	0.526882	0.473118
IWB72533	0.10074	1B	70.9	174.096	40.7246	1	1	5	0.959184	0.0408163	0.544444	0.455556
IWB7443	0.094209	1B	70.9	174.096	40.7246	1	1	5	0.0547945	0.945205	0.466667	0.533333
IWB75465	0.095324	1B	70.9	174.096	40.7246	1	1	5	0.0533333	0.946667	0.467391	0.532609
IWB71512	0.094642	1B	71.8	174.096	41.2415	1	1	5	0.0529801	0.94702	0.461538	0.538462
IWB31716	0.10501	1B	72.2	174.096	41.4713	1	0	5	0.0134228	0.986577	0.362637	0.637363
IWB64308	0.10168	1B	72.2	174.096	41.4713	1	0	5	0.986667	0.0133333	0.648352	0.351648
IWB63855	0.088235	1B	95.4	174.096	54.7972	1	0	6	0.98	0.02	0.706522	0.293478
IWB7410	0.090526	1B	95.5	174.096	54.8547	1	0	6	0.986667	0.0133333	0.706522	0.293478
IWB28434	0.090906	1B	99.1	174.096	56.9225	1	0	7	0.687075	0.312925	0.989247	0.0107527
IWB35523	0.10126	1B	99.5	174.096	57.1522	1	0	7	0.631944	0.368056	0.98913	0.0108696
IWB56287	0.104	1B	99.5	174.096	57.1522	1	0	7	0.621622	0.378378	0.989247	0.0107527
IWB72580	0.096448	1B	100.3	174.096	57.6118	1	0	7	0.34	0.66	0.0107527	0.989247
IWB2803	0.10105	1D	7.9	209.098	3.77813	1	1	8	0.482993	0.517007	0.0430108	0.956989
IWB13406	0.10571	1D	41.7	209.098	19.9428	1	1	9	0.0422535	0.957746	0.476744	0.523256
IWB55757	0.10162	1D	95.2	209.098	45.5288	1	0	10	0.25	0.75	0	1
IWB30584	0.12181	2A	26	185.465	14.0188	1	1	11	0.154362	0.845638	0.709677	0.290323
IWB56082	0.088275	2A	99.3	185.465	53.5411	1	0	12	0.993377	0.00662252	0.782609	0.217391
IWB77409	0.091098	2A	103.6	185.465	55.8596	1	1	13	0.806667	0.193333	0.322581	0.677419
IWB34874	0.091048	2A	104.1	185.465	56.1292	1	1	13	0.810811	0.189189	0.322581	0.677419
IWB8815	0.089065	2A	104.1	185.465	56.1292	1	1	13	0.209459	0.790541	0.688172	0.311828
IWB73758	0.10783	2A	105.9	185.465	57.0997	1	0	14	0	1	0.217391	0.782609
IWB12036	0.10751	2A	115.1	185.465	62.0602	1	1	15	0.0264901	0.97351	0.430108	0.569892
IWB33700	0.11031	2A	115.1	185.465	62.0602	1	1	15	0.972603	0.0273973	0.56044	0.43956
IWB68084	0.088162	2A	115.1	185.465	62.0602	1	0	15	0.0333333	0.966667	0.347826	0.652174
IWB10941	0.15964	2A	115.1	185.465	62.0602	1	1	15	0.0134228	0.986577	0.434783	0.565217
IWB11887	0.098219	2A	125.9	185.465	67.8834	1	1	16	0.721854	0.278146	0.193548	0.806452
IWB56801	0.094036	2A	141.4	185.465	76.2408	1	0	17	0.673611	0.326389	0.989247	0.0107527
IWB39281	0.088887	2A	141.7	185.465	76.4026	1	0	17	0.664384	0.335616	0.978495	0.0215054
IWB7597	0.087767	2A	144.4	185.465	77.8584	1	0	18	0.972973	0.027027	0.684783	0.315217
IWB9045	0.11633	2A	150.1	185.465	80.9317	1	0	19	0.0133333	0.986667	0.387097	0.612903
IWB32366	0.095495	2A	153.4	185.465	82.711	1	1	20	0.870968	0.129032	0.25	0.75
IWB65516	0.088932	2B	20	188.875	10.589	1	1	21	0.636986	0.363014	0.172043	0.827957
IWB8365	0.094725	2B	20.6	188.875	10.9067	1	1	21	0.552448	0.447552	0.0860215	0.913978
IWB65752	0.23566	2B	32.2	188.875	17.0483	1	1	22	0.0794702	0.92053	0.709677	0.290323
IWB8851	0.27633	2B	32.2	188.875	17.0483	1	1	22	0.0671141	0.932886	0.785714	0.214286
IWB10944	0.19171	2B	32.2	188.875	17.0483	1	1	22	0.0733333	0.926667	0.644444	0.355556
IWB10617	0.094139	2B	38.7	188.875	20.4898	1	0	23	0	1	0.152174	0.847826
IWB45508	0.11911	2B	41	188.875	21.7075	1	1	24	0.163265	0.836735	0.717391	0.282609
IWB24177	0.088255	2B	42.9	188.875	22.7134	1	0	25	0.363636	0.636364	0.0322581	0.967742
IWB65998	0.087785	2B	93.5	188.875	49.5037	1	0	26	0.121622	0.878378	0	1
IWB76026	0.08778	2B	96.1	188.875	50.8802	1	1	27	0.760274	0.239726	0.293478	0.706522
IWB11302	0.11018	2B	109.5	188.875	57.9749	1	1	28	0.973333	0.0266667	0.565217	0.434783
IWB5492	0.088059	2B	109.5	188.875	57.9749	1	0	28	0.873239	0.126761	1	0
IWB65547	0.087484	2B	109.5	188.875	57.9749	1	0	28	0.877551	0.122449	1	0
IWB37190	0.088928	2B	110.9	188.875	58.7161	1	0	29	0.155405	0.844595	0	1
IWB78184	0.089002	2B	119.1	188.875	63.0576	1	0	30	0.837838	0.162162	1	0
IWB12155	0.095661	2B	129.1	188.875	68.3521	1	1	31	0.304054	0.695946	0.827957	0.172043
IWB57069	0.087671	2B	129.1	188.875	68.3521	1	1	31	0.632353	0.367647	0.173913	0.826087
IWB8338	0.090236	2B	129.1	188.875	68.3521	1	1	31	0.352459	0.647541	0.83908	0.16092
IWB10162	0.096568	2B	134.5	188.875	71.2112	1	1	32	0.825581	0.174419	0.294118	0.705882
IWB11366	0.10234	2B	134.5	188.875	71.2112	1	1	32	0.823129	0.176871	0.290323	0.709677
IWB120	0.099061	2B	134.5	188.875	71.2112	1	1	32	0.189189	0.810811	0.717391	0.282609
IWB23797	0.10135	2B	134.5	188.875	71.2112	1	1	32	0.176871	0.823129	0.706522	0.293478
IWB29592	0.087494	2B	134.5	188.875	71.2112	1	1	32	0.719178	0.280822	0.25	0.75
IWB29593	0.087489	2B	134.5	188.875	71.2112	1	1	32	0.290541	0.709459	0.752688	0.247312
IWB32416	0.099723	2B	134.5	188.875	71.2112	1	1	32	0.817568	0.182432	0.290323	0.709677
IWB32417	0.10104	2B	134.5	188.875	71.2112	1	1	32	0.824324	0.175676	0.293478	0.706522
IWB36334	0.11014	2B	134.5	188.875	71.2112	1	1	32	0.829932	0.170068	0.285714	0.714286
IWB42430	0.11171	2B	134.5	188.875	71.2112	1	1	32	0.174497	0.825503	0.722222	0.277778
IWB43166	0.10255	2B	134.5	188.875	71.2112	1	1	32	0.823129	0.176871	0.290323	0.709677
IWB64472	0.087911	2B	134.5	188.875	71.2112	1	1	32	0.715278	0.284722	0.25	0.75
IWB21638	0.10132	2B	134.7	188.875	71.317	1	1	32	0.175676	0.824324	0.709677	0.290323
IWB31342	0.091034	2B	145.1	188.875	76.8233	1	1	33	0.604027	0.395973	0.129032	0.870968
IWB34399	0.10735	2B	145.1	188.875	76.8233	1	1	33	0.308725	0.691275	0.849462	0.150538
IWB4319	0.11174	2B	145.8	188.875	77.194	1	1	33	0.30137	0.69863	0.849462	0.150538
IWB66206	0.1132	2B	145.8	188.875	77.194	1	1	33	0.29932	0.70068	0.849462	0.150538
IWB66207	0.11265	2B	145.8	188.875	77.194	1	1	33	0.30137	0.69863	0.849462	0.150538
IWB72278	0.10564	2B	145.8	188.875	77.194	1	1	33	0.689189	0.310811	0.150538	0.849462
IWB429	0.10057	2B	146.8	188.875	77.7234	1	1	33	0.306122	0.693878	0.83871	0.16129
IWB48838	0.094811	2D	26	152.839	17.0113	1	0	34	0	1	0.16129	0.83871
IWB26013	0.091512	2D	34.1	152.839	22.311	1	0	35	0.973333	0.0266667	0.641304	0.358696
IWB16362	0.088179	2D	36.5	152.839	23.8813	1	0	36	0.0264901	0.97351	0.333333	0.666667
IWB42406	0.092669	2D	36.5	152.839	23.8813	1	0	36	0.980132	0.0198675	0.666667	0.333333
IWB19143	0.088932	2D	37	152.839	24.2084	1	0	36	0.0268456	0.973154	0.340659	0.659341
IWB10140	0.094008	2D	40	152.839	26.1713	1	0	37	0.187919	0.812081	0	1
IWB17135	0.09185	2D	40	152.839	26.1713	1	0	37	0.0201342	0.979866	0.333333	0.666667
IWB36380	0.091107	2D	40	152.839	26.1713	1	0	37	0.806667	0.193333	1	0
IWB44900	0.091946	2D	40	152.839	26.1713	1	0	37	0.81457	0.18543	1	0
IWB27336	0.095793	2D	45	152.839	29.4427	1	0	38	0	1	0.164835	0.835165
IWB14402	0.088753	2D	76.4	152.839	49.9871	1	1	39	0.242718	0.757282	0.74	0.26
IWB71755	0.087808	2D	84	152.839	54.9597	1	0	40	0.151724	0.848276	0	1
IWB50434	0.094378	3A	24.5	207.268	11.8205	1	1	41	0.0805369	0.919463	0.521739	0.478261
IWB63999	0.11154	3A	26	207.268	12.5442	1	1	42	0.966443	0.033557	0.537634	0.462366
IWB55724	0.0897	3A	156.8	207.268	75.651	1	1	43	0.893333	0.106667	0.467391	0.532609
IWB14695	0.089304	3A	158.5	207.268	76.4712	1	1	44	0.892617	0.107383	0.467391	0.532609
IWB10961	0.095372	3A	166.2	207.268	80.1862	1	0	45	0.013245	0.986755	0.322581	0.677419
IWB32632	0.087902	3B	5.9	156.052	3.78078	1	1	46	0.837838	0.162162	0.388889	0.611111
IWB58297	0.088664	3B	74.8	156.052	47.9326	1	0	47	0.047619	0.952381	0.395604	0.604396
IWB8244	0.087765	3B	88.3	156.052	56.5836	1	1	48	0.748299	0.251701	0.27957	0.72043
IWB79797	0.087333	3B	89.1	156.052	57.0962	1	1	48	0.743243	0.256757	0.282609	0.717391
IWB12218	0.096119	3B	140.5	156.052	90.0339	1	1	49	0.887417	0.112583	0.397849	0.602151
IWB76831	0.14436	3B	140.5	156.052	90.0339	1	1	49	0.917808	0.0821918	0.380435	0.619565
IWB23463	0.097614	3B	143.3	156.052	91.8281	1	1	50	0.119205	0.880795	0.612903	0.387097
IWB27284	0.097839	3B	143.3	156.052	91.8281	1	1	50	0.113333	0.886667	0.608696	0.391304
IWB49457	0.10155	3B	143.3	156.052	91.8281	1	1	50	0.107383	0.892617	0.604396	0.395604
IWB49459	0.096346	3B	143.3	156.052	91.8281	1	1	50	0.12	0.88	0.608696	0.391304
IWB55121	0.11681	3D	143	166.168	86.0574	1	1	51	0.919463	0.0805369	0.413043	0.586957
IWB21402	0.10253	4A	33.8	166.715	20.2742	1	0	52	0.260274	0.739726	0	1
IWB67877	0.087572	4A	47	166.715	28.1919	1	1	53	0.701389	0.298611	0.21978	0.78022
IWB51795	0.087896	4A	58.4	166.715	35.0299	1	1	54	0.134228	0.865772	0.580645	0.419355
IWB80368	0.087806	4A	58.4	166.715	35.0299	1	1	54	0.866667	0.133333	0.430108	0.569892
IWB6070	0.089928	4A	60	166.715	35.9896	1	1	55	0.133333	0.866667	0.586957	0.413043
IWB80369	0.088383	4A	60	166.715	35.9896	1	1	55	0.86755	0.13245	0.430108	0.569892
IWB19544	0.090454	4A	70.6	166.715	42.3478	1	0	56	0.18543	0.81457	0	1
IWB52166	0.090646	4A	73.6	166.715	44.1473	1	0	57	0.818792	0.181208	1	0
IWB53635	0.093706	4A	114.5	166.715	68.6802	1	0	58	0.0198675	0.980132	0.352941	0.647059
IWB60429	0.090499	4A	127.1	166.715	76.2381	1	0	59	0.0133333	0.986667	0.293478	0.706522
IWB24691	0.099104	4A	144.4	166.715	86.6151	1	1	60	0.833333	0.166667	0.315217	0.684783
IWB34478	0.096292	4A	144.4	166.715	86.6151	1	1	60	0.857143	0.142857	0.354839	0.645161
IWB34733	0.11934	4A	144.4	166.715	86.6151	1	1	60	0.062069	0.937931	0.548387	0.451613
IWB63979	0.095388	4A	144.4	166.715	86.6151	1	1	60	0.912162	0.0878378	0.451613	0.548387
IWB76314	0.087312	4A	145.2	166.715	87.095	1	1	60	0.143939	0.856061	0.571429	0.428571
IWB12229	0.1699	4A	146.5	166.715	87.8747	1	1	61	0.188889	0.811111	0.809524	0.190476
IWB63095	0.089434	4A	150.7	166.715	90.394	1	1	62	0.614865	0.385135	0.153846	0.846154
IWB14910	0.088687	4A	151.2	166.715	90.6939	1	1	62	0.0884354	0.911565	0.494624	0.505376
IWB1389	0.089349	4A	151.3	166.715	90.7539	1	1	62	0.441379	0.558621	0.892473	0.107527
IWB22926	0.0884	4A	151.3	166.715	90.7539	1	1	62	0.587413	0.412587	0.130435	0.869565
IWB71693	0.092611	4A	151.3	166.715	90.7539	1	1	62	0.829932	0.170068	0.340659	0.659341
IWB76581	0.08812	4A	151.3	166.715	90.7539	1	1	62	0.557823	0.442177	0.130435	0.869565
IWB42074	0.087447	4A	153	166.715	91.7736	1	1	63	0.12	0.88	0.538462	0.461538
IWB70193	0.087307	4A	154.3	166.715	92.5534	1	1	64	0.871622	0.128378	0.461538	0.538462
IWB35545	0.091082	4A	163.8	166.715	98.2517	1	1	65	0.0666667	0.933333	0.47191	0.52809
IWB21715	0.092656	4A	164.1	166.715	98.4317	1	1	65	0.0993377	0.900662	0.538462	0.461538
IWB26495	0.094361	4A	164.1	166.715	98.4317	1	1	65	0.90604	0.0939597	0.456522	0.543478
IWB275	0.090265	4A	164.1	166.715	98.4317	1	1	65	0.893333	0.106667	0.462366	0.537634
IWB4517	0.090651	4A	164.1	166.715	98.4317	1	1	65	0.891156	0.108844	0.453488	0.546512
IWB48829	0.089421	4A	164.1	166.715	98.4317	1	1	65	0.0884354	0.911565	0.505376	0.494624
IWB49256	0.089917	4A	164.1	166.715	98.4317	1	1	65	0.92	0.08	0.505376	0.494624
IWB9276	0.091117	4A	164.1	166.715	98.4317	1	1	65	0.92053	0.0794702	0.505376	0.494624
IWB34899	0.094021	4A	164.1	166.715	98.4317	1	1	65	0.924658	0.0753425	0.483871	0.516129
IWB76237	0.093558	4A	164.1	166.715	98.4317	1	1	65	0.924138	0.0758621	0.494624	0.505376
IWB78296	0.087418	4A	164.1	166.715	98.4317	1	1	65	0.899329	0.100671	0.494624	0.505376
IWB78907	0.087392	4A	164.1	166.715	98.4317	1	1	65	0.1	0.9	0.505376	0.494624
IWB79306	0.090937	4A	164.1	166.715	98.4317	1	1	65	0.917808	0.0821918	0.494624	0.505376
IWB80735	0.090245	4A	164.1	166.715	98.4317	1	1	65	0.0972222	0.902778	0.534091	0.465909
IWB76814	0.10189	4B	36.8	122.945	29.932	1	0	66	1	0	0.804348	0.195652
IWB49195	0.090618	4B	38.3	122.945	31.1521	1	1	67	0.92	0.08	0.505376	0.494624
IWB12411	0.08997	4B	102.3	122.945	83.2077	1	1	68	0.60274	0.39726	0.129032	0.870968
IWB7473	0.091078	4B	102.4	122.945	83.2891	1	1	68	0.611111	0.388889	0.129032	0.870968
IWB15038	0.094572	4D	69.2	170.428	40.6036	1	0	69	0.00662252	0.993377	0.268817	0.731183
IWB61489	0.08811	4D	69.2	170.428	40.6036	1	0	69	0.319728	0.680272	0.0215054	0.978495
IWB59634	0.087499	5A	19.9	148.493	13.4013	1	0	70	0.94702	0.0529801	0.604396	0.395604
IWB28837	0.087747	5A	89.6	148.493	60.3394	1	1	71	0.68	0.32	0.215054	0.784946
IWB29981	0.092149	5A	89.6	148.493	60.3394	1	1	71	0.328859	0.671141	0.827957	0.172043
IWB34418	0.091862	5A	89.6	148.493	60.3394	1	1	71	0.673333	0.326667	0.172043	0.827957
IWB36340	0.093319	5A	89.6	148.493	60.3394	1	1	71	0.673333	0.326667	0.172043	0.827957
IWB72425	0.093155	5A	89.6	148.493	60.3394	1	1	71	0.331126	0.668874	0.827957	0.172043
IWB77736	0.090788	5A	89.6	148.493	60.3394	1	1	71	0.642384	0.357616	0.16129	0.83871
IWB40218	0.089991	5A	90	148.493	60.6088	1	1	71	0.713333	0.286667	0.225806	0.774194
IWB62203	0.087776	5A	90	148.493	60.6088	1	1	71	0.293333	0.706667	0.771739	0.228261
IWB77737	0.088338	5A	90	148.493	60.6088	1	1	71	0.293333	0.706667	0.774194	0.225806
IWB78793	0.08818	5A	90	148.493	60.6088	1	1	71	0.293333	0.706667	0.774194	0.225806
IWB30519	0.092293	5A	90	148.493	60.6088	1	1	71	0.333333	0.666667	0.827957	0.172043
IWB34653	0.094722	5A	90	148.493	60.6088	1	1	71	0.678082	0.321918	0.172043	0.827957
IWB61301	0.090384	5A	90	148.493	60.6088	1	1	71	0.285714	0.714286	0.771739	0.228261
IWB62360	0.090928	5A	90	148.493	60.6088	1	1	71	0.273973	0.726027	0.771739	0.228261
IWB74648	0.08987	5A	90	148.493	60.6088	1	1	71	0.273973	0.726027	0.771739	0.228261
IWB9678	0.093157	5A	90	148.493	60.6088	1	1	71	0.348993	0.651007	0.83871	0.16129
IWB12023	0.089139	5A	90.5	148.493	60.9455	1	1	71	0.706667	0.293333	0.225806	0.774194
IWB35961	0.088524	5A	90.5	148.493	60.9455	1	1	71	0.310811	0.689189	0.793478	0.206522
IWB48364	0.089507	5A	90.5	148.493	60.9455	1	1	71	0.691275	0.308725	0.204301	0.795699
IWB6893	0.089964	5A	90.5	148.493	60.9455	1	1	71	0.310811	0.689189	0.795699	0.204301
IWB7820	0.089569	5A	90.5	148.493	60.9455	1	1	71	0.310811	0.689189	0.795699	0.204301
IWB75334	0.089643	5A	90.5	148.493	60.9455	1	1	71	0.689189	0.310811	0.204301	0.795699
VrnA1a	0.089462	5A	91.3	148.493	61.4843	1	1	71	0.662252	0.337748	0.182796	0.817204
IWB23954	0.090004	5A	91.3	148.493	61.4843	1	1	71	0.32	0.68	0.795699	0.204301
IWB61908	0.08887	5A	91.3	148.493	61.4843	1	1	71	0.313333	0.686667	0.795699	0.204301
IWB77269	0.08974	5A	91.3	148.493	61.4843	1	1	71	0.684564	0.315436	0.204301	0.795699
IWB79251	0.089374	5A	91.3	148.493	61.4843	1	1	71	0.288591	0.711409	0.774194	0.225806
IWB11585	0.088065	5A	92.6	148.493	62.3597	1	1	72	0.362416	0.637584	0.817204	0.182796
IWB12366	0.089024	5A	93.8	148.493	63.1678	1	1	73	0.669014	0.330986	0.195652	0.804348
IWB36690	0.087584	5B	40.1	219.773	18.2461	1	0	74	0.605442	0.394558	0.956989	0.0430108
IWB54001	0.087784	5B	41.9	219.773	19.0652	1	0	75	0.731034	0.268966	0.989247	0.0107527
IWB58079	0.097753	5B	52.1	219.773	23.7063	1	1	76	0.0866667	0.913333	0.554348	0.445652
IWB76285	0.098023	5B	52.1	219.773	23.7063	1	1	76	0.913333	0.0866667	0.445652	0.554348
IWB80559	0.09538	5B	52.1	219.773	23.7063	1	1	76	0.913333	0.0866667	0.445652	0.554348
IWB58545	0.094469	5B	128.6	219.773	58.515	1	1	77	0.47619	0.52381	0.935484	0.0645161
IWB77840	0.10262	5B	128.6	219.773	58.515	1	1	77	0.520548	0.479452	0.0543478	0.945652
IWB1099	0.094544	5B	129.8	219.773	59.061	1	1	78	0.486301	0.513699	0.0537634	0.946237
IWB1500	0.094744	5B	129.8	219.773	59.061	1	1	78	0.489796	0.510204	0.0537634	0.946237
IWB73511	0.094311	5B	129.8	219.773	59.061	1	1	78	0.493056	0.506944	0.0537634	0.946237
IWB55914	0.092648	5D	67.5	223.973	30.1376	1	1	79	0.928571	0.0714286	0.505495	0.494505
IWB18686	0.092164	5D	69.1	223.973	30.8519	1	1	80	0.931507	0.0684932	0.51087	0.48913
IWB55915	0.092673	5D	69.1	223.973	30.8519	1	1	80	0.0694444	0.930556	0.494505	0.505495
IWB58605	0.090111	5D	69.1	223.973	30.8519	1	1	80	0.0740741	0.925926	0.48913	0.51087
IWB79794	0.092736	5D	69.1	223.973	30.8519	1	1	80	0.0680272	0.931973	0.48913	0.51087
IWB35889	0.08992	5D	72.3	223.973	32.2807	1	1	81	0.114865	0.885135	0.549451	0.450549
IWB50247	0.09006	5D	72.3	223.973	32.2807	1	0	81	0.966667	0.0333333	0.619565	0.380435
IWB79949	0.098253	5D	87.3	223.973	38.9779	1	1	82	0.298013	0.701987	0.826087	0.173913
IWB35901	0.088748	5D	147.2	223.973	65.7222	1	1	83	0.66443	0.33557	0.193548	0.806452
IWB5776	0.088808	5D	147.2	223.973	65.7222	1	1	83	0.66443	0.33557	0.193548	0.806452
IWB11723	0.090835	6A	48.1	183.439	26.2212	1	1	84	0.94	0.06	0.538462	0.461538
IWB12513	0.089862	6A	48.1	183.439	26.2212	1	1	84	0.933775	0.0662252	0.527473	0.472527
IWB22945	0.092777	6A	48.1	183.439	26.2212	1	1	84	0.94	0.06	0.533333	0.466667
IWB27926	0.092503	6A	48.1	183.439	26.2212	1	1	84	0.933333	0.0666667	0.527473	0.472527
IWB27927	0.091558	6A	48.1	183.439	26.2212	1	1	84	0.933775	0.0662252	0.527473	0.472527
IWB42829	0.095094	6A	48.1	183.439	26.2212	1	1	84	0.0529801	0.94702	0.466667	0.533333
IWB53488	0.10021	6A	48.1	183.439	26.2212	1	1	84	0.0408163	0.959184	0.454545	0.545455
IWB61592	0.090915	6A	48.1	183.439	26.2212	1	1	84	0.0662252	0.933775	0.466667	0.533333
IWB61593	0.090303	6A	48.1	183.439	26.2212	1	1	84	0.0689655	0.931034	0.47191	0.52809
IWB69176	0.090938	6A	48.1	183.439	26.2212	1	1	84	0.933775	0.0662252	0.533333	0.466667
IWB69199	0.093755	6A	48.1	183.439	26.2212	1	1	84	0.0536913	0.946309	0.461538	0.538462
IWB72839	0.09224	6A	48.1	183.439	26.2212	1	1	84	0.933775	0.0662252	0.527473	0.472527
IWB72985	0.091434	6A	48.1	183.439	26.2212	1	1	84	0.0662252	0.933775	0.466667	0.533333
IWB74194	0.093594	6A	48.1	183.439	26.2212	1	1	84	0.0612245	0.938776	0.472527	0.527473
IWB9857	0.091514	6A	48.1	183.439	26.2212	1	1	84	0.06	0.94	0.461538	0.538462
IWB81517	0.091929	6A	48.1	183.439	26.2212	1	1	84	0.06	0.94	0.466667	0.533333
IWB72983	0.091925	6A	48.1	183.439	26.2212	1	1	84	0.0662252	0.933775	0.467391	0.532609
IWB48040	0.11099	6A	48.1	183.439	26.2212	1	1	84	0.966887	0.0331126	0.538462	0.461538
IWB54713	0.11562	6A	48.1	183.439	26.2212	1	1	84	0.966887	0.0331126	0.532609	0.467391
IWB72838	0.090179	6A	48.1	183.439	26.2212	1	1	84	0.0662252	0.933775	0.466667	0.533333
IWB32522	0.093389	6A	54.7	183.439	29.8191	1	1	85	0.934783	0.0652174	0.507246	0.492754
IWB14490	0.10715	6A	58	183.439	31.6181	1	0	86	1	0	0.784946	0.215054
IWB41283	0.091474	6A	79.1	183.439	43.1206	1	0	87	0.193103	0.806897	0	1
IWB66345	0.090704	6A	79.1	183.439	43.1206	1	0	87	0.17931	0.82069	0	1
IWB5012	0.092399	6A	84.1	183.439	45.8463	1	0	88	0.187919	0.812081	0	1
IWB74038	0.087565	6A	85	183.439	46.3369	1	1	88	0.714286	0.285714	0.25	0.75
IWB76865	0.087342	6A	85.1	183.439	46.3914	1	1	88	0.784722	0.215278	0.32967	0.67033
IWB78912	0.087684	6A	85.1	183.439	46.3914	1	1	88	0.231293	0.768707	0.695652	0.304348
IWB1754	0.090113	6A	86.4	183.439	47.1001	1	0	89	0.853333	0.146667	1	0
IWB30526	0.088594	6A	86.4	183.439	47.1001	1	0	89	0.853333	0.146667	1	0
IWB63290	0.089675	6A	91.9	183.439	50.0983	1	1	90	0.873333	0.126667	0.428571	0.571429
IWB69648	0.093033	6A	91.9	183.439	50.0983	1	1	90	0.113333	0.886667	0.571429	0.428571
IWB79383	0.089245	6A	91.9	183.439	50.0983	1	1	90	0.126667	0.873333	0.571429	0.428571
IWB6510	0.098443	6A	91.9	183.439	50.0983	1	0	90	0.773333	0.226667	1	0
IWB6316	0.12149	6A	93.1	183.439	50.7525	1	1	91	0.966887	0.0331126	0.526882	0.473118
IWB71724	0.11262	6A	93.1	183.439	50.7525	1	1	91	0.829932	0.170068	0.282609	0.717391
IWB21174	0.088798	6A	133.7	183.439	72.8852	1	1	92	0.86	0.14	0.419355	0.580645
IWB35994	0.087661	6A	133.7	183.439	72.8852	1	1	92	0.152318	0.847682	0.580645	0.419355
IWB79470	0.087813	6A	133.7	183.439	72.8852	1	1	92	0.14	0.86	0.580645	0.419355
IWB81014	0.090075	6A	133.7	183.439	72.8852	1	1	92	0.1	0.9	0.526882	0.473118
IWB47593	0.092434	6A	140.9	183.439	76.8102	1	1	93	0.333333	0.666667	0.866667	0.133333
IWB39591	0.087792	6A	141.1	183.439	76.9192	1	1	93	0.704545	0.295455	0.208333	0.791667
IWB71431	0.098785	6B	0.4	127.544	0.313618	1	0	94	0.00666667	0.993333	0.290323	0.709677
IWB79723	0.089628	6B	25.7	127.544	20.1499	1	1	95	0.206667	0.793333	0.681319	0.318681
IWB6165	0.088325	6B	63.3	127.544	49.63	1	0	96	0.472973	0.527027	0.0752688	0.924731
IWB76878	0.088557	6B	63.3	127.544	49.63	1	1	96	0.517241	0.482759	0.924731	0.0752688
IWB55718	0.093271	6B	64.1	127.544	50.2572	1	1	96	0.658537	0.341463	0.152174	0.847826
IWB53613	0.091132	6B	91.5	127.544	71.7401	1	0	97	0.82069	0.17931	1	0
IWB29043	0.093128	6D	117.6	161.828	72.6695	1	0	98	0.680556	0.319444	0.989247	0.0107527
IWB49280	0.093886	6D	153.1	161.828	94.6063	1	0	99	1	0	0.849462	0.150538
IWB38027	0.087556	7A	35.3	244.155	14.458	1	1	100	0.76	0.24	0.257143	0.742857
IWB6198	0.087993	7A	103.6	244.155	42.432	1	1	101	0.456376	0.543624	0.892473	0.107527
IWB704	0.17552	7B	64.4	188.639	34.1393	1	1	102	0.0507246	0.949275	0.582418	0.417582
IWB10089	0.17214	7B	64.4	188.639	34.1393	1	1	102	0.14966	0.85034	0.75	0.25
IWB42027	0.13104	7B	64.4	188.639	34.1393	1	1	102	0.172185	0.827815	0.741935	0.258065
IWB80020	0.17534	7B	64.4	188.639	34.1393	1	1	102	0.14966	0.85034	0.752688	0.247312
IWB73107	0.11598	7B	64.6	188.639	34.2453	1	1	102	0.193103	0.806897	0.75	0.25
IWB78920	0.1144	7B	64.6	188.639	34.2453	1	1	102	0.805556	0.194444	0.25	0.75
IWB8964	0.10154	7B	64.7	188.639	34.2983	1	1	102	0.223776	0.776224	0.76087	0.23913
IWB32502	0.088403	7B	65.4	188.639	34.6694	1	1	102	0.164384	0.835616	0.630435	0.369565
IWB54284	0.10387	7B	65.4	188.639	34.6694	1	1	102	0.219178	0.780822	0.76087	0.23913
IWB33905	0.15698	7B	65.9	188.639	34.9344	1	1	102	0.85034	0.14966	0.26087	0.73913
IWB29804	0.087701	7B	67.7	188.639	35.8886	1	0	103	0.139073	0.860927	0	1
IWB20408	0.092387	7B	68.3	188.639	36.2067	1	0	103	0.178808	0.821192	0	1
IWB35596	0.089878	7B	68.3	188.639	36.2067	1	0	103	0.824324	0.175676	1	0
IWB13809	0.17601	7B	72.7	188.639	38.5392	1	1	104	0.589928	0.410072	0.0430108	0.956989
IWB42955	0.0971	7B	92.4	188.639	48.9824	1	0	105	0	1	0.173913	0.826087
IWB40237	0.1038	7B	92.5	188.639	49.0354	1	0	105	0	1	0.206522	0.793478
IWB71691	0.087931	7B	118.1	188.639	62.6063	1	1	106	0.755102	0.244898	0.290323	0.709677
IWB75191	0.090663	7B	133.6	188.639	70.8231	1	1	107	0.567568	0.432432	0.107527	0.892473
IWB77755	0.087713	7B	135.4	188.639	71.7773	1	1	108	0.575221	0.424779	0.125	0.875
IWB10891	0.09262	7B	148.7	188.639	78.8278	1	0	109	0	1	0.139785	0.860215
IWB36018	0.091586	7B	150.6	188.639	79.835	1	0	110	1	0	0.860215	0.139785
IWB15418	0.093009	7D	108.3	241.286	44.8844	1	0	111	0.986486	0.0135135	0.688889	0.311111
IWB40267	0.091229	7D	136.2	241.286	56.4474	1	0	112	0.809524	0.190476	1	0
IWB45671	0.093858	NA	NA	NA	NA	1	1	NA	0.450331	0.549669	0.913978	0.0860215

## Sheet: TableS4-LD
Table S4. Linkage disequilibrium (LD) decay in the whole genome, the three genomes (A, B and D) and the 21 individual chromosomes.
Chromosome	Critical r2 value	Corresponding genetic distance (cM)
1A	0.19506	1.283
2A	0.221289	2.855
3A	0.225293	0.757
4A	0.251304	0.828
5A	0.206016	1.206
6A	0.221815	1.363
7A	0.201307	0.548
A genome	0.216799	1.338
1B	0.213213	3.204
2B	0.198449	1.303
3B	0.245177	1.083
4B	0.206053	1.19
5B	0.190762	3.187
6B	0.222574	1.631
7B	0.196781	1.496
B genome	0.204986	2.146
1D	0.209068	12.844
2D	0.198203	8.71
3D	0.174274	1.863
4D	0.177144	1.804
5D	0.273438	1.304
6D	0.196088	2.94
7D	0.187702	2.84
D genome	0.20657	7.965
Whole genome	0.209382	2.022

## Sheet: TableS5-allele_frequency
Table S5. Favorable allele frequency in the complete spring wheat panel and in the individual breeding programs.
Traita	Marker	Chr	Pos	FavorableAlleleb	Whole	CMT	Other	SDK	UCD	UIA	UMN	WAS
GY	IWA2452	1A	36.7	A	0.83	0.94	0.63	1	0.93	0.67	0.95	0.8
	IWB25391	1A	70.1	C	0.75	0.91	0.72	0.15	0.84	0.81	0.21	0.93
	IWB38367	1A	84.3	G	0.94	1	0.95	0.85	0.93	0.78	1	0.93
	IWB62751	1A	131	G	0.49	0.5	0.42	0.46	0.6	0.3	0.53	0.67
	IWB26466	1B	53.3	C/T	0.27/0.73	0.28/0.72	0.29/0.71	0/1	0.51/0.49	0.04/0.96	0.16/0.84	0.13/0.87
	IWB50944	1B	57.3	A/G	0.22/0.78	0.47/0.53	0.20/0.80	0/1	0.07/0.93	0.11/0.89	0.05/0.95	0.07/0.93
	IWB61210	1B	159	G	0.33	0.32	0.16	0.38	0.29	0.62	0.26	0.8
	IWB38400	1D	29.2	C	0.76	0.73	0.76	0.67	0.96	0.69	0.56	0.71
	IWB15693	1D	56.3	A	0.16	0.17	0.17	0	0.09	0.41	0	0.2
	IWB21128	3A	86.7	T	0.4	0.63	0.24	0.08	0.44	0.33	0	0.79
	IWB11049	3B	141	T	0.79	0.71	0.69	1	0.76	1	0.95	0.87
	IWB35371	4A	49	G	0.35	0.47	0.29	0.62	0.18	0.22	0.42	0.47
	IWB73353	4B	38.1	C	0.7	0.55	0.67	0.83	0.67	0.85	1	0.93
	IWA4276	5A	93.2	A/G	0.54/0.46	0.77/0.23	0.46/0.54	0/1	0.69/0.31	0.70/0.30	0/1	0.2/0.8
	IWB12366	5A	93.8	C	0.47	0.75	0.29	0	0.7	0.52	0	0.07
	IWB59110	6B	57	C/T	0.80/0.20	0.68/0.32	0.89/0.11	0.85/0.15	0.64/0.36	0.96/0.04	1/0	0.93/0.07
KNS	IWB6510	6A	79.1c	C	0.86	0.61	0.94	1	0.96	1	1	1
KW	IWB25267	2A	77.9	A	0.61	0.69	0.75	0.77	0.31	0.59	0.58	0.47
	IWB45501	2A	102	C	0.45	0.49	0.21	0.08	0.76	0.73	0.05	0.6
	IWB35243	2B	97	C	0.63	0.59	0.79	0.85	0.47	0.44	0.63	0.87
	IWB29808	2B	97.3	C	0.28	0.46	0.4	0	0.13	0.11	0.05	0.2
	IWB1356	4A	49	G	0.47	0.65	0.35	0.54	0.25	0.67	0.42	0.47
	IWB1040	5A	48	T	0.52	0.55	0.59	0.69	0.36	0.7	0.26	0.4
	IWB789	5A	100	T	0.53	0.44	0.63	0.62	0.42	0.74	0.53	0.47
	IWB35964	5B	41.6	T	0.23	0.33	0.19	0.08	0.07	0.56	0	0.27
	IWB20366	5B	49.6c	G	0.83	0.94	0.77	0.85	0.89	0.7	0.74	0.64
	IWB47942	6A	78.5	G	0.67	0.78	0.69	0.77	0.57	0.41	0.47	1
	IWB63290	6A	91.9	G	0.28	0.09	0.27	0.62	0.16	0.81	0.16	0.6
	IWA2808	6D	82.1	A	0.47	0.49	0.49	0.33	0.49	0.59	0.11	0.6
	IWA604	7D	134	G	0.67	0.56	0.72	0.33	0.76	0.78	0.67	0.8
NWI3	IWB74701	1A	71.1	G	0.68	0.64	0.77	0.92	0.44	0.62	1	0.73
	IWA1883	1B	47.2	T	0.36	0.55	0.29	0	0.38	0.3	0	0.6
	IWB50944	1B	57.3	A	0.22	0.47	0.2	0	0.07	0.11	0.05	0.07
	IWA6831	1B	159	T	0.75	0.81	0.66	0.75	0.62	0.96	0.74	0.8
	IWB26988	2D	80.4	A/G	0.37/0.63	0.22/0.78	0.38/0.62	0.38/0.62	0.66/0.34	0.22/0.78	0.37/0.63	0.47/0.53
	IWA4397	3A	86.7	G	0.4	0.63	0.24	0.08	0.47	0.3	0	0.73
	IWB32722	3B	145	T	0.77	0.7	0.69	0.92	0.67	0.96	1	1
	IWA4813	5A	93.2	T	0.55	0.8	0.46	0	0.69	0.7	0	0.27
	IWB34681	5D	94.6	A/G	0.80/0.20	0.56/0.44	0.88/0.12	0.69/0.31	0.89/0.11	0.96/0.04	1/0	0.93/0.07
	IWB17506	6B	93	G	0.29	0.21	0.3	0.23	0.27	0.37	0.21	0.67
	IWB33739	6B	111	A/G	0.66/0.34	0.84/0.16	0.56/0.44	0.58/0.42	0.64/0.36	0.33/0.67	0.74/0.26	0.87/0.13
	IWB36127	7A	65.7	T	0.84	0.8	0.86	0.77	0.73	0.96	0.95	1
SNS	IWB7717	1A	60.7	A	0.84	0.91	0.88	0.38	0.93	0.77	0.53	0.93
	IWA1191	1B	62.6	G	0.27	0.27	0.22	0.08	0.53	0.07	0.26	0.2
	IWB49277	2B	79	A	0.17	0.11	0.31	0.15	0.16	0.15	0.11	0.07
	IWB26631	2B	91	T	0.74	0.64	0.74	0.69	0.62	0.96	1	0.93
	IWB64813	2B	99.2	T	0.6	0.37	0.54	0.92	0.76	0.81	0.63	0.93
	IWB59779	2B	99.7	C	0.81	0.76	0.8	0.85	0.76	0.89	0.95	1
	IWB34446	2B	126.1c	T	0.73	0.65	0.78	0.92	0.67	0.81	0.84	0.73
	IWB75234	3D	148	A	0.93	0.87	0.9	0.92	1	1	1	1
	IWA6457	4B	6.78	G	0.64	0.37	0.52	0.92	0.8	0.96	0.95	0.8
	IWB44603	5A	49.2	A	0.44	0.43	0.32	0.15	0.67	0.3	0.63	0.53
	IWB56233	5A	63.2	G	0.77	0.84	0.72	1	0.87	0.44	0.68	0.93
	IWA12	5A	81.1	C	0.58	0.35	0.5	0.46	0.71	0.92	0.84	0.8
	IWA2257	5B	43.3	T	0.77	0.67	0.76	0.92	0.96	0.44	1	0.93
	IWB6746	5B	116	T	0.13	0.13	0.08	0.23	0.22	0.07	0	0.2
	IWA2017	6A	63.7	C	0.73	0.72	0.78	0.46	0.73	0.89	0.42	0.87
	IWB7349	7A	64.6	T	0.67	0.75	0.7	0.77	0.57	0.62	0.58	0.67
	IWA5912	7A	153	T	0.81	0.77	0.78	0.92	0.87	0.81	0.79	0.93
Allele frequencies that are less than 0.5 in the whole population were highlighted with bold font.
a KW, kernel weight; SNS, spikelet number per spike; GY, grain yield; KNS, kernel number per spike
b Favorable allele; if different environments have different favorable allele, then both alleles were given.
c Map position determined from a marker in LD

## Sheet: TableS6-GeneDiversity
Table S6. Gene diversity (D) in the whole assoication mapping panel and within each of the breeding programs
Group	Number of lines	D (MAF >0.1 ALLa)	D (MAF >0.05 ALL)	D (MAF>0.05 and Tag 1.0b)	D (MAF > 0 ALL)	cChao et al. 2010, MAF > 0	dChao et al. 2010
CMT	78	0.340245	0.308271	0.311413	0.242557	0.189915	0.16
SDK	13	0.280294	0.264483	0.272708	0.208486	0.171925	0.14
UCD	45	0.346237	0.313262	0.319022	0.244608	0.216785	0.18
UIA	27	0.317274	0.291712	0.292142	0.226144	0.208012	0.17
UMN	19	0.28962	0.270856	0.274601	0.212352	0.197316	0.16
WAS	15	0.303048	0.279967	0.285133	0.217383	0.19812	0.16
Whole	197	0.383533	0.35099	0.354705	0.275723	0.241579	0.2
		Maccaferri et al. 2015 MAF>0.1= 0.40
Missing values filtering <= 10% missing values
a All SNPs without Tag filtering
b SNPs with the tagger function r2 = 1.0
c Chao et la data recalcualted with diversity formula used in this study (Weir 1996)
b Chao et al. published D results calculated using the formula developed by Botstein et al. (1980)
References
Botstein, M., White, R. L., Skolnick, M. and Davis, R. W. (1980) Construction of a genetic linkage map in man using restriction fragment length polymorphisms. American Journal of Human Genetics 32, 314–331.
Maccaferri M, Zhang J, Bulli P, et al (2015) A genome-wide association study of resistance to stripe rust (Puccinia striiformis f. sp. tritici) in a worldwide collection of hexaploid spring wheat (Triticum aestivum L.). G3: Genes|Genomes|Genetics 5:449–465. doi: 10.1534/g3.114.014563
Weir BS (1996) Genetic data analysis II: methods for discrete population genetic data. Sinauer Associates, Sunderland, Mass.

## Sheet: TableS7-VRN1
Table S7. Significant effects (P < 0.05) of the three VRN1 genes on different traits.
Marker	Chr	Traita	P value
VRN-A1	5A	HD_Dry_Obr13	8.6229e-10
VRN-A1	5A	HD_Dry_Obr14	0.00074567
VRN-A1	5A	HD_Irr_Obr13	4.3994e-10
VRN-A1	5A	HD_Irr_Obr14	0.03444
VRN-A1	5A	HT_Dry_Obr13	0.01269
VRN-A1	5A	NWI3_Irr_Obr13	8.575e-05
VRN-A1	5A	SNS_Irr_Imp14	0.00299
VRN-A1	5A	Yield_Irr_Obr13	0.03762
VRN-A1	5A	Yield_Irr_Obr14	0.0042
VRN-B1	5B	HD_Irr_Dav14	0.03352
VRN-B1	5B	KNS_Irr_Dav14	7.3162e-06
VRN-B1	5B	KW_Irr_Imp14	0.00922
VRN-B1	5B	SNS_Irr_Dav14	0.02903
VRN-B1	5B	Yield_Irr_Dav14	0.00266
VRN-B1	5B	Yield_Irr_Imp14	0.02855
VRN-D1	5D	HD_Dry_Imp14	0.04966
VRN-D1	5D	KNS_Irr_Dav14	0.01866
VRN-D1	5D	KW_Dry_Imp13	0.01943
VRN-D1	5D	KW_Irr_Dav14	0.00338
a KW, kernel weight; SNS, spikelet number per spike; KNS, kernel number per spike; Dry, terminal drought; Irr, full irrigation; Obr13, Obr14, Imp13, Imp14 and Dva14 are 5 location/year combinations
